# Supplementary material for: Ecological and Functional Stratification of the Stool Microbiome Predicts Response to Immune Checkpoint Inhibitors across Cancer Types
Source: Comput Struct Biotechnol J. 2026 May 14;35(1):0065. doi: 10.34133/csbj.0065 (PMC13173278; doi:10.34133/csbj.0065)
Supplement: Supplementary 1 — Tables S1 to 12 Figs. S1 to S5 [file csbj.0065.f1.zip]

Archive with 18 entries (18 files):
- Figure_S1.pdf
- Figure_S2.pdf
- Figure_S3.pdf
- Figure_S4.pdf
- Figure_S5.pdf
- sm.docx
- Table_S1.xlsx
- Table_S10.xlsx
- Table_S11.xlsx
- Table_S12.xlsx
- Table_S2.xlsx
- Table_S3.xlsx
- Table_S4.xlsx
- Table_S5.xlsx
- Table_S6.xlsx
- Table_S7.xlsx
- Table_S8.xlsx
- Table_S9.xlsx
