# Supplementary material for: Ecological and Functional Stratification of the Stool Microbiome Predicts Response to Immune Checkpoint Inhibitors across Cancer Types
Source: Comput Struct Biotechnol J. 2026 May 14;35(1):0065. doi: 10.34133/csbj.0065 (PMC13173278; doi:10.34133/csbj.0065)
Supplement: Supplementary 1 — Tables S1 to 12 Figs. S1 to S5 [file csbj.0065.f1.zip › Table_S1.xlsx]

## Sheet: Sheet1
genome	completeness	contamination	size	N50	classification
maxbin_ERR12405911.011	88.63	2.13	2224013	4366	d__Bacteria;p__Verrucomicrobiota;c__Verrucomicrobiae;o__Opitutales;f__CAG-312;g__Merdousia;s__Merdousia sp900545705
maxbin_ERR12405911.018	99.28	0.74	2479615	28276	d__Bacteria;p__Firmicutes_A;c__Clostridia;o__Oscillospirales;f__Ruminococcaceae;g__Faecalibacterium;s__Faecalibacterium prausnitzii
maxbin_ERR12405913.017	91.84	0.34	2347817	23096	d__Bacteria;p__Firmicutes_A;c__Clostridia;o__Oscillospirales;f__Ruminococcaceae;g__Faecalibacterium;s__Faecalibacterium prausnitzii
maxbin_ERR12405914.010_sub	89.76	10.33	3304796	28926	d__Bacteria;p__Bacteroidota;c__Bacteroidia;o__Bacteroidales;f__UBA932;g__Cryptobacteroides;s__Cryptobacteroides sp000432515
maxbin_ERR12405915.008	93.92	2.03	4002254	33114	d__Bacteria;p__Verrucomicrobiota;c__Lentisphaeria;o__Victivallales;f__Victivallaceae;g__Victivallis;s__Victivallis sp900551245
maxbin_ERR12405918.001	100	0.68	2984559	91945	d__Bacteria;p__Firmicutes_A;c__Clostridia;o__Oscillospirales;f__Ruminococcaceae;g__Faecalibacterium;s__Faecalibacterium prausnitzii_G
maxbin_ERR12405920.014	80.45	2.7	1549436	2660	d__Bacteria;p__Proteobacteria;c__Gammaproteobacteria;o__Enterobacterales;f__Pasteurellaceae;g__Haemophilus_D;s__Haemophilus_D parainfluenzae
maxbin_ERR12405924.002	97.76	0	2793715	18939	d__Bacteria;p__Firmicutes_A;c__Clostridia;o__Lachnospirales;f__Lachnospiraceae;g__CAG-882;s__CAG-882 sp003486385
maxbin_ERR12405924.017	97.2	9.46	2398275	14264	d__Bacteria;p__Firmicutes_A;c__Clostridia;o__Oscillospirales;f__Ruminococcaceae;g__Faecalibacterium;s__Faecalibacterium sp900758465
maxbin_ERR12405926.036	93.88	5.3	1996557	7197	d__Bacteria;p__Firmicutes_A;c__Clostridia;o__Oscillospirales;f__Ruminococcaceae;g__Faecalibacterium;s__Faecalibacterium prausnitzii_G
maxbin_ERR12405928.007_sub	95.48	1.9	3677954	41899	d__Bacteria;p__Bacteroidota;c__Bacteroidia;o__Bacteroidales;f__UBA932;g__Cryptobacteroides;s__Cryptobacteroides sp000432515
maxbin_ERR12405929.007	95.3	1.34	2326425	92638	d__Bacteria;p__Firmicutes_A;c__Clostridia;o__Oscillospirales;f__Oscillospiraceae;g__CAG-83;s__CAG-83 sp001916855
maxbin_ERR12405931.009	87.79	4.58	1861508	5460	d__Bacteria;p__Actinobacteriota;c__Coriobacteriia;o__Coriobacteriales;f__Coriobacteriaceae;g__Collinsella;s__
maxbin_ERR12405931.013	75.09	14.18	1775055	3868	d__Bacteria;p__Proteobacteria;c__Gammaproteobacteria;o__Burkholderiales;f__Burkholderiaceae;g__Sutterella;s__Sutterella wadsworthensis
maxbin_ERR12405933.003	90.6	3.46	2187864	50635	d__Bacteria;p__Firmicutes_A;c__Clostridia;o__Oscillospirales;f__Oscillospiraceae;g__CAG-83;s__CAG-83 sp001916855
maxbin_ERR12405934.015_sub	81.9	11.03	1478599	2119	d__Bacteria;p__Proteobacteria;c__Gammaproteobacteria;o__Enterobacterales;f__Pasteurellaceae;g__Haemophilus_D;s__Haemophilus_D sp900755445
maxbin_ERR12405938.012	97.27	0.91	1847487	6699	d__Bacteria;p__Firmicutes;c__Bacilli;o__Lactobacillales;f__Lactobacillaceae;g__Limosilactobacillus;s__Limosilactobacillus mucosae
maxbin_ERR12405939.004	98.1	0.95	2886443	21210	d__Bacteria;p__Firmicutes_A;c__Clostridia;o__Lachnospirales;f__Lachnospiraceae;g__Enterocloster;s__Enterocloster porci
maxbin_ERR12405942.013	97.51	4.18	6621305	33158	d__Bacteria;p__Bacteroidota;c__Bacteroidia;o__Bacteroidales;f__Bacteroidaceae;g__Bacteroides;s__Bacteroides intestinalis_A
maxbin_ERR12405943.006	91.28	2.95	2882809	29815	d__Bacteria;p__Firmicutes_A;c__Clostridia;o__Oscillospirales;f__Oscillospiraceae;g__CAG-83;s__CAG-83 sp000435555
maxbin_ERR12405944.004	97	0.57	3292318	56860	d__Bacteria;p__Proteobacteria;c__Gammaproteobacteria;o__Burkholderiales;f__Burkholderiaceae;g__Comamonas;s__Comamonas kerstersii
maxbin_ERR12405948.006	99.66	9.38	3136961	57722	d__Bacteria;p__Firmicutes_A;c__Clostridia;o__Oscillospirales;f__Ruminococcaceae;g__Faecalibacterium;s__Faecalibacterium prausnitzii_C
maxbin_ERR12405949.005	98.1	0.63	3105164	49390	d__Bacteria;p__Firmicutes_A;c__Clostridia;o__Lachnospirales;f__Lachnospiraceae;g__Copromonas;s__Copromonas sp900066785
maxbin_ERR12405949.018	96.31	6.79	2831481	28405	d__Bacteria;p__Firmicutes_A;c__Clostridia;o__Oscillospirales;f__Oscillospiraceae;g__Dysosmobacter;s__Dysosmobacter avistercoris
maxbin_ERR12405952.002	95.64	0.51	5682688	47422	d__Bacteria;p__Bacteroidota;c__Bacteroidia;o__Bacteroidales;f__Bacteroidaceae;g__Bacteroides;s__Bacteroides congonensis
maxbin_ERR12405955.019	91.05	0	2044533	23062	d__Bacteria;p__Firmicutes_A;c__Clostridia;o__Oscillospirales;f__CAG-272;g__UMGS911;s__UMGS911 sp900545935
maxbin_ERR12405958.009_sub	98.8	0.06	3069745	16772	d__Bacteria;p__Firmicutes_A;c__Clostridia;o__Lachnospirales;f__Lachnospiraceae;g__Ruminococcus_B;s__Ruminococcus_B gnavus
maxbin_ERR12405962.006	97.25	0	2448324	17013	d__Bacteria;p__Bacteroidota;c__Bacteroidia;o__Bacteroidales;f__UBA11471;g__UBA11471;s__UBA11471 sp000434215
maxbin_ERR12405962.011_sub	76.25	3.11	3615970	21217	d__Bacteria;p__Bacteroidota;c__Bacteroidia;o__Bacteroidales;f__Bacteroidaceae;g__Bacteroides;s__Bacteroides stercoris
maxbin_ERR12405964.003	79.8	2.04	2137972	4180	d__Bacteria;p__Firmicutes_A;c__Clostridia;o__Christensenellales;f__Borkfalkiaceae;g__Borkfalkia;s__Borkfalkia ceftriaxoniphila
maxbin_ERR12405965.008	85.91	0.67	1864974	46414	d__Bacteria;p__Firmicutes_A;c__Clostridia;o__Oscillospirales;f__Oscillospiraceae;g__CAG-83;s__CAG-83 sp001916855
maxbin_ERR12405965.033_sub	77.64	7.71	2757388	3075	d__Bacteria;p__Firmicutes_A;c__Clostridia;o__Christensenellales;f__CAG-74;g__UBA11524;s__UBA11524 sp000437595
maxbin_ERR12405967.002_sub	76.36	3.02	1441891	4169	d__Bacteria;p__Firmicutes_A;c__Clostridia;o__Oscillospirales;f__QAKW01;g__HGM12957;s__HGM12957 sp900760695
maxbin_ERR12405967.017	86.73	4.02	2176489	3756	d__Bacteria;p__Firmicutes_A;c__Clostridia;o__UBA1212;f__UBA1255;g__Egerieisoma;s__Egerieisoma sp900543695
maxbin_ERR12405968.007_sub	95.83	2.96	2333680	34208	d__Bacteria;p__Firmicutes_A;c__Clostridia;o__Oscillospirales;f__Ruminococcaceae;g__Faecalibacterium;s__Faecalibacterium prausnitzii
maxbin_ERR12405970.007	98.12	0	2350644	29322	d__Bacteria;p__Proteobacteria;c__Gammaproteobacteria;o__Burkholderiales;f__Burkholderiaceae;g__Mesosutterella;s__Mesosutterella massiliensis
maxbin_ERR12405972.019	96.43	6.2	2409147	32809	d__Bacteria;p__Firmicutes_A;c__Clostridia;o__Oscillospirales;f__Ruminococcaceae;g__Faecalibacterium;s__Faecalibacterium prausnitzii_C
maxbin_ERR12405972.021	86.85	12.11	2509961	3276	d__Bacteria;p__Firmicutes_A;c__Clostridia;o__Lachnospirales;f__Lachnospiraceae;g__Agathobacter;s__Agathobacter rectalis
maxbin_ERR12405975.009_sub	91.86	2.11	4934655	15705	d__Bacteria;p__Bacteroidota;c__Bacteroidia;o__Bacteroidales;f__Bacteroidaceae;g__Bacteroides;s__Bacteroides fragilis_A
maxbin_ERR12405976.001	97.98	0	1873819	31308	d__Archaea;p__Thermoplasmatota;c__Thermoplasmata;o__Methanomassiliicoccales;f__Methanomethylophilaceae;g__UBA71;s__UBA71 sp905187815
maxbin_ERR12405976.034_sub	97.66	7.54	2505965	24678	d__Bacteria;p__Firmicutes_A;c__Clostridia;o__Oscillospirales;f__Ruminococcaceae;g__Faecalibacterium;s__Faecalibacterium prausnitzii
maxbin_ERR12405977.012	89.34	2.51	1764990	11315	d__Bacteria;p__Actinobacteriota;c__Coriobacteriia;o__Coriobacteriales;f__Coriobacteriaceae;g__Collinsella;s__Collinsella sp018373675
maxbin_ERR12405979.016	81.46	0.34	2702569	4410	d__Bacteria;p__Firmicutes_A;c__Clostridia;o__Lachnospirales;f__Lachnospiraceae;g__UBA2821;s__UBA2821 sp902763335
maxbin_ERR12405985.002_sub	95.3	0.69	1803531	46402	d__Bacteria;p__Firmicutes_A;c__Clostridia;o__Oscillospirales;f__Oscillospiraceae;g__ER4;s__ER4 sp900317525
maxbin_ERR12405986.012	94.93	4.84	2264229	6451	d__Bacteria;p__Firmicutes_A;c__Clostridia;o__Lachnospirales;f__Lachnospiraceae;g__Agathobacter;s__Agathobacter rectalis
maxbin_ERR12405988.009	93.62	0.67	2622203	35855	d__Bacteria;p__Firmicutes_A;c__Clostridia;o__Oscillospirales;f__Oscillospiraceae;g__CAG-83;s__CAG-83 sp900548615
maxbin_ERR12405990.012	86.01	4.34	2172629	3141	d__Bacteria;p__Firmicutes_A;c__Clostridia;o__Oscillospirales;f__Ruminococcaceae;g__Ruminiclostridium_E;s__Ruminiclostridium_E siraeum
maxbin_ERR12405991.007	97.77	0.3	2460984	13462	d__Bacteria;p__Firmicutes_A;c__Clostridia;o__Lachnospirales;f__Lachnospiraceae;g__Agathobacter;s__Agathobacter rectalis
maxbin_ERR12405994.023	83.28	10.1	2013273	15051	d__Bacteria;p__Firmicutes_A;c__Clostridia;o__Oscillospirales;f__Ruminococcaceae;g__Faecalibacterium;s__Faecalibacterium prausnitzii_G
maxbin_ERR12405996.027	98.99	0	2598422	30196	d__Bacteria;p__Firmicutes_A;c__Clostridia;o__Oscillospirales;f__Ruminococcaceae;g__Ruminiclostridium_E;s__Ruminiclostridium_E siraeum
maxbin_ERR12405997.011	82.04	0.95	1589658	3186	d__Bacteria;p__Firmicutes_A;c__Clostridia;o__Oscillospirales;f__Acutalibacteraceae;g__UBA737;s__UBA737 sp002431945
maxbin_ERR12405998.001_sub	91.25	1.34	1741284	50550	d__Bacteria;p__Firmicutes_A;c__Clostridia;o__Oscillospirales;f__Oscillospiraceae;g__ER4;s__ER4 sp900317525
maxbin_ERR12405998.009	77.95	1.61	1478476	2438	d__Bacteria;p__Firmicutes_A;c__Clostridia;o__Christensenellales;f__QALW01;g__QALW01;s__QALW01 sp900547955
maxbin_ERR12405998.015	87.1	2.76	2266917	4226	d__Bacteria;p__Bacteroidota;c__Bacteroidia;o__Bacteroidales;f__Rikenellaceae;g__Alistipes_A;s__Alistipes_A sp900545315
maxbin_ERR12405998.016_sub	95.9	1.42	2055394	7862	d__Bacteria;p__Firmicutes;c__Bacilli;o__Lactobacillales;f__Lactobacillaceae;g__Lactobacillus;s__Lactobacillus johnsonii
maxbin_ERR12405999.007	97.32	0	2854620	39805	d__Bacteria;p__Firmicutes_A;c__Clostridia;o__Oscillospirales;f__Oscillospiraceae;g__Dysosmobacter;s__Dysosmobacter sp001916835
maxbin_ERR12406000.009_sub	93.38	1.03	2393881	6519	d__Bacteria;p__Firmicutes_A;c__Clostridia;o__Oscillospirales;f__Ruminococcaceae;g__Ruminococcus_D;s__Ruminococcus_D bicirculans
maxbin_ERR12406000.010	80.99	1.54	2160583	3408	d__Bacteria;p__Verrucomicrobiota;c__Verrucomicrobiae;o__Verrucomicrobiales;f__Akkermansiaceae;g__Akkermansia;s__Akkermansia muciniphila
maxbin_ERR12406001.019	87.58	2.01	2009052	62584	d__Bacteria;p__Firmicutes_A;c__Clostridia;o__Oscillospirales;f__Oscillospiraceae;g__CAG-83;s__CAG-83 sp003539495
maxbin_ERR12406003.003_sub	93.15	0.03	2019114	15107	d__Bacteria;p__Firmicutes_A;c__Clostridia;o__Christensenellales;f__CAG-314;g__Fimimonas;s__Fimimonas sp003537755
maxbin_ERR12406003.005	93.92	0.68	2317163	13760	d__Bacteria;p__Verrucomicrobiota;c__Verrucomicrobiae;o__Opitutales;f__CAG-312;g__Merdousia;s__Merdousia gallistercoris
maxbin_ERR12406003.020	82.82	0	1420196	6483	d__Bacteria;p__Firmicutes_A;c__Clostridia;o__Christensenellales;f__CAG-917;g__CAG-475;s__CAG-475 sp900550915
maxbin_ERR12406003.027	84.68	0	1876267	6400	d__Bacteria;p__Firmicutes_A;c__Clostridia;o__Christensenellales;f__DTU072;g__CAG-1782;s__CAG-1782 sp002349735
maxbin_ERR12406005.003	99.73	1.31	4966992	71030	d__Bacteria;p__Proteobacteria;c__Gammaproteobacteria;o__Enterobacterales;f__Enterobacteriaceae;g__Enterobacter;s__Enterobacter cloacae
maxbin_ERR12406005.005	82.41	0.96	2169211	32282	d__Bacteria;p__Firmicutes_A;c__Clostridia;o__Oscillospirales;f__Ruminococcaceae;g__Faecalibacterium;s__Faecalibacterium prausnitzii_J
maxbin_ERR12406006.012	81.1	1.84	1603575	4186	d__Bacteria;p__Firmicutes_A;c__Clostridia;o__Christensenellales;f__CAG-917;g__Limadaptatus;s__Limadaptatus sp900545885
maxbin_ERR12406007.007	75.99	2.09	2100844	2569	d__Bacteria;p__Firmicutes_A;c__Clostridia;o__Lachnospirales;f__Lachnospiraceae;g__Agathobacter;s__Agathobacter rectalis
maxbin_ERR12406008.002_sub	95.98	0.74	2313088	8006	d__Bacteria;p__Firmicutes_A;c__Clostridia;o__Lachnospirales;f__Lachnospiraceae;g__Agathobacter;s__Agathobacter rectalis
maxbin_ERR12406009.001	100	0	2608453	120740	d__Bacteria;p__Firmicutes_A;c__Clostridia;o__Oscillospirales;f__Ruminococcaceae;g__Faecalibacterium;s__Faecalibacterium prausnitzii_D
maxbin_ERR12406009.012	77.54	1.11	1613402	3013	d__Bacteria;p__Firmicutes_A;c__Clostridia;o__Christensenellales;f__Borkfalkiaceae;g__Coproplasma;s__Coproplasma sp905207385
maxbin_ERR12406010.010	94.29	2.46	3176088	30030	d__Bacteria;p__Bacteroidota;c__Bacteroidia;o__Bacteroidales;f__Bacteroidaceae;g__Prevotella;s__Prevotella sp003447235
maxbin_ERR12406011.031	96.26	5.54	2474858	4608	d__Bacteria;p__Firmicutes_A;c__Clostridia;o__Lachnospirales;f__Lachnospiraceae;g__Agathobacter;s__Agathobacter rectalis
maxbin_ERR12406012.018	83.11	7.76	2102690	29134	d__Bacteria;p__Firmicutes_A;c__Clostridia;o__Oscillospirales;f__Oscillospiraceae;g__Dysosmobacter;s__Dysosmobacter sp001916835
maxbin_ERR12406013.003	96.77	0.81	2199238	30580	d__Bacteria;p__Firmicutes_A;c__Clostridia;o__Christensenellales;f__CAG-138;g__Phil1;s__Phil1 sp001940855
maxbin_ERR2162201.001	80.86	1.4	1370813	130422	d__Bacteria;p__Firmicutes_A;c__Clostridia;o__TANB77;f__CAG-508;g__CAG-273;s__CAG-273 sp003507395
maxbin_ERR2162201.005	98.67	1.44	1867297	70620	d__Bacteria;p__Firmicutes;c__Bacilli;o__ML615J-28;f__CAG-313;g__CAG-313;s__CAG-313 sp900539265
maxbin_ERR2162203.009_sub	79.66	7.37	1673138	2635	d__Bacteria;p__Firmicutes_A;c__Clostridia;o__Oscillospirales;f__Acutalibacteraceae;g__CAG-177;s__CAG-177 sp003538135
maxbin_ERR2162206.004	99.97	0.59	5027904	118278	d__Bacteria;p__Proteobacteria;c__Gammaproteobacteria;o__Enterobacterales;f__Enterobacteriaceae;g__Escherichia;s__Escherichia coli
maxbin_ERR2162209.017_sub	91.34	2.91	3303547	11938	d__Bacteria;p__Firmicutes_A;c__Clostridia;o__Lachnospirales;f__Lachnospiraceae;g__Blautia_A;s__Blautia_A wexlerae
maxbin_ERR2162214.002	98.5	0.95	4412449	80683	d__Bacteria;p__Bacteroidota;c__Bacteroidia;o__Bacteroidales;f__Bacteroidaceae;g__Bacteroides;s__Bacteroides uniformis
maxbin_ERR2162217.001	99.25	0.38	5551155	83251	d__Bacteria;p__Bacteroidota;c__Bacteroidia;o__Bacteroidales;f__Bacteroidaceae;g__Phocaeicola;s__Phocaeicola dorei
maxbin_ERR2162217.004	98.66	0	2119577	153489	d__Bacteria;p__Firmicutes_A;c__Clostridia;o__Oscillospirales;f__Acutalibacteraceae;g__Eubacterium_R;s__Eubacterium_R sp000436835
maxbin_ERR2162220.003	91.45	0.85	2411722	151066	d__Bacteria;p__Cyanobacteria;c__Vampirovibrionia;o__Gastranaerophilales;f__Gastranaerophilaceae;g__Spyradomonas;s__Spyradomonas sp900547585
maxbin_ERR2162221.009	93.82	0.72	1773533	36364	d__Bacteria;p__Firmicutes;c__Bacilli;o__RF39;f__UBA660;g__Scybalousia;s__Scybalousia sp900543675
maxbin_ERR2162222.008	100	0.85	2672313	25553	d__Bacteria;p__Firmicutes_A;c__Clostridia;o__Oscillospirales;f__Ruminococcaceae;g__Faecalibacterium;s__Faecalibacterium prausnitzii_G
maxbin_ERR2162223.001	92.53	11.92	4260737	19742	d__Bacteria;p__Bacteroidota;c__Bacteroidia;o__Bacteroidales;f__Bacteroidaceae;g__Prevotella;s__
maxbin_ERR2162223.003	83.37	4.85	2972532	20535	d__Bacteria;p__Bacteroidota;c__Bacteroidia;o__Bacteroidales;f__Bacteroidaceae;g__Prevotella;s__Prevotella copri_A
maxbin_ERR2162223.012	79.48	4	2714962	2715	d__Bacteria;p__Firmicutes_A;c__Clostridia;o__Oscillospirales;f__Oscillospiraceae;g__Flavonifractor;s__Flavonifractor plautii
maxbin_ERR6229432.012	95.97	1.61	2420653	11254	d__Bacteria;p__Firmicutes_A;c__Clostridia;o__Christensenellales;f__Borkfalkiaceae;g__Scatosoma;s__Scatosoma sp900555925
maxbin_ERR6229432.023	93.27	0.8	3764109	5198	d__Bacteria;p__Proteobacteria;c__Gammaproteobacteria;o__Enterobacterales;f__Enterobacteriaceae;g__Hafnia;s__Hafnia alvei
maxbin_ERR6230326.003	100	0	2890384	311433	d__Bacteria;p__Actinobacteriota;c__Coriobacteriia;o__Coriobacteriales;f__Eggerthellaceae;g__Enteroscipio;s__Enteroscipio sp000270285
maxbin_ERR6231475.003	100	0	2195554	75216	d__Bacteria;p__Actinobacteriota;c__Coriobacteriia;o__Coriobacteriales;f__Eggerthellaceae;g__Slackia_A;s__Slackia_A isoflavoniconvertens
maxbin_ERR6231475.011	97.76	0.85	2386493	11736	d__Bacteria;p__Firmicutes_A;c__Clostridia;o__Peptostreptococcales;f__Anaerovoracaceae;g__VUNA01;s__VUNA01 sp002299625
maxbin_ERR6231548.005	94.45	2.11	2208683	25265	d__Bacteria;p__Firmicutes_A;c__Clostridia;o__Oscillospirales;f__Ruminococcaceae;g__Faecalibacterium;s__Faecalibacterium prausnitzii_H
maxbin_ERR6232382.008	75.21	9.03	1942074	7870	d__Bacteria;p__Actinobacteriota;c__Coriobacteriia;o__Coriobacteriales;f__Coriobacteriaceae;g__Collinsella;s__
maxbin_ERR6232518.013	95.85	0.17	3437001	7162	d__Bacteria;p__Firmicutes_A;c__Clostridia;o__Lachnospirales;f__Lachnospiraceae;g__Blautia_A;s__Blautia_A wexlerae
maxbin_ERR6232521.007	90.39	0.51	1437754	12258	d__Bacteria;p__Actinobacteriota;c__Coriobacteriia;o__Coriobacteriales;f__Eggerthellaceae;g__CAG-1427;s__CAG-1427 sp000435675
maxbin_ERR6232522.003	96.2	2.06	2749051	8591	d__Bacteria;p__Firmicutes_A;c__Clostridia;o__Lachnospirales;f__Lachnospiraceae;g__Agathobacter;s__Agathobacter rectalis
maxbin_ERR6232523.003	96.74	0.12	2772393	9259	d__Bacteria;p__Firmicutes_A;c__Clostridia;o__Lachnospirales;f__Lachnospiraceae;g__Ruminococcus_B;s__Ruminococcus_B gnavus
maxbin_ERR6232525.008_sub	81.59	10.22	2046926	51497	d__Bacteria;p__Actinobacteriota;c__Coriobacteriia;o__Coriobacteriales;f__Coriobacteriaceae;g__Collinsella;s__Collinsella bouchesdurhonensis
maxbin_ERR6232527.009	94.3	1.01	2309603	6455	d__Bacteria;p__Firmicutes_A;c__Clostridia;o__UBA1381;f__UBA1381;g__CAG-41;s__CAG-41 sp900066215
maxbin_ERR6232527.010	96.74	7.23	2957581	13973	d__Bacteria;p__Firmicutes_A;c__Clostridia;o__Lachnospirales;f__Lachnospiraceae;g__Agathobacter;s__Agathobacter rectalis
maxbin_ERR6232527.031_sub	90	11.45	3736068	5537	d__Bacteria;p__Actinobacteriota;c__Coriobacteriia;o__Coriobacteriales;f__Eggerthellaceae;g__Gordonibacter;s__Gordonibacter pamelaeae
maxbin_ERR6232528.007	96.38	0.72	2667313	8722	d__Bacteria;p__Firmicutes_A;c__Clostridia;o__Lachnospirales;f__Lachnospiraceae;g__Agathobacter;s__Agathobacter rectalis
maxbin_ERR6232529.012	83.7	8.78	2155471	6863	d__Bacteria;p__Actinobacteriota;c__Coriobacteriia;o__Coriobacteriales;f__Coriobacteriaceae;g__Collinsella;s__Collinsella sp900552385
maxbin_ERR6232686.025	96.87	2.01	2106278	23328	d__Bacteria;p__Firmicutes_A;c__Clostridia;o__Oscillospirales;f__Oscillospiraceae;g__Evtepia;s__Evtepia faecavium
maxbin_ERR6232688.004	100	0.27	2244239	73684	d__Bacteria;p__Actinobacteriota;c__Coriobacteriia;o__Coriobacteriales;f__Eggerthellaceae;g__Slackia_A;s__Slackia_A isoflavoniconvertens
maxbin_ERR6232688.006	100	1.83	2177608	147004	d__Bacteria;p__Actinobacteriota;c__Coriobacteriia;o__Coriobacteriales;f__Atopobiaceae;g__Paratractidigestivibacter;s__Paratractidigestivibacter sp900540955
maxbin_ERR6233693.010_sub	78.36	14.57	2236123	6290	d__Bacteria;p__Firmicutes_A;c__Clostridia;o__Lachnospirales;f__Lachnospiraceae;g__Dorea_A;s__Dorea_A longicatena_B
maxbin_ERR6233693.019_sub	87.65	5.44	2527816	3229	d__Bacteria;p__Firmicutes_A;c__Clostridia;o__Oscillospirales;f__Butyricicoccaceae;g__Agathobaculum;s__Agathobaculum butyriciproducens
maxbin_ERR6233694.003_sub	90.94	0	1863229	31559	d__Bacteria;p__Firmicutes_A;c__Clostridia;o__Oscillospirales;f__Oscillospiraceae;g__F23-B02;s__F23-B02 sp004558025
maxbin_ERR6233695.008	96.77	0.81	2208452	60501	d__Bacteria;p__Actinobacteriota;c__Coriobacteriia;o__Coriobacteriales;f__Coriobacteriaceae;g__Collinsella;s__Collinsella sp900541145
maxbin_ERR6233695.013	100	8.53	2341647	89194	d__Bacteria;p__Actinobacteriota;c__Coriobacteriia;o__Coriobacteriales;f__Eggerthellaceae;g__Ellagibacter;s__Ellagibacter isourolithinifaciens
maxbin_ERR6233695.024_sub	95.07	0.48	2290597	16832	d__Bacteria;p__Firmicutes_A;c__Clostridia;o__Lachnospirales;f__Lachnospiraceae;g__Agathobacter;s__Agathobacter rectalis
maxbin_ERR6233695.025_sub	97.26	0.68	2418357	19209	d__Bacteria;p__Firmicutes_A;c__Clostridia;o__Oscillospirales;f__Ruminococcaceae;g__Ruminococcus_D;s__Ruminococcus_D bicirculans
maxbin_ERR6235716.012	88.43	6.73	1864349	4002	d__Bacteria;p__Actinobacteriota;c__Coriobacteriia;o__Coriobacteriales;f__Coriobacteriaceae;g__Collinsella;s__
maxbin_ERR6235717.003	79.53	5.06	1724421	9754	d__Bacteria;p__Actinobacteriota;c__Coriobacteriia;o__Coriobacteriales;f__Coriobacteriaceae;g__Collinsella;s__
maxbin_ERR6235718.012	83.81	3.6	1816249	3692	d__Bacteria;p__Firmicutes_A;c__Clostridia;o__Lachnospirales;f__Lachnospiraceae;g__Agathobacter;s__Agathobacter rectalis
maxbin_ERR6243878.014_sub	91.5	3.03	1775771	10055	d__Bacteria;p__Actinobacteriota;c__Coriobacteriia;o__Coriobacteriales;f__Eggerthellaceae;g__CAG-1427;s__CAG-1427 sp000436075
maxbin_ERR6243880.020_sub	95.74	12.96	2378824	40625	d__Bacteria;p__Actinobacteriota;c__Coriobacteriia;o__Coriobacteriales;f__Eggerthellaceae;g__Ellagibacter;s__Ellagibacter isourolithinifaciens
maxbin_ERR6254869.013	82.2	7.81	3278031	2511	d__Bacteria;p__Desulfobacterota_I;c__Desulfovibrionia;o__Desulfovibrionales;f__Desulfovibrionaceae;g__Bilophila;s__Bilophila wadsworthia
maxbin_ERR6254871.004	98.66	4.87	2520022	42767	d__Bacteria;p__Firmicutes_A;c__Clostridia;o__Oscillospirales;f__Oscillospiraceae;g__Dysosmobacter;s__Dysosmobacter sp900551885
maxbin_ERR6254871.011	96.37	6.81	2156268	27759	d__Bacteria;p__Actinobacteriota;c__Coriobacteriia;o__Coriobacteriales;f__Coriobacteriaceae;g__Enorma;s__Enorma massiliensis
maxbin_ERR6257997.012	96.42	0.67	2174339	7213	d__Bacteria;p__Firmicutes_A;c__Clostridia;o__Oscillospirales;f__Acutalibacteraceae;g__Ruminococcus_E;s__Ruminococcus_E bromii_B
maxbin_ERR6257997.018	99.16	0.07	1781890	7246	d__Bacteria;p__Firmicutes;c__Bacilli;o__Lactobacillales;f__Lactobacillaceae;g__Limosilactobacillus;s__Limosilactobacillus fermentum
maxbin_ERR6257997.027	89.2	8.59	2582710	7419	d__Bacteria;p__Actinobacteriota;c__Actinomycetia;o__Actinomycetales;f__Bifidobacteriaceae;g__Bifidobacterium;s__Bifidobacterium longum
maxbin_ERR6264280.016_sub	94.79	0.9	2351065	7658	d__Bacteria;p__Firmicutes_A;c__Clostridia;o__Lachnospirales;f__Lachnospiraceae;g__Agathobacter;s__Agathobacter rectalis
maxbin_ERR6264280.027_sub	76.29	3.33	1193050	2384	d__Bacteria;p__Actinobacteriota;c__Coriobacteriia;o__Coriobacteriales;f__Eggerthellaceae;g__CAG-1427;s__
maxbin_ERR6267711.002_sub	99.19	1.61	2296950	44679	d__Bacteria;p__Actinobacteriota;c__Coriobacteriia;o__Coriobacteriales;f__Coriobacteriaceae;g__Collinsella;s__Collinsella sp900754435
maxbin_ERR6267711.006	95.76	2.46	2084121	80699	d__Bacteria;p__Actinobacteriota;c__Actinomycetia;o__Actinomycetales;f__Bifidobacteriaceae;g__Bifidobacterium;s__Bifidobacterium catenulatum
maxbin_ERR6267712.014_sub	93.59	3.94	2245442	9712	d__Bacteria;p__Firmicutes_A;c__Clostridia;o__Lachnospirales;f__Lachnospiraceae;g__Agathobacter;s__Agathobacter rectalis
maxbin_ERR6271719.005_sub	94.14	1.37	2262052	11163	d__Bacteria;p__Firmicutes_A;c__Clostridia;o__Lachnospirales;f__Lachnospiraceae;g__Agathobacter;s__Agathobacter rectalis
maxbin_ERR6271721.001	99.55	0.75	5005421	166022	d__Bacteria;p__Proteobacteria;c__Gammaproteobacteria;o__Enterobacterales;f__Enterobacteriaceae;g__Enterobacter;s__Enterobacter kobei
maxbin_ERR6271721.008	96.37	1.23	2125309	80588	d__Bacteria;p__Actinobacteriota;c__Coriobacteriia;o__Coriobacteriales;f__Coriobacteriaceae;g__Collinsella;s__Collinsella sp014871545
maxbin_ERR6271721.019	97.9	0.93	3057623	54159	d__Bacteria;p__Firmicutes_A;c__Clostridia;o__Christensenellales;f__CAG-74;g__UBA11524;s__UBA11524 sp000437595
maxbin_ERR6271721.021_sub	95.3	4.96	1856892	13862	d__Bacteria;p__Firmicutes_A;c__Clostridia;o__Peptostreptococcales;f__Anaerovoracaceae;g__VUNA01;s__VUNA01 sp002299625
maxbin_ERR6275652.002_sub	97.54	4.65	2087620	38634	d__Bacteria;p__Actinobacteriota;c__Coriobacteriia;o__Coriobacteriales;f__Atopobiaceae;g__Thermophilibacter;s__
maxbin_ERR6275652.027	91.33	2.04	1949753	5942	d__Bacteria;p__Firmicutes_A;c__Clostridia;o__Christensenellales;f__CAG-138;g__Phil1;s__Phil1 sp001940855
maxbin_ERR6275652.031_sub	89.05	0	1398165	6028	d__Bacteria;p__Firmicutes_A;c__Clostridia;o__Christensenellales;f__CAG-552;g__CAG-552;s__CAG-552 sp000435495
maxbin_ERR6275659.013_sub	81.82	1.85	3159819	11336	d__Bacteria;p__Firmicutes_A;c__Clostridia;o__Lachnospirales;f__Lachnospiraceae;g__Agathobacter;s__Agathobacter sp000434275
maxbin_ERR6275663.003	94.54	0	1478792	4755	d__Bacteria;p__Firmicutes_A;c__Clostridia;o__Peptostreptococcales;f__Peptostreptococcaceae;g__Peptostreptococcus;s__Peptostreptococcus stomatis
maxbin_ERR6275663.053	99.92	1.26	2206138	23897	d__Bacteria;p__Bacteroidota;c__Bacteroidia;o__Bacteroidales;f__Porphyromonadaceae;g__Porphyromonas;s__Porphyromonas sp900546675
maxbin_ERR6275663.072_sub	75.95	10.7	1394350	2239	d__Bacteria;p__Actinobacteriota;c__Coriobacteriia;o__Coriobacteriales;f__Eggerthellaceae;g__Slackia;s__Slackia exigua
maxbin_ERR6275666.011_sub	97.1	1.14	2888939	12754	d__Bacteria;p__Firmicutes_A;c__Clostridia;o__Lachnospirales;f__Lachnospiraceae;g__Agathobacter;s__Agathobacter rectalis
maxbin_ERR6275666.055	91.14	6.03	2099139	8719	d__Bacteria;p__Actinobacteriota;c__Coriobacteriia;o__Coriobacteriales;f__Eggerthellaceae;g__Slackia_A;s__Slackia_A isoflavoniconvertens
maxbin_ERR6275667.027	82.88	11.04	2549251	4086	d__Bacteria;p__Firmicutes_A;c__Clostridia;o__Lachnospirales;f__Lachnospiraceae;g__Fusicatenibacter;s__Fusicatenibacter saccharivorans
maxbin_ERR6275667.036	81.75	0.37	2632510	22358	d__Bacteria;p__Bacteroidota;c__Bacteroidia;o__Bacteroidales;f__Bacteroidaceae;g__Alloprevotella;s__Alloprevotella timonensis
maxbin_ERR6275668.004	86.91	1.34	2391025	40963	d__Bacteria;p__Firmicutes_A;c__Clostridia;o__Oscillospirales;f__Oscillospiraceae;g__CAG-83;s__CAG-83 sp900551995
maxbin_ERR6275668.007	97.27	0	2116423	27744	d__Bacteria;p__Firmicutes_A;c__Clostridia;o__Oscillospirales;f__Acutalibacteraceae;g__CAG-177;s__CAG-177 sp003538135
maxbin_ERR6275668.045	87.44	14.18	2137710	3901	d__Bacteria;p__Firmicutes;c__Bacilli;o__Erysipelotrichales;f__Erysipelotrichaceae;g__Merdibacter;s__Merdibacter merdigallinarum
maxbin_ERR6275670.004	98.96	7.07	2617948	39915	d__Bacteria;p__Firmicutes_A;c__Clostridia;o__Oscillospirales;f__Ruminococcaceae;g__Faecalibacterium;s__Faecalibacterium prausnitzii_C
maxbin_ERR6275671.007_sub	96.06	1.37	2508403	12400	d__Bacteria;p__Firmicutes_A;c__Clostridia;o__Oscillospirales;f__Ruminococcaceae;g__Ruminococcus_D;s__Ruminococcus_D bicirculans
maxbin_ERR6275673.006	93.3	2.69	2016149	8495	d__Bacteria;p__Actinobacteriota;c__Coriobacteriia;o__Coriobacteriales;f__Coriobacteriaceae;g__Collinsella;s__Collinsella sp018380015
maxbin_ERR6275673.009_sub	77.3	4.62	2166365	2435	d__Bacteria;p__Firmicutes_A;c__Clostridia;o__Lachnospirales;f__Lachnospiraceae;g__Lachnospira;s__Lachnospira eligens_A
maxbin_ERR6275673.018	84.4	3.24	1656375	27895	d__Bacteria;p__Firmicutes_A;c__Clostridia;o__Oscillospirales;f__Oscillospiraceae;g__CAG-83;s__CAG-83 sp000435555
maxbin_ERR6275673.039_sub	91.24	11.4	2638148	18510	d__Bacteria;p__Firmicutes_A;c__Clostridia;o__Oscillospirales;f__Ruminococcaceae;g__Faecalibacterium;s__Faecalibacterium prausnitzii_H
maxbin_ERR6275674.053_sub	81.79	9.76	1988710	3200	d__Bacteria;p__Firmicutes_A;c__Clostridia;o__Peptostreptococcales;f__Anaerovoracaceae;g__Copromorpha;s__
maxbin_ERR6275675.041_sub	87.28	6.01	2454478	3485	d__Bacteria;p__Firmicutes_A;c__Clostridia;o__Oscillospirales;f__Ruminococcaceae;g__CAG-353;s__CAG-353 sp900066885
maxbin_ERR6275676.002_sub	100	0.12	2087202	52573	d__Bacteria;p__Actinobacteriota;c__Coriobacteriia;o__Coriobacteriales;f__Eggerthellaceae;g__Slackia_A;s__Slackia_A isoflavoniconvertens
maxbin_ERR6275677.011	99.08	0	2099804	26434	d__Bacteria;p__Firmicutes_C;c__Negativicutes;o__Acidaminococcales;f__Acidaminococcaceae;g__Acidaminococcus;s__Acidaminococcus fermentans
maxbin_ERR6275678.004	94.35	0.81	1986206	45252	d__Bacteria;p__Actinobacteriota;c__Coriobacteriia;o__Coriobacteriales;f__Coriobacteriaceae;g__Collinsella;s__
maxbin_ERR6275678.010	88.01	3.55	1952637	5007	d__Bacteria;p__Firmicutes_A;c__Clostridia;o__Peptostreptococcales;f__Anaerovoracaceae;g__Fimisoma;s__Fimisoma sp000435715
maxbin_ERR6275680.033	84.56	9.08	2288456	3818	d__Bacteria;p__Firmicutes_A;c__Clostridia;o__Oscillospirales;f__Ruminococcaceae;g__Ruminiclostridium_E;s__Ruminiclostridium_E sp003512525
maxbin_ERR6275682.008	97.37	4.21	2248963	5825	d__Bacteria;p__Firmicutes;c__Bacilli;o__Erysipelotrichales;f__Erysipelotrichaceae;g__Holdemanella;s__Holdemanella biformis
maxbin_ERR6275682.011	95.56	13.11	2393711	5458	d__Bacteria;p__Actinobacteriota;c__Coriobacteriia;o__Coriobacteriales;f__Coriobacteriaceae;g__Collinsella;s__
maxbin_ERR6279614.017_sub	95.05	1.48	3646797	7519	d__Bacteria;p__Firmicutes_A;c__Clostridia;o__Lachnospirales;f__Lachnospiraceae;g__Blautia_A;s__Blautia_A wexlerae
maxbin_ERR6279615.003	91.8	6.36	2105297	10364	d__Bacteria;p__Actinobacteriota;c__Coriobacteriia;o__Coriobacteriales;f__Coriobacteriaceae;g__Collinsella;s__Collinsella sp900758475
maxbin_ERR6279619.020	95.89	1.37	2557610	9248	d__Bacteria;p__Firmicutes_A;c__Clostridia;o__Oscillospirales;f__Ruminococcaceae;g__Ruminococcus_D;s__Ruminococcus_D bicirculans
maxbin_ERR6279620.003	99.05	8.57	2505063	28492	d__Bacteria;p__Firmicutes_A;c__Clostridia;o__Oscillospirales;f__Ruminococcaceae;g__Faecalibacterium;s__Faecalibacterium prausnitzii_C
maxbin_ERR6279623.016_sub	95.63	3	2739779	11590	d__Bacteria;p__Firmicutes_A;c__Clostridia;o__Peptostreptococcales;f__Anaerovoracaceae;g__VUNA01;s__VUNA01 sp002299625
maxbin_ERR6279623.024	95.49	10.57	3135384	5393	d__Bacteria;p__Actinobacteriota;c__Actinomycetia;o__Actinomycetales;f__Actinomycetaceae;g__Pauljensenia;s__Pauljensenia sp902373545
maxbin_ERR6279624.026_sub	85.91	6.12	2758343	16890	d__Bacteria;p__Firmicutes_A;c__Clostridia;o__Oscillospirales;f__Acutalibacteraceae;g__Acutalibacter;s__Acutalibacter stercoravium
maxbin_ERR6279625.013_sub	95.64	2.01	2041341	13779	d__Bacteria;p__Firmicutes_A;c__Clostridia;o__Oscillospirales;f__Acutalibacteraceae;g__Ruminococcus_E;s__Ruminococcus_E bromii_B
maxbin_ERR6279625.025_sub	92.92	0.51	2180894	8168	d__Bacteria;p__Firmicutes;c__Bacilli;o__Erysipelotrichales;f__Erysipelotrichaceae;g__Massilicoli;s__Massilicoli timonensis
maxbin_ERR6279625.039_sub	89.18	0.98	2592303	4564	d__Bacteria;p__Firmicutes_A;c__Clostridia;o__Oscillospirales;f__Oscillospiraceae;g__Faecousia;s__Faecousia sp000434635
maxbin_ERR6279626.022	98.94	0	1833508	17075	d__Bacteria;p__Firmicutes_A;c__Clostridia;o__Peptostreptococcales;f__Anaerovoracaceae;g__VUNA01;s__VUNA01 sp002299625
maxbin_ERR6279626.048_sub	75.38	6.96	2068911	2337	d__Bacteria;p__Firmicutes_A;c__Clostridia;o__Oscillospirales;f__Acutalibacteraceae;g__UMGS1484;s__UMGS1484 sp905193225
maxbin_ERR6279627.021_sub	79.31	8.15	1427704	2015	d__Bacteria;p__Firmicutes;c__Bacilli;o__Lactobacillales;f__Streptococcaceae;g__Streptococcus;s__Streptococcus sp001556435
maxbin_ERR6279628.046_sub	84.41	7.91	2361416	3376	d__Bacteria;p__Firmicutes_A;c__Clostridia;o__Oscillospirales;f__Ruminococcaceae;g__Ruminiclostridium_E;s__Ruminiclostridium_E siraeum
maxbin_ERR6279628.059	97.55	2.49	2949497	14165	d__Bacteria;p__Firmicutes_A;c__Clostridia;o__Christensenellales;f__CAG-74;g__UBA11524;s__UBA11524 sp000437595
maxbin_ERR6279629.009	100	9.95	2407507	57223	d__Bacteria;p__Actinobacteriota;c__Coriobacteriia;o__Coriobacteriales;f__Coriobacteriaceae;g__Enorma;s__Enorma sp000333815
maxbin_ERR6279645.022_sub	92.98	13.4	1854198	3146	d__Bacteria;p__Firmicutes;c__Bacilli;o__Lactobacillales;f__Streptococcaceae;g__Streptococcus;s__Streptococcus mutans
maxbin_ERR6279647.003_sub	90.4	7.21	2147348	112566	d__Bacteria;p__Actinobacteriota;c__Coriobacteriia;o__Coriobacteriales;f__Eggerthellaceae;g__Senegalimassilia;s__Senegalimassilia anaerobia
maxbin_ERR6279649.002	95.58	2.62	2569122	25740	d__Bacteria;p__Firmicutes_A;c__Clostridia;o__Oscillospirales;f__Ruminococcaceae;g__Faecalibacterium;s__Faecalibacterium prausnitzii_F
maxbin_ERR6279649.011	91.28	3.75	2060134	16814	d__Bacteria;p__Firmicutes_A;c__Clostridia;o__Oscillospirales;f__Oscillospiraceae;g__CAG-83;s__CAG-83 sp000435555
maxbin_ERR6279649.012	92.78	1.38	3172839	5071	d__Bacteria;p__Bacteroidota;c__Bacteroidia;o__Bacteroidales;f__Barnesiellaceae;g__Barnesiella;s__Barnesiella intestinihominis
maxbin_ERR6279649.018	84.48	7.06	1913186	2409	d__Bacteria;p__Firmicutes;c__Bacilli;o__Erysipelotrichales;f__Erysipelotrichaceae;g__Holdemanella;s__Holdemanella biformis
maxbin_ERR6279654.008	98.39	0.81	2149578	104490	d__Bacteria;p__Actinobacteriota;c__Coriobacteriia;o__Coriobacteriales;f__Coriobacteriaceae;g__Enorma;s__Enorma massiliensis
maxbin_ERR6279654.009_sub	96.64	0.34	1721049	59076	d__Bacteria;p__Firmicutes_A;c__Clostridia;o__Oscillospirales;f__Oscillospiraceae;g__ER4;s__ER4 sp003522105
maxbin_ERR6279654.010	97.28	0.83	2596306	49946	d__Bacteria;p__Firmicutes_A;c__Clostridia;o__Oscillospirales;f__Ruminococcaceae;g__Gemmiger;s__Gemmiger formicilis
maxbin_ERR6279654.035	78.51	4.14	1518543	2928	d__Bacteria;p__Firmicutes_A;c__Clostridia;o__Oscillospirales;f__BX7;g__CAJFTX01;s__CAJFTX01 sp904420075
maxbin_ERR6279655.020	96.43	0	2826443	11576	d__Bacteria;p__Firmicutes_A;c__Clostridia;o__Oscillospirales;f__Ruminococcaceae;g__Gemmiger;s__Gemmiger qucibialis
maxbin_ERR6279657.025	95.95	0.98	2841645	22537	d__Bacteria;p__Bacteroidota;c__Bacteroidia;o__Bacteroidales;f__UBA932;g__Cryptobacteroides;s__Cryptobacteroides sp000435075
maxbin_ERR6279657.031_sub	90.88	1.59	2147938	8739	d__Bacteria;p__Firmicutes_A;c__Clostridia;o__Lachnospirales;f__Lachnospiraceae;g__Agathobacter;s__Agathobacter rectalis
maxbin_ERR6279657.038	77.97	0	2353709	36060	d__Bacteria;p__Bacteroidota;c__Bacteroidia;o__Bacteroidales;f__Bacteroidaceae;g__Alloprevotella;s__Alloprevotella timonensis
maxbin_ERR6279657.062_sub	75.64	2.55	2387952	2624	d__Bacteria;p__Firmicutes_A;c__Clostridia;o__Oscillospirales;f__CAG-272;g__UMGS1696;s__UMGS1696 sp900753285
maxbin_ERR6279658.017_sub	79.55	4.9	2564800	2549	d__Bacteria;p__Firmicutes_A;c__Clostridia;o__Oscillospirales;f__Ruminococcaceae;g__Gemmiger;s__Gemmiger qucibialis
maxbin_ERR6279659.004_sub	100	0.81	2150201	75590	d__Bacteria;p__Actinobacteriota;c__Coriobacteriia;o__Coriobacteriales;f__Coriobacteriaceae;g__Collinsella;s__
maxbin_ERR6279659.009_sub	97.45	4.03	2373117	39254	d__Bacteria;p__Actinobacteriota;c__Actinomycetia;o__Actinomycetales;f__Bifidobacteriaceae;g__Bifidobacterium;s__Bifidobacterium pseudocatenulatum
maxbin_ERR6279660.001	97.96	0.68	2465687	54612	d__Bacteria;p__Firmicutes_A;c__Clostridia;o__Oscillospirales;f__Ruminococcaceae;g__Ruthenibacterium;s__Ruthenibacterium merdipullorum
maxbin_ERR6279660.002	99.19	0.27	3492282	59119	d__Bacteria;p__Actinobacteriota;c__Coriobacteriia;o__Coriobacteriales;f__Eggerthellaceae;g__Gordonibacter;s__Gordonibacter urolithinfaciens
maxbin_ERR6279660.006	90.84	0.85	5445669	16913	d__Bacteria;p__Firmicutes_A;c__Clostridia;o__Lachnospirales;f__Lachnospiraceae;g__Blautia;s__Blautia coccoides
maxbin_ERR6279661.005_sub	99.19	3.23	2112363	77456	d__Bacteria;p__Actinobacteriota;c__Coriobacteriia;o__Coriobacteriales;f__Eggerthellaceae;g__Slackia_A;s__Slackia_A isoflavoniconvertens
maxbin_ERR6279661.029_sub	95.97	8.24	2392532	34077	d__Bacteria;p__Actinobacteriota;c__Coriobacteriia;o__Coriobacteriales;f__Eggerthellaceae;g__Ellagibacter;s__Ellagibacter isourolithinifaciens
maxbin_ERR6279662.004_sub	95.97	14.65	2336118	28400	d__Bacteria;p__Actinobacteriota;c__Coriobacteriia;o__Coriobacteriales;f__Coriobacteriaceae;g__Collinsella;s__
maxbin_ERR6279662.030	85.02	10.02	2937447	5578	d__Bacteria;p__Firmicutes_A;c__Clostridia;o__Lachnospirales;f__Lachnospiraceae;g__Blautia_A;s__Blautia_A wexlerae
maxbin_ERR6279663.020_sub	95.92	4.03	2146009	13187	d__Bacteria;p__Actinobacteriota;c__Coriobacteriia;o__Coriobacteriales;f__Eggerthellaceae;g__Slackia_A;s__Slackia_A isoflavoniconvertens
maxbin_ERR6279664.002_sub	96.77	0.65	2364249	115945	d__Bacteria;p__Actinobacteriota;c__Coriobacteriia;o__Coriobacteriales;f__Eggerthellaceae;g__CAAEEV01;s__
maxbin_ERR6279667.001	97.96	0	3003637	100171	d__Bacteria;p__Verrucomicrobiota;c__Verrucomicrobiae;o__Verrucomicrobiales;f__Akkermansiaceae;g__Akkermansia;s__Akkermansia muciniphila_B
maxbin_ERR6279669.016	95.56	0.12	2017635	70008	d__Bacteria;p__Actinobacteriota;c__Coriobacteriia;o__Coriobacteriales;f__Eggerthellaceae;g__Slackia_A;s__Slackia_A isoflavoniconvertens
maxbin_ERR6279670.003	99.19	4.03	2254974	127281	d__Bacteria;p__Actinobacteriota;c__Coriobacteriia;o__Coriobacteriales;f__Eggerthellaceae;g__Aveggerthella;s__Aveggerthella excrementigallinarum
maxbin_ERR6279672.016	87.9	2.54	2239685	101026	d__Bacteria;p__Actinobacteriota;c__Coriobacteriia;o__Coriobacteriales;f__Eggerthellaceae;g__Aphodovivens;s__Aphodovivens avicola
maxbin_ERR6279673.036	90.37	8.85	3100274	5201	d__Bacteria;p__Firmicutes_A;c__Clostridia;o__Lachnospirales;f__Lachnospiraceae;g__Blautia_A;s__Blautia_A wexlerae
maxbin_ERR6279674.007_sub	91.71	11.39	2253961	8027	d__Bacteria;p__Actinobacteriota;c__Coriobacteriia;o__Coriobacteriales;f__Coriobacteriaceae;g__Collinsella;s__
maxbin_ERR6279676.023_sub	97.06	10.58	2502926	34972	d__Bacteria;p__Actinobacteriota;c__Actinomycetia;o__Actinomycetales;f__Bifidobacteriaceae;g__Bifidobacterium;s__Bifidobacterium catenulatum
maxbin_ERR6279677.001	98.63	0	1846406	37889	d__Bacteria;p__Firmicutes;c__Bacilli;o__Lactobacillales;f__Lactobacillaceae;g__Limosilactobacillus;s__Limosilactobacillus fermentum
maxbin_ERR6279677.002	99.19	0.81	2214437	110027	d__Bacteria;p__Actinobacteriota;c__Coriobacteriia;o__Coriobacteriales;f__Coriobacteriaceae;g__Collinsella;s__
maxbin_ERR6279677.010	93.01	0.23	1945902	10016	d__Bacteria;p__Firmicutes_A;c__Clostridia;o__Christensenellales;f__CAG-138;g__SFEL01;s__SFEL01 sp004557245
maxbin_ERR6279678.007	96.54	0	2329328	9495	d__Bacteria;p__Firmicutes_A;c__Clostridia;o__Lachnospirales;f__Lachnospiraceae;g__Agathobacter;s__Agathobacter rectalis
maxbin_ERR6279679.012	96.52	1.74	3311975	9929	d__Bacteria;p__Firmicutes_A;c__Clostridia;o__Lachnospirales;f__Lachnospiraceae;g__Blautia_A;s__Blautia_A wexlerae
maxbin_ERR6279679.046	93.72	8.35	4323839	5218	d__Bacteria;p__Firmicutes_A;c__Clostridia;o__Lachnospirales;f__Lachnospiraceae;g__Blautia_A;s__Blautia_A faecis
maxbin_ERR6279681.003	79.77	1.28	2458430	59807	d__Bacteria;p__Firmicutes_B;c__Peptococcia;o__Peptococcales;f__Peptococcaceae;g__UMGS1590;s__UMGS1590 sp900552455
maxbin_ERR6279681.028_sub	93.32	11.66	2773269	48118	d__Bacteria;p__Actinobacteriota;c__Coriobacteriia;o__Coriobacteriales;f__Eggerthellaceae;g__Senegalimassilia;s__Senegalimassilia faecalis
maxbin_ERR6279681.050	75.63	4.92	1350807	2057	d__Bacteria;p__Firmicutes;c__Bacilli;o__Erysipelotrichales;f__Coprobacillaceae;g__Catenibacterium;s__Catenibacterium sp000437715
maxbin_ERR6279682.002	100	0.81	2070540	211739	d__Bacteria;p__Actinobacteriota;c__Coriobacteriia;o__Coriobacteriales;f__Eggerthellaceae;g__UMGS1519;s__UMGS1519 sp900552585
maxbin_ERR6279682.007	92.88	10.09	2323948	5037	d__Bacteria;p__Actinobacteriota;c__Coriobacteriia;o__Coriobacteriales;f__Coriobacteriaceae;g__Collinsella;s__
maxbin_ERR6279682.017	99.32	12.15	2721957	36028	d__Bacteria;p__Firmicutes_A;c__Clostridia;o__Oscillospirales;f__Ruminococcaceae;g__Faecalibacterium;s__Faecalibacterium prausnitzii_E
maxbin_ERR6280899.036_sub	94.05	9.81	2549828	6308	d__Bacteria;p__Firmicutes;c__Bacilli;o__Lactobacillales;f__Lactobacillaceae;g__Lentilactobacillus;s__Lentilactobacillus kefiri
maxbin_ERR6280899.041	99.6	1.61	2106508	68291	d__Bacteria;p__Actinobacteriota;c__Coriobacteriia;o__Coriobacteriales;f__Eggerthellaceae;g__MGBC163016;s__MGBC163016 sp910588945
maxbin_ERR6280910.001	100	1.61	2206585	87650	d__Bacteria;p__Actinobacteriota;c__Coriobacteriia;o__Coriobacteriales;f__Coriobacteriaceae;g__Collinsella;s__Collinsella sp019041915
maxbin_ERR6280910.012	93.9	0.94	3728046	9395	d__Bacteria;p__Firmicutes_A;c__Clostridia;o__Eubacteriales;f__Eubacteriaceae;g__Eubacterium;s__Eubacterium maltosivorans
maxbin_ERR6280910.013	82.25	1.08	2493965	51488	d__Bacteria;p__Firmicutes_B;c__Peptococcia;o__Peptococcales;f__Peptococcaceae;g__UMGS1590;s__UMGS1590 sp900552455
maxbin_ERR6280910.023_sub	93.43	10.01	4099548	4197	d__Bacteria;p__Firmicutes_A;c__Clostridia;o__Lachnospirales;f__Lachnospiraceae;g__Blautia_A;s__Blautia_A wexlerae
maxbin_ERR6281000.031_sub	82.41	3.17	1956085	3273	d__Bacteria;p__Proteobacteria;c__Gammaproteobacteria;o__Burkholderiales;f__Burkholderiaceae;g__Oxalobacter;s__
maxbin_ERR6281000.059	76.96	0	1307107	2489	d__Archaea;p__Methanobacteriota;c__Methanobacteria;o__Methanobacteriales;f__Methanobacteriaceae;g__Methanobrevibacter_A;s__Methanobrevibacter_A smithii
maxbin_ERR6281341.003	96.64	6.04	2062956	118104	d__Bacteria;p__Firmicutes_A;c__Clostridia;o__Oscillospirales;f__Oscillospiraceae;g__MGBC124762;s__
maxbin_ERR6281342.028	85.68	1.97	1739444	3090	d__Bacteria;p__Firmicutes_A;c__Clostridia;o__Oscillospirales;f__Acutalibacteraceae;g__Ruminococcus_E;s__Ruminococcus_E bromii_B
maxbin_ERR6281343.023_sub	76.34	5.36	1689305	2624	d__Bacteria;p__Actinobacteriota;c__Actinomycetia;o__Actinomycetales;f__Actinomycetaceae;g__Pauljensenia;s__
maxbin_ERR6281433.007	91.61	0.85	2154861	42035	d__Bacteria;p__Firmicutes_A;c__Clostridia;o__Oscillospirales;f__Ruminococcaceae;g__Faecalibacterium;s__Faecalibacterium prausnitzii_J
maxbin_ERR6281434.009_sub	86.73	9.74	2222859	36670	d__Bacteria;p__Firmicutes_A;c__Clostridia;o__Oscillospirales;f__Ruminococcaceae;g__Faecalibacterium;s__Faecalibacterium prausnitzii_G
maxbin_ERR6281434.014	88.37	5.65	3423622	26067	d__Bacteria;p__Actinobacteriota;c__Coriobacteriia;o__Coriobacteriales;f__UMGS124;g__UMGS124;s__
maxbin_ERR6281448.001	98.39	2.02	2252256	125656	d__Bacteria;p__Actinobacteriota;c__Coriobacteriia;o__Coriobacteriales;f__Eggerthellaceae;g__Aveggerthella;s__Aveggerthella excrementigallinarum
maxbin_ERR6281448.004_sub	93.39	1.05	2635578	16696	d__Bacteria;p__Firmicutes_A;c__Clostridia;o__Christensenellales;f__CAG-74;g__Ventricola;s__Ventricola sp900542395
maxbin_ERR6281448.013_sub	83.22	0.9	1288712	2870	d__Bacteria;p__Firmicutes_C;c__Negativicutes;o__Acidaminococcales;f__Acidaminococcaceae;g__CAG-266;s__CAG-266 sp000436095
maxbin_ERR6281448.022	96.16	10.4	2611744	22115	d__Bacteria;p__Firmicutes_A;c__Clostridia;o__Oscillospirales;f__Ruminococcaceae;g__Faecalibacterium;s__Faecalibacterium prausnitzii_C
maxbin_ERR6281448.039	94.32	1.81	2864824	6674	d__Bacteria;p__Firmicutes_A;c__Clostridia;o__Christensenellales;f__CAG-74;g__UBA11524;s__UBA11524 sp000437595
maxbin_ERR6281499.002	76.7	1.52	1829198	61525	d__Bacteria;p__Actinobacteriota;c__Actinomycetia;o__Actinomycetales;f__Bifidobacteriaceae;g__Bifidobacterium;s__Bifidobacterium adolescentis
maxbin_ERR6281499.005	80.68	14.32	1678187	40255	d__Bacteria;p__Actinobacteriota;c__Actinomycetia;o__Actinomycetales;f__Bifidobacteriaceae;g__Bifidobacterium;s__Bifidobacterium catenulatum
maxbin_ERR6281500.022	94.97	0	2354784	33922	d__Bacteria;p__Firmicutes_A;c__Clostridia;o__Oscillospirales;f__Acutalibacteraceae;g__UBA1417;s__UBA1417 sp003531055
maxbin_ERR6281504.023_sub	88.17	2.42	2138750	43059	d__Bacteria;p__Actinobacteriota;c__Coriobacteriia;o__Coriobacteriales;f__Eggerthellaceae;g__Senegalimassilia;s__Senegalimassilia faecalis
maxbin_ERR6281504.041_sub	78.01	9.34	2201773	3146	d__Bacteria;p__Firmicutes_A;c__Clostridia;o__Oscillospirales;f__CAG-382;g__UMGS882;s__UMGS882 sp900757905
maxbin_ERR6281505.009	97.6	0	2286002	10305	d__Bacteria;p__Firmicutes_A;c__Clostridia;o__Lachnospirales;f__Lachnospiraceae;g__Agathobacter;s__Agathobacter rectalis
maxbin_ERR6281505.022	88.04	5.5	3381379	6047	d__Bacteria;p__Firmicutes_A;c__Clostridia;o__Lachnospirales;f__Lachnospiraceae;g__Blautia_A;s__Blautia_A wexlerae
maxbin_ERR6281518.024_sub	87.92	2.95	2027969	66779	d__Bacteria;p__Firmicutes_A;c__Clostridia;o__Oscillospirales;f__Oscillospiraceae;g__Evtepia;s__Evtepia sp004556345
maxbin_ERR6281518.036_sub	84.91	7.05	1803507	8547	d__Bacteria;p__Firmicutes_A;c__Clostridia;o__Oscillospirales;f__Oscillospiraceae;g__F23-B02;s__F23-B02 sp001916715
maxbin_ERR6281518.058_sub	81.95	5.1	2279878	3101	d__Bacteria;p__Firmicutes;c__Bacilli;o__Erysipelotrichales;f__Erysipelotrichaceae;g__Holdemanella;s__Holdemanella porci
maxbin_ERR6281586.033	87.14	7.38	2500850	4979	d__Bacteria;p__Firmicutes_A;c__Clostridia;o__Oscillospirales;f__Ruminococcaceae;g__Faecalibacterium;s__Faecalibacterium prausnitzii
maxbin_ERR6281941.015	97.27	8.28	2037098	11094	d__Bacteria;p__Firmicutes_A;c__Clostridia;o__Oscillospirales;f__Acutalibacteraceae;g__CAG-177;s__CAG-177 sp003514385
maxbin_ERR6281942.013	98.79	0	2141915	49460	d__Bacteria;p__Actinobacteriota;c__Coriobacteriia;o__Coriobacteriales;f__Eggerthellaceae;g__Slackia_A;s__Slackia_A isoflavoniconvertens
maxbin_ERR6281942.014	86.24	0.89	1845583	35909	d__Bacteria;p__Firmicutes_A;c__Clostridia;o__Oscillospirales;f__Oscillospiraceae;g__CAG-83;s__CAG-83 sp003487665
maxbin_ERR6282070.005	97.52	1.55	2502468	34799	d__Bacteria;p__Proteobacteria;c__Gammaproteobacteria;o__Burkholderiales;f__Burkholderiaceae;g__Sutterella;s__Sutterella parvirubra
maxbin_ERR6282070.040_sub	96.86	6.37	2664771	10572	d__Bacteria;p__Firmicutes_A;c__Clostridia;o__Oscillospirales;f__Ruminococcaceae;g__Faecalibacterium;s__Faecalibacterium prausnitzii_D
maxbin_ERR6282137.011_sub	88.34	5.81	2848095	25995	d__Bacteria;p__Firmicutes_A;c__Clostridia;o__Oscillospirales;f__Oscillospiraceae;g__CAG-170;s__CAG-170 sp000432135
maxbin_ERR6282137.024	97.18	2.61	1848881	17393	d__Archaea;p__Thermoplasmatota;c__Thermoplasmata;o__Methanomassiliicoccales;f__Methanomethylophilaceae;g__UBA71;s__UBA71 sp006954465
maxbin_ERR6282298.014_sub	91.76	10.23	2205817	4601	d__Bacteria;p__Proteobacteria;c__Gammaproteobacteria;o__Burkholderiales;f__Burkholderiaceae;g__Duodenibacillus;s__Duodenibacillus sp900552545
maxbin_ERR6282298.026_sub	82.71	9.59	2265691	3498	d__Bacteria;p__Desulfobacterota_I;c__Desulfovibrionia;o__Desulfovibrionales;f__Desulfovibrionaceae;g__Mailhella;s__
maxbin_ERR6282383.014	97.21	13.07	2788367	8929	d__Bacteria;p__Firmicutes_A;c__Clostridia;o__Lachnospirales;f__Lachnospiraceae;g__Agathobacter;s__Agathobacter rectalis
maxbin_SRR11413607.012	89.74	1.28	2157837	197328	d__Bacteria;p__Cyanobacteria;c__Vampirovibrionia;o__Gastranaerophilales;f__Gastranaerophilaceae;g__Limenecus;s__Limenecus avicola
maxbin_SRR11413607.019	94.38	8.15	2257567	28721	d__Bacteria;p__Firmicutes_A;c__Clostridia;o__Oscillospirales;f__Ruminococcaceae;g__Faecalibacterium;s__Faecalibacterium sp900758465
maxbin_SRR11413608.006	99.3	1.17	3073817	45891	d__Bacteria;p__Firmicutes_A;c__Clostridia;o__Christensenellales;f__CAG-74;g__UBA11524;s__UBA11524 sp000437595
maxbin_SRR11413608.008	93.29	1.34	2291224	128122	d__Bacteria;p__Firmicutes_A;c__Clostridia;o__Oscillospirales;f__Ruminococcaceae;g__Ruminococcus_D;s__Ruminococcus_D sp000434695
maxbin_SRR11413608.019_sub	86.37	5.38	2489980	9870	d__Bacteria;p__Firmicutes_A;c__Clostridia;o__Oscillospirales;f__Oscillospiraceae;g__CAG-170;s__CAG-170 sp000432135
maxbin_SRR11413610.003	98.95	0	2192378	157624	d__Bacteria;p__Firmicutes;c__Bacilli;o__Lactobacillales;f__Lactobacillaceae;g__Ligilactobacillus;s__Ligilactobacillus ruminis
maxbin_SRR11413610.004	76.67	1.4	1265781	143338	d__Bacteria;p__Firmicutes_A;c__Clostridia;o__TANB77;f__CAG-465;g__CAG-465;s__CAG-465 sp000433755
maxbin_SRR11413610.006	100	0	2358713	249779	d__Bacteria;p__Actinobacteriota;c__Coriobacteriia;o__Coriobacteriales;f__Atopobiaceae;g__Tractidigestivibacter;s__Tractidigestivibacter sp000752675
maxbin_SRR11413610.020	95.08	2.01	2130151	196031	d__Bacteria;p__Firmicutes_A;c__Clostridia;o__Oscillospirales;f__CAG-272;g__QALR01;s__QALR01 sp900552255
maxbin_SRR11413611.022	75.43	4.44	1464918	2765	d__Bacteria;p__Firmicutes_A;c__Clostridia;o__Christensenellales;f__Borkfalkiaceae;g__UBA7597;s__UBA7597 sp003448195
maxbin_SRR11413612.006	97.76	4.54	2613817	105115	d__Bacteria;p__Firmicutes_A;c__Clostridia;o__Oscillospirales;f__CAG-382;g__UMGS1387;s__UMGS1387 sp900551295
maxbin_SRR11413612.015_sub	96.26	2.24	5606992	72415	d__Bacteria;p__Bacteroidota;c__Bacteroidia;o__Bacteroidales;f__Bacteroidaceae;g__Bacteroides;s__Bacteroides nordii
maxbin_SRR11413612.039_sub	97	8.63	2679565	8530	d__Bacteria;p__Firmicutes_A;c__Clostridia;o__Lachnospirales;f__Lachnospiraceae;g__Acetatifactor;s__Acetatifactor intestinalis
maxbin_SRR11413613.018	96.14	11.43	2677838	40242	d__Bacteria;p__Firmicutes_A;c__Clostridia;o__Oscillospirales;f__Ruminococcaceae;g__Faecalibacterium;s__Faecalibacterium prausnitzii_C
maxbin_SRR11413614.004	98.8	0.21	5183363	139796	d__Bacteria;p__Proteobacteria;c__Gammaproteobacteria;o__Enterobacterales;f__Enterobacteriaceae;g__Klebsiella;s__Klebsiella quasipneumoniae
maxbin_SRR11413614.007_sub	80.71	8.07	3690939	15835	d__Bacteria;p__Bacteroidota;c__Bacteroidia;o__Bacteroidales;f__Bacteroidaceae;g__Prevotella;s__Prevotella sp900767615
maxbin_SRR11413614.027_sub	82.65	2.35	2999192	27744	d__Bacteria;p__Firmicutes_A;c__Clostridia;o__Lachnospirales;f__Lachnospiraceae;g__UBA11774;s__UBA11774 sp003507655
maxbin_SRR11413615.001	99.33	0.67	3002258	386044	d__Bacteria;p__Firmicutes_A;c__Clostridia;o__Lachnospirales;f__Lachnospiraceae;g__Coprococcus;s__Coprococcus eutactus_A
maxbin_SRR11413615.008	98.64	13.51	2676577	55772	d__Bacteria;p__Firmicutes_A;c__Clostridia;o__Oscillospirales;f__Ruminococcaceae;g__Faecalibacterium;s__Faecalibacterium prausnitzii_E
maxbin_SRR11413615.013	92	0.67	1133169	178004	d__Bacteria;p__Firmicutes;c__Bacilli;o__RF39;f__UBA660;g__CAG-302;s__CAG-302 sp900543825
maxbin_SRR11413615.014	94.67	1.33	1337754	72406	d__Bacteria;p__Firmicutes;c__Bacilli;o__RF39;f__UBA660;g__CAG-302;s__CAG-302 sp000431795
maxbin_SRR11413615.034_sub	81.99	6.84	2874701	24523	d__Bacteria;p__Firmicutes_A;c__Clostridia;o__Lachnospirales;f__Lachnospiraceae;g__CAG-303;s__CAG-303 sp000437755
maxbin_SRR11413617.006	81.53	2.38	1615458	51524	d__Bacteria;p__Firmicutes_A;c__Clostridia;o__TANB77;f__CAG-508;g__CAG-269;s__CAG-269 sp900551615
maxbin_SRR11413617.028_sub	87.28	5	1970858	3659	d__Bacteria;p__Actinobacteriota;c__Actinomycetia;o__Actinomycetales;f__Bifidobacteriaceae;g__Bifidobacterium;s__Bifidobacterium pseudocatenulatum
maxbin_SRR11413618.020	99.19	1.08	1864867	58560	d__Bacteria;p__Firmicutes_A;c__Clostridia;o__Christensenellales;f__CAG-138;g__SFEL01;s__SFEL01 sp004557245
maxbin_SRR11413618.028	97.47	0.95	2076952	28173	d__Bacteria;p__Firmicutes_C;c__Negativicutes;o__Veillonellales;f__Dialisteraceae;g__Dialister;s__Dialister sp000434475
maxbin_SRR11413618.048	94.25	7.71	3393753	35340	d__Bacteria;p__Bacteroidota;c__Bacteroidia;o__Bacteroidales;f__Bacteroidaceae;g__Prevotella;s__Prevotella sp900313215
maxbin_SRR11413618.087_sub	92.37	4.99	2619846	9083	d__Bacteria;p__Firmicutes_A;c__Clostridia;o__Lachnospirales;f__Lachnospiraceae;g__Acetatifactor;s__Acetatifactor intestinalis
maxbin_SRR11413619.006	97.95	0	2838622	76298	d__Bacteria;p__Firmicutes_A;c__Clostridia;o__Oscillospirales;f__Ruminococcaceae;g__Ruminococcus_D;s__Ruminococcus_D bicirculans
maxbin_SRR11413619.022_sub	83.89	0.67	2345115	32726	d__Bacteria;p__Firmicutes_A;c__Clostridia;o__Oscillospirales;f__Ruminococcaceae;g__Ruminococcus_C;s__Ruminococcus_C sp000437175
maxbin_SRR11413619.035_sub	89.86	7.1	3701322	27920	d__Bacteria;p__Firmicutes_A;c__Clostridia;o__Lachnospirales;f__Lachnospiraceae;g__Roseburia;s__Roseburia inulinivorans
maxbin_SRR11413620.008	99.03	2.22	2627025	88462	d__Bacteria;p__Firmicutes_A;c__Clostridia;o__Lachnospirales;f__Lachnospiraceae;g__Agathobacter;s__Agathobacter rectalis
maxbin_SRR11413620.019	97.83	1.69	3063655	100469	d__Bacteria;p__Firmicutes_A;c__Clostridia;o__Lachnospirales;f__Lachnospiraceae;g__Agathobacter;s__Agathobacter faecis
maxbin_SRR11413645.020_sub	76.11	1.34	1484419	73685	d__Bacteria;p__Firmicutes_A;c__Clostridia;o__TANB77;f__CAG-508;g__CAG-269;s__CAG-269 sp000431335
maxbin_SRR11413645.052	83.72	13.42	1900424	3728	d__Bacteria;p__Firmicutes_A;c__Clostridia;o__Oscillospirales;f__Oscillospiraceae;g__ER4;s__ER4 sp000765235
maxbin_SRR11413646.006_sub	96.7	0.63	3424138	140202	d__Bacteria;p__Firmicutes_A;c__Clostridia;o__Lachnospirales;f__Lachnospiraceae;g__Copromonas;s__Copromonas sp900066785
maxbin_SRR11413646.007	100	2.12	4552983	599467	d__Bacteria;p__Proteobacteria;c__Gammaproteobacteria;o__Enterobacterales;f__Enterobacteriaceae;g__Hafnia;s__Hafnia alvei
maxbin_SRR11413646.009	100	0	2536752	136985	d__Bacteria;p__Firmicutes_A;c__Clostridia;o__Oscillospirales;f__Ruminococcaceae;g__Faecalibacterium;s__Faecalibacterium prausnitzii_G
maxbin_SRR11413646.028_sub	78.56	5.84	1928275	2431	d__Bacteria;p__Proteobacteria;c__Gammaproteobacteria;o__Burkholderiales;f__Neisseriaceae;g__Neisseria;s__Neisseria flavescens_B
maxbin_SRR11413647.002	98.12	0	2577850	372751	d__Bacteria;p__Proteobacteria;c__Gammaproteobacteria;o__Burkholderiales;f__Burkholderiaceae;g__Mesosutterella;s__Mesosutterella multiformis
maxbin_SRR11413647.034	88.21	4.73	2440727	4894	d__Bacteria;p__Firmicutes_A;c__Clostridia;o__Oscillospirales;f__Ruminococcaceae;g__Ruminiclostridium_E;s__Ruminiclostridium_E siraeum
maxbin_SRR11413648.001	86.41	2.31	2847315	30462	d__Bacteria;p__Bacteroidota;c__Bacteroidia;o__Bacteroidales;f__Bacteroidaceae;g__Prevotella;s__Prevotella sp015074785
maxbin_SRR11413648.031	88.31	1.17	1650137	5920	d__Bacteria;p__Firmicutes_A;c__Clostridia;o__Christensenellales;f__Borkfalkiaceae;g__UBA7597;s__UBA7597 sp900542935
maxbin_SRR11413649.001	88.03	0.85	2230295	426866	d__Bacteria;p__Cyanobacteria;c__Vampirovibrionia;o__Gastranaerophilales;f__Gastranaerophilaceae;g__Stercorousia;s__Stercorousia sp000437435
maxbin_SRR11413649.010	99.91	0.04	4683736	258011	d__Bacteria;p__Proteobacteria;c__Gammaproteobacteria;o__Enterobacterales;f__Enterobacteriaceae;g__Escherichia;s__Escherichia coli
maxbin_SRR11413649.022	97.32	0	2631527	64016	d__Bacteria;p__Firmicutes_A;c__Clostridia;o__Oscillospirales;f__Ruminococcaceae;g__CAG-353;s__CAG-353 sp900066885
maxbin_SRR11413652.007	99.33	1.36	3212902	90510	d__Bacteria;p__Firmicutes_A;c__Clostridia;o__Lachnospirales;f__Lachnospiraceae;g__Lachnospira;s__Lachnospira sp000436535
maxbin_SRR11413653.009	99.33	0	2952991	208676	d__Bacteria;p__Firmicutes_A;c__Clostridia;o__Lachnospirales;f__Lachnospiraceae;g__Coprococcus;s__Coprococcus eutactus_A
maxbin_SRR11413653.011	99.62	0.38	3104052	142106	d__Bacteria;p__Bacteroidota;c__Bacteroidia;o__Bacteroidales;f__Barnesiellaceae;g__Barnesiella;s__Barnesiella intestinihominis
maxbin_SRR11413653.015	99.4	1.5	2424334	176147	d__Bacteria;p__Firmicutes_C;c__Negativicutes;o__Acidaminococcales;f__Acidaminococcaceae;g__Phascolarctobacterium_A;s__Phascolarctobacterium_A succinatutens
maxbin_SRR11413653.043_sub	87.81	11.13	4324056	3166	d__Bacteria;p__Firmicutes_A;c__Clostridia;o__Oscillospirales;f__Ruminococcaceae;g__Ruminococcus_C;s__Ruminococcus_C sp000433635
maxbin_SRR11413655.004	100	1.27	2485674	81580	d__Bacteria;p__Firmicutes_C;c__Negativicutes;o__Selenomonadales;f__Selenomonadaceae;g__Megamonas;s__Megamonas funiformis
maxbin_SRR11413655.005	98.59	2.99	4575907	81393	d__Bacteria;p__Bacteroidota;c__Bacteroidia;o__Bacteroidales;f__Bacteroidaceae;g__Bacteroides;s__Bacteroides uniformis
maxbin_SRR11413655.007	98.64	0	2733838	83002	d__Bacteria;p__Firmicutes_A;c__Clostridia;o__Oscillospirales;f__Ruminococcaceae;g__Faecalibacterium;s__Faecalibacterium prausnitzii_G
maxbin_SRR11413655.009_sub	97.9	5.44	6863748	135543	d__Bacteria;p__Bacteroidota;c__Bacteroidia;o__Bacteroidales;f__Bacteroidaceae;g__Bacteroides;s__Bacteroides ovatus
maxbin_SRR11413655.010	97.32	0	2088973	525598	d__Bacteria;p__Firmicutes_A;c__Clostridia;o__Oscillospirales;f__Acutalibacteraceae;g__CAG-217;s__CAG-217 sp000436335
maxbin_SRR11413656.029	98.64	0.54	2041541	50932	d__Bacteria;p__Firmicutes;c__Bacilli;o__Lactobacillales;f__Lactobacillaceae;g__Limosilactobacillus;s__Limosilactobacillus mucosae
maxbin_SRR11413657.003	92.4	0.7	1568101	225015	d__Bacteria;p__Firmicutes_A;c__Clostridia;o__Christensenellales;f__CAG-917;g__CAG-349;s__CAG-349 sp003539515
maxbin_SRR11413657.011	91.57	0	941961	155833	d__Bacteria;p__Firmicutes_A;c__Clostridia;o__Christensenellales;f__UBA1242;g__UMGS687;s__UMGS687 sp900544595
maxbin_SRR11413657.029	97.32	0	2019933	276388	d__Bacteria;p__Firmicutes_A;c__Clostridia;o__Oscillospirales;f__Acutalibacteraceae;g__CAG-217;s__CAG-217 sp000436335
maxbin_SRR11413678.037	95.97	0	2721557	27953	d__Bacteria;p__Firmicutes_A;c__Clostridia;o__Lachnospirales;f__Anaerotignaceae;g__Anaerotignum;s__Anaerotignum sp001304995
maxbin_SRR11413678.043	99.18	0	2113932	87840	d__Bacteria;p__Firmicutes;c__Bacilli;o__Lactobacillales;f__Lactobacillaceae;g__Limosilactobacillus;s__Limosilactobacillus mucosae
maxbin_SRR11413678.048	82.36	3.37	2003564	2886	d__Bacteria;p__Fusobacteriota;c__Fusobacteriia;o__Fusobacteriales;f__Fusobacteriaceae;g__Fusobacterium_A;s__Fusobacterium_A mortiferum
maxbin_SRR11413678.054_sub	93.21	2.17	2570032	8742	d__Bacteria;p__Firmicutes_A;c__Clostridia;o__Oscillospirales;f__Ruminococcaceae;g__Ruminococcus_D;s__Ruminococcus_D bicirculans
maxbin_SRR11413679.007	100	0.81	2277769	76337	d__Bacteria;p__Actinobacteriota;c__Coriobacteriia;o__Coriobacteriales;f__Coriobacteriaceae;g__Collinsella;s__
maxbin_SRR11413679.012	76.67	1.4	1549397	70970	d__Bacteria;p__Firmicutes_A;c__Clostridia;o__TANB77;f__CAG-465;g__CAG-465;s__CAG-465 sp000433755
maxbin_SRR11413679.019_sub	86.99	4.37	1824336	6370	d__Bacteria;p__Firmicutes_C;c__Negativicutes;o__Selenomonadales;f__Selenomonadaceae;g__Mitsuokella;s__Mitsuokella multacida
maxbin_SRR11413679.051_sub	95.78	7.53	3673778	9304	d__Bacteria;p__Firmicutes_A;c__Clostridia;o__Lachnospirales;f__Lachnospiraceae;g__Enterocloster;s__Enterocloster sp900541315
maxbin_SRR11413681.013	98.39	0	4547459	126798	d__Bacteria;p__Bacteroidota;c__Bacteroidia;o__Bacteroidales;f__Marinifilaceae;g__Butyricimonas;s__Butyricimonas virosa
maxbin_SRR11413681.015_sub	97.41	0.91	2471181	64448	d__Bacteria;p__Firmicutes_A;c__Clostridia;o__Oscillospirales;f__Ruminococcaceae;g__Faecalibacterium;s__Faecalibacterium prausnitzii_G
maxbin_SRR11413681.026	84.47	4.64	1618279	3160	d__Bacteria;p__Firmicutes_A;c__Clostridia;o__Christensenellales;f__QAND01;g__UMGS1975;s__UMGS1975 sp900751745
maxbin_SRR11413683.001	99.26	0.76	3557107	116646	d__Bacteria;p__Bacteroidota;c__Bacteroidia;o__Bacteroidales;f__Bacteroidaceae;g__Prevotella;s__Prevotella stercorea
maxbin_SRR11413683.028	98.99	0.35	2751090	55569	d__Bacteria;p__Firmicutes_A;c__Clostridia;o__Oscillospirales;f__Ruminococcaceae;g__Ruminiclostridium_E;s__Ruminiclostridium_E siraeum
maxbin_SRR11413684.018	99.03	1.95	2026112	29465	d__Bacteria;p__Firmicutes;c__Bacilli;o__Lactobacillales;f__Lactobacillaceae;g__Lactobacillus;s__Lactobacillus delbrueckii
maxbin_SRR11413684.040_sub	97.7	12.85	1994920	10977	d__Bacteria;p__Firmicutes;c__Bacilli;o__Lactobacillales;f__Lactobacillaceae;g__Limosilactobacillus;s__Limosilactobacillus vaginalis
maxbin_SRR11413685.021	98.64	3.63	2344896	10686	d__Bacteria;p__Firmicutes_A;c__Clostridia;o__Oscillospirales;f__Ruminococcaceae;g__Faecalibacterium;s__Faecalibacterium prausnitzii_G
maxbin_SRR11413686.007	97.1	4.99	3367392	62375	d__Bacteria;p__Firmicutes_A;c__Clostridia;o__Lachnospirales;f__Lachnospiraceae;g__Acetatifactor;s__Acetatifactor intestinalis
maxbin_SRR11413686.009_sub	98.21	9.19	2241793	57302	d__Bacteria;p__Firmicutes_A;c__Clostridia;o__Oscillospirales;f__Ruminococcaceae;g__Faecalibacterium;s__Faecalibacterium prausnitzii_E
maxbin_SRR11413687.011	98.91	2.63	3861465	62492	d__Bacteria;p__Bacteroidota;c__Bacteroidia;o__Bacteroidales;f__Bacteroidaceae;g__Prevotella;s__Prevotella sp015074785
maxbin_SRR11413687.021	98.2	4.29	2692504	26814	d__Bacteria;p__Firmicutes_A;c__Clostridia;o__Oscillospirales;f__Ruminococcaceae;g__Faecalibacterium;s__Faecalibacterium sp900539885
maxbin_SRR11413687.030_sub	88.54	1.69	2085813	7913	d__Bacteria;p__Firmicutes_A;c__Clostridia;o__Lachnospirales;f__Lachnospiraceae;g__Agathobacter;s__Agathobacter rectalis
maxbin_SRR11413687.043	97.79	0.04	2015833	35860	d__Bacteria;p__Firmicutes;c__Bacilli;o__Lactobacillales;f__Lactobacillaceae;g__Limosilactobacillus;s__Limosilactobacillus oris
maxbin_SRR11413687.052	88.57	5.3	2097940	3652	d__Bacteria;p__Firmicutes_A;c__Clostridia;o__Oscillospirales;f__Oscillospiraceae;g__Dysosmobacter;s__Dysosmobacter sp001916835
maxbin_SRR11413688.023_sub	92.57	2.24	4202914	7582	d__Bacteria;p__Bacteroidota;c__Bacteroidia;o__Bacteroidales;f__Marinifilaceae;g__Butyricimonas;s__Butyricimonas faecihominis
maxbin_SRR11413689.008	100	1.61	2309510	107081	d__Bacteria;p__Actinobacteriota;c__Coriobacteriia;o__Coriobacteriales;f__Coriobacteriaceae;g__Collinsella;s__Collinsella sp003469205
maxbin_SRR11413690.006	98.05	0	3278614	46117	d__Bacteria;p__Bacteroidota;c__Bacteroidia;o__Bacteroidales;f__Bacteroidaceae;g__Alloprevotella;s__Alloprevotella sp900539625
maxbin_SRR11413690.011	98.63	0.23	2747038	97399	d__Bacteria;p__Firmicutes_A;c__Clostridia;o__Oscillospirales;f__Ruminococcaceae;g__Ruminococcus_D;s__Ruminococcus_D bicirculans
maxbin_SRR11413690.015	81.98	7.74	1585298	2782	d__Bacteria;p__Firmicutes;c__Bacilli;o__Lactobacillales;f__Lactobacillaceae;g__Limosilactobacillus;s__Limosilactobacillus mucosae
maxbin_SRR11413691.013	99.32	0.17	2401361	58495	d__Bacteria;p__Firmicutes_A;c__Clostridia;o__Oscillospirales;f__Ruminococcaceae;g__Faecalibacterium;s__Faecalibacterium prausnitzii_G
maxbin_SRR11413691.014	100	1.27	2431196	65941	d__Bacteria;p__Firmicutes_C;c__Negativicutes;o__Selenomonadales;f__Selenomonadaceae;g__Megamonas;s__Megamonas funiformis
maxbin_SRR11413691.015_sub	98.66	0	2925119	60927	d__Bacteria;p__Firmicutes_A;c__Clostridia;o__Lachnospirales;f__Lachnospiraceae;g__Lachnospira;s__Lachnospira sp900551945
maxbin_SRR11413691.019	96.84	0	2964649	71432	d__Bacteria;p__Firmicutes_A;c__Clostridia;o__Lachnospirales;f__Lachnospiraceae;g__Ventrimonas;s__Ventrimonas sp003480315
maxbin_SRR11413692.010	89.74	1.14	2010676	165993	d__Bacteria;p__Cyanobacteria;c__Vampirovibrionia;o__Gastranaerophilales;f__Gastranaerophilaceae;g__Zag111;s__Zag111 sp002102825
maxbin_SRR13022252.009_sub	76.18	3.38	1829273	3315	d__Bacteria;p__Firmicutes_A;c__Clostridia;o__Lachnospirales;f__Lachnospiraceae;g__Agathobacter;s__Agathobacter rectalis
maxbin_SRR13022253.002	78.57	14.49	2581406	1932	d__Bacteria;p__Verrucomicrobiota;c__Verrucomicrobiae;o__Verrucomicrobiales;f__Akkermansiaceae;g__Akkermansia;s__Akkermansia muciniphila
maxbin_SRR13022258.012_sub	87.94	3.75	2033879	4204	d__Bacteria;p__Firmicutes_A;c__Clostridia;o__Lachnospirales;f__Lachnospiraceae;g__Agathobacter;s__Agathobacter rectalis
maxbin_SRR13022272.005	93.01	3.4	2853115	6725	d__Bacteria;p__Firmicutes_A;c__Clostridia;o__Oscillospirales;f__Ruminococcaceae;g__Gemmiger;s__Gemmiger formicilis
maxbin_SRR13022274.010	87.82	0.37	2464244	7733	d__Bacteria;p__Bacteroidota;c__Bacteroidia;o__Bacteroidales;f__Bacteroidaceae;g__Alloprevotella;s__Alloprevotella timonensis
maxbin_SRR13022287.006_sub	90.62	3.47	1543861	4598	d__Bacteria;p__Actinobacteriota;c__Coriobacteriia;o__Coriobacteriales;f__Coriobacteriaceae;g__Collinsella;s__Collinsella intestinalis
maxbin_SRR13022303.020_sub	77.87	1.87	1720908	3465	d__Bacteria;p__Firmicutes_A;c__Clostridia;o__Oscillospirales;f__Oscillospiraceae;g__CAG-83;s__CAG-83 sp000431575
maxbin_SRR13022336.003_sub	77.63	8.22	2067143	4238	d__Bacteria;p__Bacteroidota;c__Bacteroidia;o__Bacteroidales;f__Rikenellaceae;g__Alistipes;s__Alistipes putredinis
maxbin_SRR13022355.014	81.79	11.18	4864098	6010	d__Bacteria;p__Bacteroidota;c__Bacteroidia;o__Bacteroidales;f__Bacteroidaceae;g__Phocaeicola;s__Phocaeicola vulgatus
maxbin_SRR13022357.002	94.63	0.67	2002306	50851	d__Bacteria;p__Firmicutes_A;c__Clostridia;o__Oscillospirales;f__Oscillospiraceae;g__CAG-83;s__CAG-83 sp000435975
maxbin_SRR13022364.001	96.3	2.36	4272922	7948	d__Bacteria;p__Bacteroidota;c__Bacteroidia;o__Bacteroidales;f__Bacteroidaceae;g__Prevotella;s__Prevotella hominis
maxbin_SRR13022427.016_sub	88.43	9.04	3224845	6222	d__Bacteria;p__Firmicutes_A;c__Clostridia;o__Oscillospirales;f__Oscillospiraceae;g__CAG-170;s__CAG-170 sp900545925
maxbin_SRR13022429.005	98.94	1.76	6329691	11404	d__Bacteria;p__Bacteroidota;c__Bacteroidia;o__Bacteroidales;f__Bacteroidaceae;g__Bacteroides;s__Bacteroides xylanisolvens
maxbin_SRR13022436.003	90.71	3.1	2680852	21967	d__Bacteria;p__Firmicutes_A;c__Clostridia;o__Oscillospirales;f__Ruminococcaceae;g__Faecalibacterium;s__Faecalibacterium prausnitzii_C
maxbin_SRR13022453.007_sub	87.86	1.28	1790981	3436	d__Bacteria;p__Firmicutes_A;c__Clostridia;o__Oscillospirales;f__Acutalibacteraceae;g__Ruminococcus_E;s__Ruminococcus_E bromii_B
maxbin_SRR13022455.008	99.92	2.44	6882638	51340	d__Bacteria;p__Proteobacteria;c__Gammaproteobacteria;o__Pseudomonadales;f__Pseudomonadaceae;g__Pseudomonas;s__Pseudomonas citronellolis
maxbin_SRR13022456.002_sub	78.47	12.85	1938910	2044	d__Bacteria;p__Firmicutes_A;c__Clostridia;o__Lachnospirales;f__Lachnospiraceae;g__Lachnospira;s__Lachnospira eligens_A
maxbin_SRR13022456.004	80.79	10.46	1400405	3939	d__Bacteria;p__Firmicutes_A;c__Clostridia;o__Christensenellales;f__CAG-917;g__CAG-349;s__CAG-349 sp003539515
maxbin_SRR13022461.002	91.35	1.05	1462191	14517	d__Bacteria;p__Firmicutes_A;c__Clostridia;o__Christensenellales;f__CAG-917;g__CAG-349;s__CAG-349 sp003539515
maxbin_SRR13068813.004	87.41	7.16	2619439	235322	d__Bacteria;p__Actinobacteriota;c__Actinomycetia;o__Actinomycetales;f__Bifidobacteriaceae;g__Bifidobacterium;s__Bifidobacterium dentium
maxbin_SRR13068814.028	85.39	9.39	3091704	3906	d__Bacteria;p__Actinobacteriota;c__Coriobacteriia;o__Coriobacteriales;f__Eggerthellaceae;g__Eggerthella;s__Eggerthella lenta
maxbin_SRR13068815.032_sub	78.35	9.82	1771807	2214	d__Bacteria;p__Actinobacteriota;c__Coriobacteriia;o__Coriobacteriales;f__Eggerthellaceae;g__CAG-1427;s__CAG-1427 sp000436075
maxbin_SRR13068815.034	89.56	1.06	2199462	3425	d__Bacteria;p__Firmicutes_A;c__Clostridia;o__Oscillospirales;f__Ruminococcaceae;g__Ruminococcus_C;s__Ruminococcus_C sp000433635
maxbin_SRR13068818.010	96.77	4.04	2634187	20231	d__Bacteria;p__Firmicutes_A;c__Clostridia;o__Oscillospirales;f__Ruminococcaceae;g__Faecalibacterium;s__Faecalibacterium prausnitzii_D
maxbin_SRR13068818.027_sub	93.84	3.84	2042256	11727	d__Bacteria;p__Firmicutes_A;c__Clostridia;o__Oscillospirales;f__Ruminococcaceae;g__Faecalibacterium;s__Faecalibacterium prausnitzii_G
maxbin_SRR13068819.002	98.66	0.67	2328158	67194	d__Bacteria;p__Firmicutes_A;c__Clostridia;o__Oscillospirales;f__Butyricicoccaceae;g__Butyricicoccus_A;s__Butyricicoccus_A sp002395695
maxbin_SRR13068819.036_sub	78.36	2.15	2073859	2756	d__Bacteria;p__Firmicutes_A;c__Clostridia;o__Oscillospirales;f__Ruminococcaceae;g__Ruminococcus_C;s__Ruminococcus_C sp000433635
maxbin_SRR13068822.002	100	0	2251265	74188	d__Bacteria;p__Firmicutes_C;c__Negativicutes;o__Veillonellales;f__Megasphaeraceae;g__Megasphaera;s__Megasphaera sp000417505
maxbin_SRR13068822.004	97.64	2.56	3997938	46044	d__Bacteria;p__Bacteroidota;c__Bacteroidia;o__Bacteroidales;f__Bacteroidaceae;g__Prevotella;s__Prevotella copri
maxbin_SRR13068823.001	97.05	0	2218114	180552	d__Bacteria;p__Firmicutes_A;c__Clostridia;o__Oscillospirales;f__Acutalibacteraceae;g__CAG-177;s__CAG-177 sp000431775
maxbin_SRR13068823.022_sub	77.53	3.55	3556077	28205	d__Bacteria;p__Firmicutes_A;c__Clostridia;o__Lachnospirales;f__Lachnospiraceae;g__Blautia_A;s__Blautia_A sp900066355
maxbin_SRR13068829.001	99.33	0.73	2162671	385532	d__Bacteria;p__Firmicutes_A;c__Clostridia;o__Oscillospirales;f__Acutalibacteraceae;g__Ruminococcus_E;s__Ruminococcus_E bromii_B
maxbin_SRR13068829.013	98.28	2.66	2505505	75081	d__Bacteria;p__Firmicutes_A;c__Clostridia;o__Oscillospirales;f__Butyricicoccaceae;g__Agathobaculum;s__Agathobaculum butyriciproducens
maxbin_SRR13068830.012_sub	100	1.22	2146454	120419	d__Bacteria;p__Actinobacteriota;c__Coriobacteriia;o__Coriobacteriales;f__Coriobacteriaceae;g__Collinsella;s__Collinsella sp003458415
maxbin_SRR13068832.004	93.96	0	2128756	46278	d__Bacteria;p__Firmicutes_A;c__Clostridia;o__Oscillospirales;f__Acutalibacteraceae;g__Ruminococcus_E;s__Ruminococcus_E sp900314705
maxbin_SRR13068833.023	94.83	1.57	2685772	9788	d__Bacteria;p__Firmicutes_A;c__Clostridia;o__Oscillospirales;f__Ruminococcaceae;g__Ruminococcus_C;s__Ruminococcus_C sp000433635
maxbin_SRR13068834.015_sub	99.37	0.63	2369672	43272	d__Bacteria;p__Firmicutes_C;c__Negativicutes;o__Veillonellales;f__Dialisteraceae;g__Dialister;s__Dialister sp900543165
maxbin_SRR13068835.009	99.48	0	2056722	44167	d__Bacteria;p__Firmicutes;c__Bacilli;o__Lactobacillales;f__Lactobacillaceae;g__Ligilactobacillus;s__Ligilactobacillus ruminis
maxbin_SRR13068835.016	99.4	0.3	2063148	42165	d__Bacteria;p__Firmicutes_C;c__Negativicutes;o__Acidaminococcales;f__Acidaminococcaceae;g__Acidaminococcus;s__Acidaminococcus sp900538365
maxbin_SRR13068836.049	75.96	9.83	1679685	1766	d__Bacteria;p__Firmicutes_C;c__Negativicutes;o__Acidaminococcales;f__Acidaminococcaceae;g__Acidaminococcus;s__Acidaminococcus sp900538365
maxbin_SRR13068838.005	92.18	2.72	2427077	31651	d__Bacteria;p__Firmicutes_A;c__Clostridia;o__Oscillospirales;f__Ruminococcaceae;g__Gemmiger;s__Gemmiger formicilis
maxbin_SRR13068838.011_sub	92.28	0	2042456	17768	d__Bacteria;p__Firmicutes_A;c__Clostridia;o__Oscillospirales;f__Acutalibacteraceae;g__Eubacterium_R;s__Eubacterium_R sp000436835
maxbin_SRR13068839.007_sub	93.94	0.78	2352965	7846	d__Bacteria;p__Firmicutes_A;c__Clostridia;o__UBA1381;f__UBA1381;g__CAG-41;s__CAG-41 sp900066215
maxbin_SRR13068840.010	88.13	1.94	1451675	4724	d__Bacteria;p__Firmicutes;c__Bacilli;o__Lactobacillales;f__Lactobacillaceae;g__Lactobacillus;s__Lactobacillus delbrueckii
maxbin_SRR13068841.017	99.06	0	2381176	21016	d__Bacteria;p__Firmicutes;c__Bacilli;o__Erysipelotrichales;f__Coprobacillaceae;g__Catenibacterium;s__Catenibacterium mitsuokai
maxbin_SRR13068842.001	97.32	0	1910184	296001	d__Bacteria;p__Firmicutes_A;c__Clostridia;o__Oscillospirales;f__Acutalibacteraceae;g__Eubacterium_R;s__Eubacterium_R sp000433975
maxbin_SRR13068842.057_sub	86.76	5.39	3969429	3865	d__Bacteria;p__Proteobacteria;c__Gammaproteobacteria;o__Enterobacterales;f__Enterobacteriaceae;g__Escherichia;s__Escherichia coli
maxbin_SRR13068843.042_sub	90.2	12.55	4977618	12673	d__Bacteria;p__Firmicutes_A;c__Clostridia;o__Lachnospirales;f__Lachnospiraceae;g__Anaerobutyricum;s__Anaerobutyricum soehngenii
maxbin_SRR13068844.013_sub	96.67	10.29	2268574	27353	d__Bacteria;p__Firmicutes;c__Bacilli;o__Lactobacillales;f__Streptococcaceae;g__Streptococcus;s__Streptococcus oralis
maxbin_SRR13068845.006_sub	97.41	13.87	2490631	56579	d__Bacteria;p__Actinobacteriota;c__Actinomycetia;o__Actinomycetales;f__Bifidobacteriaceae;g__Bifidobacterium;s__Bifidobacterium catenulatum
maxbin_SRR13068846.008	98.63	3.94	2001535	35948	d__Bacteria;p__Firmicutes;c__Bacilli;o__Lactobacillales;f__Streptococcaceae;g__Streptococcus;s__Streptococcus vestibularis
maxbin_SRR13068846.017_sub	99.57	1.7	2490211	41299	d__Bacteria;p__Firmicutes_A;c__Clostridia;o__Oscillospirales;f__Ruminococcaceae;g__Faecalibacterium;s__Faecalibacterium prausnitzii_C
maxbin_SRR13068847.003	99.63	0	2897536	92686	d__Bacteria;p__Firmicutes;c__Bacilli;o__Lactobacillales;f__Enterococcaceae;g__Enterococcus_B;s__Enterococcus_B hirae
maxbin_SRR13068847.033	85.38	3.69	2220838	3549	d__Bacteria;p__Firmicutes_A;c__Clostridia;o__Oscillospirales;f__Ruminococcaceae;g__Ruminiclostridium_E;s__Ruminiclostridium_E siraeum
maxbin_SRR13068847.041_sub	90.11	2.5	2372114	7359	d__Bacteria;p__Firmicutes_A;c__Clostridia;o__Lachnospirales;f__Lachnospiraceae;g__Agathobacter;s__Agathobacter rectalis
maxbin_SRR13068848.026	92.45	12.75	2644296	6662	d__Bacteria;p__Firmicutes_A;c__Clostridia;o__UBA1381;f__UBA1381;g__CAG-41;s__CAG-41 sp900066215
maxbin_SRR13068851.002	97.27	0	2140820	104226	d__Bacteria;p__Firmicutes_A;c__Clostridia;o__Oscillospirales;f__Acutalibacteraceae;g__CAG-177;s__CAG-177 sp003514385
maxbin_SRR16168896.006	92.74	0.81	2891945	15240	d__Bacteria;p__Firmicutes_A;c__Clostridia;o__Christensenellales;f__Borkfalkiaceae;g__Scatosoma;s__Scatosoma sp900552625
maxbin_SRR16168896.007	93.75	1.88	1779193	18549	d__Bacteria;p__Proteobacteria;c__Gammaproteobacteria;o__Burkholderiales;f__Burkholderiaceae;g__Aphodousia;s__
maxbin_SRR16168896.020_sub	87.28	1.94	2609077	8612	d__Bacteria;p__Bacteroidota;c__Bacteroidia;o__Bacteroidales;f__Muribaculaceae;g__CAG-873;s__CAG-873 sp900548975
maxbin_SRR16168896.029	82.98	7.05	2585313	6076	d__Bacteria;p__Firmicutes_A;c__Clostridia;o__Christensenellales;f__CAG-552;g__UBA10677;s__UBA10677 sp900543755
maxbin_SRR16168900.001	91.95	1.07	2450453	51391	d__Bacteria;p__Firmicutes_A;c__Clostridia;o__Oscillospirales;f__Oscillospiraceae;g__CAG-170;s__CAG-170 sp000432135
maxbin_SRR16168909.004_sub	75.37	2.83	1754149	11535	d__Bacteria;p__Firmicutes_A;c__Clostridia;o__Lachnospirales;f__Lachnospiraceae;g__CAG-317;s__CAG-317 sp000433535
maxbin_SRR16168909.008	91.95	1.57	2508208	20690	d__Bacteria;p__Firmicutes_A;c__Clostridia;o__Oscillospirales;f__Acutalibacteraceae;g__Onthovicinus;s__Onthovicinus sp900555545
maxbin_SRR16168913.015	92.32	2.4	2054565	6976	d__Bacteria;p__Firmicutes_C;c__Negativicutes;o__Acidaminococcales;f__Acidaminococcaceae;g__Phascolarctobacterium;s__Phascolarctobacterium faecium
maxbin_SRR16168918.021	92.79	0.67	1961539	11524	d__Bacteria;p__Firmicutes_A;c__Clostridia;o__Oscillospirales;f__Acutalibacteraceae;g__Ruminococcus_E;s__Ruminococcus_E bromii_B
maxbin_SRR16168918.042_sub	94.49	9.49	3290597	8238	d__Bacteria;p__Firmicutes_A;c__Clostridia;o__Lachnospirales;f__Lachnospiraceae;g__Blautia_A;s__Blautia_A obeum
maxbin_SRR16168918.052_sub	83.03	13.74	3222138	4882	d__Bacteria;p__Firmicutes_A;c__Clostridia;o__Lachnospirales;f__Lachnospiraceae;g__UBA11774;s__UBA11774 sp003507655
maxbin_SRR16168918.066	85.82	5.13	1607222	4013	d__Bacteria;p__Firmicutes_A;c__Clostridia;o__Christensenellales;f__CAG-138;g__SFEL01;s__SFEL01 sp004557245
maxbin_SRR16168920.008	96.66	0.94	4307014	13269	d__Bacteria;p__Proteobacteria;c__Gammaproteobacteria;o__Enterobacterales;f__Enterobacteriaceae;g__Escherichia;s__Escherichia sp001660175
maxbin_SRR16168920.025	87.65	8.69	2677432	3068	d__Bacteria;p__Actinobacteriota;c__Coriobacteriia;o__Coriobacteriales;f__Eggerthellaceae;g__Eggerthella;s__Eggerthella lenta
maxbin_SRR16168926.001_sub	100	0.81	2311266	36770	d__Bacteria;p__Actinobacteriota;c__Coriobacteriia;o__Coriobacteriales;f__Coriobacteriaceae;g__Collinsella;s__
maxbin_SRR16168926.008	95.09	2.22	3978736	13194	d__Bacteria;p__Firmicutes_A;c__Clostridia;o__Lachnospirales;f__Lachnospiraceae;g__Blautia_A;s__Blautia_A wexlerae
maxbin_SRR16168926.011	94.59	1.25	2456723	10413	d__Bacteria;p__Firmicutes_A;c__Clostridia;o__Lachnospirales;f__Lachnospiraceae;g__Agathobacter;s__Agathobacter rectalis
maxbin_SRR16168929.017	93.69	1.12	2400180	7161	d__Bacteria;p__Firmicutes_A;c__Clostridia;o__Lachnospirales;f__Lachnospiraceae;g__Agathobacter;s__Agathobacter rectalis
maxbin_SRR16168938.002	99.19	0.81	2215488	68150	d__Bacteria;p__Actinobacteriota;c__Coriobacteriia;o__Coriobacteriales;f__Coriobacteriaceae;g__Collinsella;s__
maxbin_SRR16168940.014_sub	87.98	1.98	2240569	10863	d__Bacteria;p__Firmicutes_A;c__Clostridia;o__Lachnospirales;f__Lachnospiraceae;g__CAG-317;s__CAG-317 sp000433535
maxbin_SRR16168940.020_sub	87.63	5.33	1950435	10061	d__Bacteria;p__Actinobacteriota;c__Coriobacteriia;o__Coriobacteriales;f__Coriobacteriaceae;g__Collinsella;s__
maxbin_SRR16168941.009_sub	85.21	10.44	3180397	7342	d__Bacteria;p__Firmicutes_A;c__Clostridia;o__Lachnospirales;f__Lachnospiraceae;g__Oliverpabstia;s__Oliverpabstia intestinalis
maxbin_SRR16168942.005	93.96	0.67	2170018	19155	d__Bacteria;p__Firmicutes_A;c__Clostridia;o__Oscillospirales;f__Acutalibacteraceae;g__Scatavimonas;s__Scatavimonas merdipullorum
maxbin_SRR16168943.001	100	0.81	2194217	64932	d__Bacteria;p__Actinobacteriota;c__Coriobacteriia;o__Coriobacteriales;f__Coriobacteriaceae;g__Collinsella;s__Collinsella aerofaciens_G
maxbin_SRR16168943.002	99.19	0.12	1639358	49361	d__Bacteria;p__Actinobacteriota;c__Coriobacteriia;o__Coriobacteriales;f__Eggerthellaceae;g__CAG-1427;s__CAG-1427 sp000435675
maxbin_SRR16168943.020_sub	84.21	5.58	1892968	4028	d__Bacteria;p__Firmicutes;c__Bacilli;o__Lactobacillales;f__Streptococcaceae;g__Streptococcus;s__Streptococcus gordonii
maxbin_SRR16168945.044	82.57	9.79	2361944	3430	d__Bacteria;p__Firmicutes_A;c__Clostridia;o__Oscillospirales;f__Butyricicoccaceae;g__Agathobaculum;s__Agathobaculum butyriciproducens
maxbin_SRR16168969.005	98.39	3.61	2181521	12911	d__Bacteria;p__Actinobacteriota;c__Coriobacteriia;o__Coriobacteriales;f__Coriobacteriaceae;g__Collinsella;s__
maxbin_SRR16168969.015	97.28	2.21	2246694	18585	d__Bacteria;p__Firmicutes_A;c__Clostridia;o__Oscillospirales;f__Ruminococcaceae;g__Faecalibacterium;s__Faecalibacterium prausnitzii_J
maxbin_SRR16168974.016_sub	94.49	11.63	4284585	4133	d__Bacteria;p__Firmicutes_A;c__Clostridia;o__Lachnospirales;f__Lachnospiraceae;g__Blautia_A;s__Blautia_A wexlerae
maxbin_SRR16168975.004	94.15	2.57	2570055	35442	d__Bacteria;p__Firmicutes_A;c__Clostridia;o__Oscillospirales;f__Ruminococcaceae;g__Faecalibacterium;s__Faecalibacterium sp900539885
maxbin_SRR16168976.016_sub	96.44	4.25	2814546	9869	d__Bacteria;p__Firmicutes_A;c__Clostridia;o__Lachnospirales;f__Lachnospiraceae;g__Agathobacter;s__Agathobacter rectalis
maxbin_SRR16168984.014_sub	89.15	10.69	2807643	8320	d__Bacteria;p__Firmicutes_A;c__Clostridia;o__Lachnospirales;f__Lachnospiraceae;g__Blautia_A;s__Blautia_A sp900066355
maxbin_SRR16168984.062	97.18	1.61	1686064	4286	d__Bacteria;p__Firmicutes_A;c__Clostridia;o__Christensenellales;f__CAG-138;g__SFEL01;s__SFEL01 sp004557245
maxbin_SRR16168985.013	86.01	0.91	2196230	3975	d__Bacteria;p__Firmicutes_A;c__Clostridia;o__Oscillospirales;f__Ruminococcaceae;g__Ruminococcus_D;s__Ruminococcus_D bicirculans
maxbin_SRR16168985.035	81.53	14.85	2637544	3443	d__Bacteria;p__Actinobacteriota;c__Coriobacteriia;o__Coriobacteriales;f__Eggerthellaceae;g__Adlercreutzia;s__Adlercreutzia celatus_A
maxbin_SRR16168986.013_sub	91.72	0.67	2313844	4859	d__Bacteria;p__Firmicutes_A;c__Clostridia;o__UBA1381;f__UBA1381;g__CAG-41;s__CAG-41 sp900066215
maxbin_SRR16168986.030_sub	75.01	8.18	2880369	5705	d__Bacteria;p__Firmicutes_A;c__Clostridia;o__Lachnospirales;f__Lachnospiraceae;g__Blautia_A;s__Blautia_A faecis
maxbin_SRR16554626.019	75.29	2.58	2006034	7708	d__Bacteria;p__Bacteroidota;c__Bacteroidia;o__Bacteroidales;f__Muribaculaceae;g__CAG-1031;s__
maxbin_SRR16554627.021_sub	80.39	3.57	2111821	4658	d__Bacteria;p__Firmicutes_A;c__Clostridia;o__Oscillospirales;f__Ruminococcaceae;g__Ruminococcus_D;s__Ruminococcus_D bicirculans
maxbin_SRR16554627.030_sub	84.48	14.3	2329659	2245	d__Bacteria;p__Firmicutes_A;c__Clostridia;o__Christensenellales;f__CAG-138;g__SFEL01;s__SFEL01 sp004557245
maxbin_SRR16554628.012	97.6	7.18	2627904	36369	d__Bacteria;p__Firmicutes_A;c__Clostridia;o__Oscillospirales;f__Ruminococcaceae;g__Faecalibacterium;s__Faecalibacterium prausnitzii_C
maxbin_SRR16554628.020	87.41	4.43	1817102	4413	d__Bacteria;p__Firmicutes_A;c__Clostridia;o__Peptostreptococcales;f__Anaerovoracaceae;g__Fimisoma;s__Fimisoma sp000435715
maxbin_SRR16554632.002	95.95	0.98	4690791	120201	d__Bacteria;p__Proteobacteria;c__Gammaproteobacteria;o__Enterobacterales;f__Enterobacteriaceae;g__Enterobacter;s__Enterobacter roggenkampii
maxbin_SRR16554633.004_sub	98.32	0	2813724	82623	d__Bacteria;p__Firmicutes_A;c__Clostridia;o__Oscillospirales;f__Ruminococcaceae;g__Ruminiclostridium_E;s__Ruminiclostridium_E sp900539195
maxbin_SRR16554633.011	98.25	8.13	2925279	18689	d__Bacteria;p__Firmicutes_A;c__Clostridia;o__Lachnospirales;f__Lachnospiraceae;g__Lachnospira;s__Lachnospira eligens_A
maxbin_SRR16554633.015_sub	85.44	8.67	2414707	2964	d__Bacteria;p__Firmicutes_A;c__Clostridia;o__Oscillospirales;f__Ruminococcaceae;g__Faecalibacterium;s__Faecalibacterium prausnitzii
maxbin_SRR16554634.001	97.55	0.81	1569196	160632	d__Bacteria;p__Firmicutes_A;c__Clostridia;o__Christensenellales;f__CAG-917;g__CAG-349;s__CAG-349 sp003539515
maxbin_SRR16554636.001	99.52	0.72	2953251	136498	d__Bacteria;p__Bacteroidota;c__Bacteroidia;o__Bacteroidales;f__Rikenellaceae;g__Alistipes;s__
maxbin_SRR16554636.003	99.52	0.96	2698658	222242	d__Bacteria;p__Bacteroidota;c__Bacteroidia;o__Bacteroidales;f__Rikenellaceae;g__Alistipes;s__
maxbin_SRR16554636.007	99.76	1.44	2728249	103195	d__Bacteria;p__Bacteroidota;c__Bacteroidia;o__Bacteroidales;f__Rikenellaceae;g__Alistipes;s__
maxbin_SRR16554639.004	96.11	3.03	2181776	7633	d__Bacteria;p__Firmicutes_C;c__Negativicutes;o__Veillonellales;f__Veillonellaceae;g__Veillonella;s__Veillonella parvula_A
maxbin_SRR16554641.006	100	0	2647311	95125	d__Bacteria;p__Firmicutes_A;c__Clostridia;o__Oscillospirales;f__Ruminococcaceae;g__Faecalibacterium;s__Faecalibacterium sp900539885
maxbin_SRR16554643.001	95.56	0.81	2234083	41734	d__Bacteria;p__Firmicutes_A;c__Clostridia;o__Christensenellales;f__CAG-138;g__UMGS693;s__UMGS693 sp900544555
maxbin_SRR16554643.017	79.03	0.15	1425997	3355	d__Bacteria;p__Firmicutes_A;c__Clostridia;o__Christensenellales;f__Borkfalkiaceae;g__Coproplasma;s__Coproplasma stercorigallinarum
maxbin_SRR16554645.006	96.95	5.39	2659525	27946	d__Bacteria;p__Firmicutes_A;c__Clostridia;o__Oscillospirales;f__Ruminococcaceae;g__Faecalibacterium;s__Faecalibacterium prausnitzii
maxbin_SRR16554647.003	97.7	9.27	7126413	67272	d__Bacteria;p__Bacteroidota;c__Bacteroidia;o__Bacteroidales;f__Bacteroidaceae;g__Bacteroides;s__Bacteroides ovatus
maxbin_SRR16554647.011_sub	96.19	8.61	2671754	37507	d__Bacteria;p__Firmicutes_A;c__Clostridia;o__Oscillospirales;f__Ruminococcaceae;g__Faecalibacterium;s__Faecalibacterium prausnitzii_A
maxbin_SRR16554647.016	97.47	0	2668232	35410	d__Bacteria;p__Firmicutes_A;c__Clostridia;o__Lachnospirales;f__Lachnospiraceae;g__Copromonas;s__Copromonas sp900066535
maxbin_SRR16554651.012_sub	82.05	4.27	1929815	2925	d__Bacteria;p__Proteobacteria;c__Gammaproteobacteria;o__Burkholderiales;f__Burkholderiaceae;g__Oxalobacter;s__Oxalobacter formigenes
maxbin_SRR16554651.021_sub	84.37	13.09	2221784	3166	d__Bacteria;p__Firmicutes_A;c__Clostridia;o__Oscillospirales;f__Acutalibacteraceae;g__UMGS1623;s__
maxbin_SRR16554652.018	99.09	1.03	2681577	23547	d__Bacteria;p__Firmicutes_A;c__Clostridia;o__Oscillospirales;f__Ruminococcaceae;g__Ruminococcus_D;s__Ruminococcus_D bicirculans
maxbin_SRR16554652.022_sub	75.28	9.44	2164537	2213	d__Bacteria;p__Firmicutes_A;c__Clostridia;o__Lachnospirales;f__Lachnospiraceae;g__CAG-127;s__CAG-127 sp900319515
maxbin_SRR16554654.005	97.99	0	2328617	58795	d__Bacteria;p__Firmicutes_A;c__Clostridia;o__Oscillospirales;f__Oscillospiraceae;g__ER4;s__ER4 sp000765235
maxbin_SRR16554654.015	96.26	3.4	2946029	42656	d__Bacteria;p__Firmicutes_A;c__Clostridia;o__Lachnospirales;f__Lachnospiraceae;g__Agathobacter;s__Agathobacter rectalis
maxbin_SRR16554656.001	97.27	0	2332168	303471	d__Bacteria;p__Firmicutes_A;c__Clostridia;o__Oscillospirales;f__Acutalibacteraceae;g__CAG-177;s__CAG-177 sp003538135
maxbin_SRR16554656.002	100	1.54	2723485	178785	d__Bacteria;p__Bacteroidota;c__Bacteroidia;o__Bacteroidales;f__Rikenellaceae;g__Alistipes;s__Alistipes avistercoris
maxbin_SRR16554656.025	97.65	0	2710423	60587	d__Bacteria;p__Firmicutes_A;c__Clostridia;o__Oscillospirales;f__Ruminococcaceae;g__Ruminiclostridium_E;s__Ruminiclostridium_E siraeum
maxbin_SRR16554657.029_sub	81.78	7.9	2126597	5654	d__Bacteria;p__Firmicutes_A;c__Clostridia;o__Oscillospirales;f__Oscillospiraceae;g__Dysosmobacter;s__Dysosmobacter sp001916835
maxbin_SRR16554659.005	97.99	0	2066188	205986	d__Bacteria;p__Firmicutes_A;c__Clostridia;o__Oscillospirales;f__Acutalibacteraceae;g__Eubacterium_R;s__Eubacterium_R sp003526845
maxbin_SRR16554660.004	95.56	0.03	2050889	30926	d__Bacteria;p__Firmicutes_A;c__Clostridia;o__Christensenellales;f__Borkfalkiaceae;g__Coproplasma;s__Coproplasma sp905207385
maxbin_SRR16554660.011	98.32	0	3201028	37361	d__Bacteria;p__Firmicutes_A;c__Clostridia;o__Oscillospirales;f__Ruminococcaceae;g__Ruminiclostridium_E;s__Ruminiclostridium_E sp003512525
maxbin_SRR16554665.003	96.44	7.56	4404158	71523	d__Bacteria;p__Bacteroidota;c__Bacteroidia;o__Bacteroidales;f__Bacteroidaceae;g__Bacteroides;s__Bacteroides stercoris
maxbin_SRR16554666.010_sub	99.33	0.67	2280641	112684	d__Bacteria;p__Firmicutes_A;c__Clostridia;o__Oscillospirales;f__Acutalibacteraceae;g__Ruminococcus_E;s__Ruminococcus_E bromii_B
maxbin_SRR16554666.026	97.26	2.05	2753020	33478	d__Bacteria;p__Firmicutes_A;c__Clostridia;o__Oscillospirales;f__Ruminococcaceae;g__Ruminococcus_D;s__Ruminococcus_D bicirculans
maxbin_SRR16554666.041	92.54	2.91	2824433	5659	d__Bacteria;p__Firmicutes_A;c__Clostridia;o__Christensenellales;f__CAG-74;g__UBA11524;s__UBA11524 sp000437595
maxbin_SRR16554667.012	89.26	1.34	2751448	22803	d__Bacteria;p__Firmicutes_A;c__Clostridia;o__Oscillospirales;f__Oscillospiraceae;g__F23-B02;s__F23-B02 sp002472405
maxbin_SRR16554667.020	98.39	1.48	1871087	29354	d__Bacteria;p__Firmicutes_A;c__Clostridia;o__Christensenellales;f__CAG-138;g__SFEL01;s__SFEL01 sp004557245
maxbin_SRR16554671.002	100	0.17	5201104	174158	d__Bacteria;p__Proteobacteria;c__Gammaproteobacteria;o__Enterobacterales;f__Enterobacteriaceae;g__Klebsiella;s__Klebsiella pneumoniae
maxbin_SRR16554671.015_sub	77.76	1.54	2291712	3305	d__Bacteria;p__Bacteroidota;c__Bacteroidia;o__Bacteroidales;f__Barnesiellaceae;g__Barnesiella;s__Barnesiella intestinihominis
maxbin_SRR16554672.011_sub	78.32	5.61	2095211	2513	d__Bacteria;p__Firmicutes_A;c__Clostridia;o__Lachnospirales;f__Lachnospiraceae;g__Agathobacter;s__Agathobacter rectalis
maxbin_SRR16554673.003	99.32	0	2538719	73540	d__Bacteria;p__Firmicutes_A;c__Clostridia;o__Oscillospirales;f__Ruminococcaceae;g__Faecalibacterium;s__Faecalibacterium prausnitzii_G
maxbin_SRR16554679.010	87.47	2.42	2336567	3820	d__Bacteria;p__Firmicutes_A;c__Clostridia;o__Oscillospirales;f__Ruminococcaceae;g__Ruminiclostridium_E;s__Ruminiclostridium_E sp900539195
maxbin_SRR16554681.010	97.2	1.17	3322823	40897	d__Bacteria;p__Firmicutes_A;c__Clostridia;o__Christensenellales;f__CAG-74;g__UBA11524;s__UBA11524 sp000437595
maxbin_SRR16554686.012	99.33	1.01	2047427	81237	d__Bacteria;p__Firmicutes_A;c__Clostridia;o__Oscillospirales;f__Acutalibacteraceae;g__Ruminococcus_E;s__Ruminococcus_E bromii_B
maxbin_SRR16554687.002	97.32	2.37	3043162	43172	d__Bacteria;p__Bacteroidota;c__Bacteroidia;o__Bacteroidales;f__Bacteroidaceae;g__Prevotella;s__Prevotella sp003447235
maxbin_SRR16554689.002	95.92	3.3	2686128	32494	d__Bacteria;p__Firmicutes_A;c__Clostridia;o__Oscillospirales;f__Ruminococcaceae;g__Faecalibacterium;s__Faecalibacterium prausnitzii
maxbin_SRR16554701.001	98.89	3.15	3849582	123059	d__Bacteria;p__Bacteroidota;c__Bacteroidia;o__Bacteroidales;f__Bacteroidaceae;g__Prevotella;s__Prevotella rara
maxbin_SRR16554706.002	92.64	0.7	1475485	215204	d__Bacteria;p__Firmicutes_A;c__Clostridia;o__Christensenellales;f__CAG-917;g__CAG-349;s__CAG-349 sp003539515
maxbin_SRR16554707.013	95.17	1.01	3041842	34528	d__Bacteria;p__Firmicutes_A;c__Clostridia;o__Lachnospirales;f__Lachnospiraceae;g__Acetatifactor;s__Acetatifactor sp900066565
maxbin_SRR16554715.022_sub	76.96	12.9	2555010	2505	d__Bacteria;p__Firmicutes_A;c__Clostridia;o__Oscillospirales;f__Oscillospiraceae;g__Dysosmobacter;s__Dysosmobacter sp001916835
maxbin_SRR16554718.002	95.97	2.01	2223607	126872	d__Bacteria;p__Firmicutes_A;c__Clostridia;o__Oscillospirales;f__Oscillospiraceae;g__CAG-103;s__CAG-103 sp900543625
maxbin_SRR16554718.005	100	0.45	2105173	237377	d__Bacteria;p__Actinobacteriota;c__Actinomycetia;o__Actinomycetales;f__Bifidobacteriaceae;g__Bifidobacterium;s__Bifidobacterium catenulatum
maxbin_SRR16554719.004	97.85	3.09	5534205	104823	d__Bacteria;p__Proteobacteria;c__Gammaproteobacteria;o__Enterobacterales;f__Enterobacteriaceae;g__Citrobacter_A;s__Citrobacter_A amalonaticus
maxbin_SRR16554720.002	100	11.52	4086636	51369	d__Bacteria;p__Bacteroidota;c__Bacteroidia;o__Bacteroidales;f__Bacteroidaceae;g__Phocaeicola;s__Phocaeicola plebeius
maxbin_SRR16554721.036	75.56	3.24	1411135	4488	d__Bacteria;p__Firmicutes_A;c__Clostridia;o__Oscillospirales;f__Oscillospiraceae;g__ER4;s__ER4 sp000765235
maxbin_SRR16554722.014	98.55	0	2507472	14925	d__Bacteria;p__Firmicutes_A;c__Clostridia;o__Lachnospirales;f__Lachnospiraceae;g__Agathobacter;s__Agathobacter rectalis
maxbin_SRR16554723.009	97.95	0	2606734	15772	d__Bacteria;p__Firmicutes_A;c__Clostridia;o__Oscillospirales;f__Ruminococcaceae;g__Ruminococcus_D;s__Ruminococcus_D bicirculans
maxbin_SRR16554726.001	93.62	0.67	2313738	259768	d__Bacteria;p__Firmicutes_A;c__Clostridia;o__Oscillospirales;f__Oscillospiraceae;g__CAG-103;s__CAG-103 sp900543625
maxbin_SRR16554728.024	85.47	5.6	3700303	3037	d__Bacteria;p__Proteobacteria;c__Gammaproteobacteria;o__Enterobacterales;f__Enterobacteriaceae;g__Escherichia;s__Escherichia coli
maxbin_SRR16554733.009	83.65	12.82	2252258	2967	d__Bacteria;p__Firmicutes_C;c__Negativicutes;o__Acidaminococcales;f__Acidaminococcaceae;g__Phascolarctobacterium;s__Phascolarctobacterium faecium
maxbin_SRR16554735.011	90.33	0	3034389	39845	d__Bacteria;p__Bacteroidota;c__Bacteroidia;o__Bacteroidales;f__Bacteroidaceae;g__Alloprevotella;s__Alloprevotella timonensis
maxbin_SRR16554738.006_sub	98.71	8.84	8713747	66052	d__Bacteria;p__Bacteroidota;c__Bacteroidia;o__Bacteroidales;f__Bacteroidaceae;g__Bacteroides;s__Bacteroides ovatus
maxbin_SRR16554740.006	98.6	1.63	3070411	68190	d__Bacteria;p__Firmicutes_A;c__Clostridia;o__Christensenellales;f__CAG-74;g__UBA11524;s__UBA11524 sp000437595
maxbin_SRR16554740.019	91.83	3.35	2762600	9285	d__Bacteria;p__Bacteroidota;c__Bacteroidia;o__Bacteroidales;f__Muribaculaceae;g__UBA7173;s__
maxbin_SRR16554743.001_sub	99.06	0.67	4346684	243509	d__Bacteria;p__Proteobacteria;c__Gammaproteobacteria;o__Enterobacterales;f__Enterobacteriaceae;g__Cronobacter;s__Cronobacter malonaticus
maxbin_SRR16554744.003	97.99	0.67	2270651	107720	d__Bacteria;p__Firmicutes_A;c__Clostridia;o__Oscillospirales;f__Ruminococcaceae;g__Negativibacillus;s__Negativibacillus sp000435195
maxbin_SRR16554744.010	87.98	4.52	2515347	4009	d__Bacteria;p__Firmicutes_A;c__Clostridia;o__Lachnospirales;f__Lachnospiraceae;g__Lachnospira;s__Lachnospira sp000436475
maxbin_SRR16554744.022	97.32	0	2574237	25061	d__Bacteria;p__Firmicutes_A;c__Clostridia;o__Lachnospirales;f__Anaerotignaceae;g__Anaerotignum;s__Anaerotignum sp001304995
maxbin_SRR16554749.005	95.24	5.31	2593616	45703	d__Bacteria;p__Firmicutes_A;c__Clostridia;o__Oscillospirales;f__Ruminococcaceae;g__Faecalibacterium;s__Faecalibacterium prausnitzii
maxbin_SRR16554751.003	99.32	0	2761261	99397	d__Bacteria;p__Firmicutes_A;c__Clostridia;o__Oscillospirales;f__Ruminococcaceae;g__Faecalibacterium;s__Faecalibacterium prausnitzii_G
maxbin_SRR16554751.004	97.68	0	2750818	39980	d__Bacteria;p__Bacteroidota;c__Bacteroidia;o__Bacteroidales;f__Bacteroidaceae;g__Prevotella;s__Prevotella sp003447235
maxbin_SRR16554752.002	97.85	0	1773921	54431	d__Bacteria;p__Proteobacteria;c__Alphaproteobacteria;o__RF32;f__CAG-239;g__Scatacola_A;s__Scatacola_A faecigallinarum
maxbin_SRR16554753.014	77.36	6.56	1752819	4625	d__Bacteria;p__Firmicutes_A;c__Clostridia;o__Oscillospirales;f__Oscillospiraceae;g__CAG-83;s__CAG-83 sp900545585
maxbin_SRR16554754.006	75.28	5.13	1872832	3353	d__Bacteria;p__Cyanobacteria;c__Vampirovibrionia;o__Gastranaerophilales;f__Gastranaerophilaceae;g__Spyradomonas;s__Spyradomonas excrementavium
maxbin_SRR16554755.007_sub	98.08	4.09	6491635	31828	d__Bacteria;p__Bacteroidota;c__Bacteroidia;o__Bacteroidales;f__Bacteroidaceae;g__Bacteroides;s__Bacteroides ovatus
maxbin_SRR16554759.001	100	0	3485162	264292	d__Bacteria;p__Bacteroidota;c__Bacteroidia;o__Bacteroidales;f__Rikenellaceae;g__Alistipes;s__Alistipes finegoldii
maxbin_SRR16554760.002	99.04	0.48	2249408	333244	d__Bacteria;p__Bacteroidota;c__Bacteroidia;o__Bacteroidales;f__Rikenellaceae;g__Tidjanibacter;s__
maxbin_SRR16554760.005	97.27	0	2218804	125692	d__Bacteria;p__Firmicutes_A;c__Clostridia;o__Oscillospirales;f__Acutalibacteraceae;g__CAG-177;s__CAG-177 sp003514385
maxbin_SRR16554762.009	98.3	4.67	2570209	15717	d__Bacteria;p__Firmicutes_A;c__Clostridia;o__Oscillospirales;f__Ruminococcaceae;g__Faecalibacterium;s__Faecalibacterium prausnitzii
maxbin_SRR16554763.011	98.3	1.13	3539701	37389	d__Bacteria;p__Bacteroidota;c__Bacteroidia;o__Bacteroidales;f__Muribaculaceae;g__Paramuribaculum;s__Paramuribaculum sp000431155
maxbin_SRR16554764.017	86.5	4.78	2230989	2900	d__Bacteria;p__Firmicutes_A;c__Clostridia;o__Lachnospirales;f__Lachnospiraceae;g__Agathobacter;s__Agathobacter rectalis
maxbin_SRR16554766.008	97.95	1.56	3130273	36229	d__Bacteria;p__Firmicutes_A;c__Clostridia;o__Lachnospirales;f__Lachnospiraceae;g__Mediterraneibacter;s__Mediterraneibacter faecis
maxbin_SRR16554767.001	96.28	0.51	2966501	48737	d__Bacteria;p__Bacteroidota;c__Bacteroidia;o__Bacteroidales;f__Bacteroidaceae;g__Prevotella;s__Prevotella copri
maxbin_SRR16554767.011	99.64	8.29	2543847	39826	d__Bacteria;p__Firmicutes_A;c__Clostridia;o__Oscillospirales;f__Ruminococcaceae;g__Faecalibacterium;s__Faecalibacterium prausnitzii_C
maxbin_SRR16554767.018	78.83	12.78	2267538	2145	d__Bacteria;p__Firmicutes_A;c__Clostridia;o__Lachnospirales;f__Lachnospiraceae;g__Mediterraneibacter;s__Mediterraneibacter lactaris
maxbin_SRR16554769.012	98.99	0	2920026	43050	d__Bacteria;p__Firmicutes_A;c__Clostridia;o__Oscillospirales;f__Ruminococcaceae;g__Ruminiclostridium_E;s__Ruminiclostridium_E siraeum
maxbin_SRR16554769.014_sub	95.35	7.65	3547235	22938	d__Bacteria;p__Bacteroidota;c__Bacteroidia;o__Bacteroidales;f__Bacteroidaceae;g__Prevotella;s__Prevotella sp900313215
maxbin_SRR16554769.015_sub	95.95	10.36	3015016	6365	d__Bacteria;p__Firmicutes_A;c__Clostridia;o__Oscillospirales;f__Ruminococcaceae;g__Faecalibacterium;s__Faecalibacterium prausnitzii
maxbin_SRR16554769.019	94.38	5.62	1714919	43757	d__Bacteria;p__Firmicutes;c__Bacilli;o__RF39;f__UBA660;g__CAG-914;s__CAG-914 sp000437895
maxbin_SRR16554769.027_sub	99.65	10.24	4428891	13787	d__Bacteria;p__Firmicutes;c__Bacilli;o__Erysipelotrichales;f__Erysipelotrichaceae;g__Holdemanella;s__Holdemanella sp900556915
maxbin_SRR16554772.002	97.32	0.53	2754030	35843	d__Bacteria;p__Bacteroidota;c__Bacteroidia;o__Bacteroidales;f__Bacteroidaceae;g__Prevotella;s__Prevotella sp003447235
maxbin_SRR16554772.010	96.13	2.3	3331795	14519	d__Bacteria;p__Bacteroidota;c__Bacteroidia;o__Bacteroidales;f__Bacteroidaceae;g__Prevotella;s__Prevotella sp002251365
maxbin_SRR16554774.005	99.32	0	2691327	74807	d__Bacteria;p__Firmicutes_A;c__Clostridia;o__Oscillospirales;f__Ruminococcaceae;g__Faecalibacterium;s__Faecalibacterium prausnitzii_G
maxbin_SRR16554775.001	99.46	0.33	7357985	207275	d__Bacteria;p__Bacteroidota;c__Bacteroidia;o__Bacteroidales;f__Bacteroidaceae;g__Bacteroides;s__Bacteroides ovatus
maxbin_SRR16554776.005_sub	97.79	6.8	2759839	28205	d__Bacteria;p__Firmicutes_A;c__Clostridia;o__Oscillospirales;f__Ruminococcaceae;g__Faecalibacterium;s__Faecalibacterium prausnitzii
maxbin_SRR16554777.008	93.96	1.34	3088439	55309	d__Bacteria;p__Firmicutes_A;c__Clostridia;o__Oscillospirales;f__Oscillospiraceae;g__CAG-170;s__CAG-170 sp000432135
maxbin_SRR16554777.012	93.89	14.35	5208568	22608	d__Bacteria;p__Verrucomicrobiota;c__Lentisphaeria;o__Victivallales;f__UBA1829;g__UBA11452;s__UBA11452 sp003526375
maxbin_SRR16554777.015	95.97	0	1953439	11319	d__Bacteria;p__Firmicutes_A;c__Clostridia;o__Christensenellales;f__QALW01;g__QALW01;s__QALW01 sp003150515
maxbin_SRR16554777.024_sub	98.99	0	2722165	57414	d__Bacteria;p__Firmicutes_A;c__Clostridia;o__Oscillospirales;f__Ruminococcaceae;g__Ruminiclostridium_E;s__Ruminiclostridium_E siraeum
maxbin_SRR16554785.015	88.48	13.68	2643715	3051	d__Bacteria;p__Firmicutes_A;c__Clostridia;o__Lachnospirales;f__Lachnospiraceae;g__Lachnospira;s__Lachnospira eligens_A
maxbin_SRR16554786.001	99.19	0	2134033	81050	d__Bacteria;p__Actinobacteriota;c__Coriobacteriia;o__Coriobacteriales;f__Coriobacteriaceae;g__Collinsella;s__Collinsella stercoris
maxbin_SRR16554786.015	96.94	6.18	2412061	10084	d__Bacteria;p__Actinobacteriota;c__Coriobacteriia;o__Coriobacteriales;f__Eggerthellaceae;g__Slackia_A;s__Slackia_A isoflavoniconvertens
maxbin_SRR16554787.013	100	0	2723419	94554	d__Bacteria;p__Firmicutes_A;c__Clostridia;o__Oscillospirales;f__Ruminococcaceae;g__Faecalibacterium;s__Faecalibacterium prausnitzii_E
maxbin_SRR16554787.017_sub	92.58	2.82	4118308	17692	d__Bacteria;p__Bacteroidota;c__Bacteroidia;o__Bacteroidales;f__Tannerellaceae;g__Parabacteroides;s__Parabacteroides distasonis
maxbin_SRR16554788.028_sub	76.78	3.66	2327571	8057	d__Bacteria;p__Bacteroidota;c__Bacteroidia;o__Bacteroidales;f__Muribaculaceae;g__Limisoma;s__Limisoma sp000437795
maxbin_SRR16554789.001	98.88	4.75	4508594	141665	d__Bacteria;p__Bacteroidota;c__Bacteroidia;o__Bacteroidales;f__Bacteroidaceae;g__Bacteroides;s__Bacteroides uniformis
maxbin_SRR16554789.004	92.28	2.07	2083377	107667	d__Bacteria;p__Firmicutes_A;c__Clostridia;o__Oscillospirales;f__Oscillospiraceae;g__CAG-103;s__CAG-103 sp900317855
maxbin_SRR16554790.012	99.32	8.28	2987610	55822	d__Bacteria;p__Firmicutes_A;c__Clostridia;o__Oscillospirales;f__Ruminococcaceae;g__Faecalibacterium;s__Faecalibacterium prausnitzii
maxbin_SRR16554790.013_sub	76.37	3.41	1901182	2435	d__Bacteria;p__Firmicutes_A;c__Clostridia;o__Lachnospirales;f__Lachnospiraceae;g__Lachnospira;s__Lachnospira rogosae_A
maxbin_SRR20881976.003	99.73	0	2249749	69768	d__Bacteria;p__Actinobacteriota;c__Coriobacteriia;o__Coriobacteriales;f__Coriobacteriaceae;g__Collinsella;s__Collinsella sp003479805
maxbin_SRR20881977.005	100	0.07	2620005	79659	d__Bacteria;p__Actinobacteriota;c__Coriobacteriia;o__Coriobacteriales;f__Eggerthellaceae;g__Adlercreutzia;s__Adlercreutzia celatus_A
maxbin_SRR20881977.008	98.19	0.81	2193982	50181	d__Bacteria;p__Actinobacteriota;c__Coriobacteriia;o__Coriobacteriales;f__Coriobacteriaceae;g__Collinsella;s__Collinsella aerofaciens_M
maxbin_SRR20881977.021	83.67	2.06	2192881	67881	d__Bacteria;p__Firmicutes_A;c__Clostridia;o__Oscillospirales;f__Ruminococcaceae;g__Faecalibacterium;s__Faecalibacterium prausnitzii_C
maxbin_SRR20881979.002	98.39	4.03	2217981	42796	d__Bacteria;p__Actinobacteriota;c__Coriobacteriia;o__Coriobacteriales;f__Coriobacteriaceae;g__Collinsella;s__
maxbin_SRR20881981.003	97.32	0.45	2270084	65322	d__Bacteria;p__Firmicutes_A;c__Clostridia;o__Oscillospirales;f__Oscillospiraceae;g__ER4;s__ER4 sp900317525
maxbin_SRR20881983.003	99.19	1.34	2233622	87240	d__Bacteria;p__Actinobacteriota;c__Coriobacteriia;o__Coriobacteriales;f__Coriobacteriaceae;g__Collinsella;s__
maxbin_SRR20881983.026_sub	79.87	1.13	1717342	7430	d__Bacteria;p__Firmicutes_A;c__Clostridia;o__Peptostreptococcales;f__Peptostreptococcaceae;g__Romboutsia;s__Romboutsia timonensis
maxbin_SRR20881983.029	76.3	2.53	1752259	5334	d__Bacteria;p__Firmicutes_A;c__Clostridia;o__Peptostreptococcales;f__Anaerovoracaceae;g__Copromorpha;s__Copromorpha excrementavium
maxbin_SRR20881983.049_sub	80.95	5.89	2164510	4734	d__Bacteria;p__Actinobacteriota;c__Actinomycetia;o__Actinomycetales;f__Bifidobacteriaceae;g__Bifidobacterium;s__Bifidobacterium pullorum_B
maxbin_SRR20881987.014_sub	99.11	8.96	2571134	46824	d__Bacteria;p__Firmicutes_A;c__Clostridia;o__Oscillospirales;f__Ruminococcaceae;g__Faecalibacterium;s__Faecalibacterium prausnitzii_C
maxbin_SRR20881987.022	93.6	8.38	2182427	6209	d__Bacteria;p__Actinobacteriota;c__Coriobacteriia;o__Coriobacteriales;f__Eggerthellaceae;g__Slackia_A;s__Slackia_A isoflavoniconvertens
maxbin_SRR20881988.009	93.67	0.48	4941122	72974	d__Bacteria;p__Proteobacteria;c__Gammaproteobacteria;o__Enterobacterales;f__Enterobacteriaceae;g__Kluyvera;s__Kluyvera georgiana_A
maxbin_SRR20881988.013	99.32	0.68	2565440	46586	d__Bacteria;p__Firmicutes_A;c__Clostridia;o__Oscillospirales;f__Ruminococcaceae;g__Faecalibacterium;s__Faecalibacterium prausnitzii_G
maxbin_SRR23364170.010_sub	85.21	7.18	1820134	3352	d__Bacteria;p__Firmicutes_A;c__Clostridia;o__Oscillospirales;f__Acutalibacteraceae;g__Ruminococcus_E;s__Ruminococcus_E bromii_B
maxbin_SRR23364171.020	91.85	3.77	2540023	8354	d__Bacteria;p__Firmicutes;c__Bacilli;o__Erysipelotrichales;f__Erysipelotrichaceae;g__Holdemanella;s__Holdemanella porci
maxbin_SRR23364171.039	96.77	9.38	1992347	9946	d__Bacteria;p__Actinobacteriota;c__Coriobacteriia;o__Coriobacteriales;f__Atopobiaceae;g__Parolsenella;s__Parolsenella catena
maxbin_SRR23364175.021_sub	78.7	1.08	2308387	4549	d__Bacteria;p__Firmicutes_A;c__Clostridia;o__Lachnospirales;f__Lachnospiraceae;g__Mediterraneibacter;s__Mediterraneibacter faecis
maxbin_SRR23364176.009	97.27	0	2323799	27118	d__Bacteria;p__Firmicutes_A;c__Clostridia;o__Oscillospirales;f__Acutalibacteraceae;g__CAG-177;s__CAG-177 sp003514385
maxbin_SRR23364177.003_sub	91.82	6.14	2353005	38856	d__Bacteria;p__Firmicutes_A;c__Clostridia;o__Oscillospirales;f__Ruminococcaceae;g__Faecalibacterium;s__Faecalibacterium prausnitzii_C
maxbin_SRR23364177.015	95.11	6.44	2388943	27393	d__Bacteria;p__Firmicutes_A;c__Clostridia;o__Oscillospirales;f__Ruminococcaceae;g__Faecalibacterium;s__Faecalibacterium prausnitzii_J
maxbin_SRR23364183.002	87.84	4.47	1769246	80768	d__Bacteria;p__Actinobacteriota;c__Actinomycetia;o__Actinomycetales;f__Bifidobacteriaceae;g__Bifidobacterium;s__Bifidobacterium bifidum
maxbin_SRR23364183.005_sub	100	0.81	2249815	69092	d__Bacteria;p__Actinobacteriota;c__Coriobacteriia;o__Coriobacteriales;f__Coriobacteriaceae;g__Collinsella;s__Collinsella sp900541135
maxbin_SRR23364183.008	95.73	0.48	2150638	8978	d__Bacteria;p__Firmicutes_A;c__Clostridia;o__Lachnospirales;f__Lachnospiraceae;g__Agathobacter;s__Agathobacter rectalis
maxbin_SRR23364189.018	93.96	2.24	2352810	21134	d__Bacteria;p__Firmicutes_A;c__Clostridia;o__Oscillospirales;f__Acutalibacteraceae;g__Acutalibacter;s__Acutalibacter stercorigallinarum
maxbin_SRR23364191.039_sub	85.99	2.5	2087694	15359	d__Bacteria;p__Firmicutes_A;c__Clostridia;o__Oscillospirales;f__Ruminococcaceae;g__Faecalibacterium;s__Faecalibacterium prausnitzii_G
maxbin_SRR23364192.011_sub	96.78	3.15	3394419	21059	d__Bacteria;p__Bacteroidota;c__Bacteroidia;o__Bacteroidales;f__Bacteroidaceae;g__Prevotella;s__Prevotella sp900313215
maxbin_SRR23364192.019	96.44	2.15	3211954	13115	d__Bacteria;p__Firmicutes_A;c__Clostridia;o__Lachnospirales;f__Lachnospiraceae;g__Agathobacter;s__Agathobacter rectalis
maxbin_SRR23364193.009	94.56	4.31	2554355	27391	d__Bacteria;p__Firmicutes_A;c__Clostridia;o__Oscillospirales;f__Ruminococcaceae;g__Faecalibacterium;s__Faecalibacterium prausnitzii
maxbin_SRR23364197.075_sub	92.28	14.03	3164839	6676	d__Bacteria;p__Firmicutes_A;c__Clostridia;o__Oscillospirales;f__Butyricicoccaceae;g__Agathobaculum;s__Agathobaculum butyriciproducens
maxbin_SRR23364199.048	91.1	0	1489877	6142	d__Bacteria;p__Elusimicrobiota;c__Elusimicrobia;o__Elusimicrobiales;f__Elusimicrobiaceae;g__UBA1436;s__UBA1436 sp002329395
maxbin_SRR23364202.013_sub	96.12	2.42	2614448	14771	d__Bacteria;p__Firmicutes_A;c__Clostridia;o__Lachnospirales;f__Lachnospiraceae;g__Agathobacter;s__Agathobacter rectalis
maxbin_SRR23364202.021	99.38	0.08	2252527	34831	d__Bacteria;p__Firmicutes_C;c__Negativicutes;o__Selenomonadales;f__Selenomonadaceae;g__Mitsuokella;s__Mitsuokella jalaludinii
maxbin_SRR23364203.002	98.98	0	2812157	37031	d__Bacteria;p__Firmicutes_A;c__Clostridia;o__Oscillospirales;f__Ruminococcaceae;g__Faecalibacterium;s__Faecalibacterium prausnitzii_C
maxbin_SRR23364204.002_sub	90.56	0	2350060	17563	d__Bacteria;p__Firmicutes_A;c__Clostridia;o__Lachnospirales;f__Lachnospiraceae;g__Agathobacter;s__Agathobacter rectalis
maxbin_SRR23364204.004	80.27	1.46	1849904	2703	d__Bacteria;p__Firmicutes;c__Bacilli;o__Erysipelotrichales;f__Coprobacillaceae;g__Catenibacterium;s__Catenibacterium sp000437715
maxbin_SRR23364204.024	93.54	2.66	3450634	4214	d__Bacteria;p__Firmicutes_A;c__Clostridia;o__Lachnospirales;f__Lachnospiraceae;g__Blautia_A;s__Blautia_A wexlerae
maxbin_SRR23364206.033_sub	93.75	2.19	2085944	5901	d__Bacteria;p__Firmicutes_A;c__Clostridia;o__Lachnospirales;f__Lachnospiraceae;g__Agathobacter;s__Agathobacter rectalis
maxbin_SRR23364229.004	99.78	0	1907348	73291	d__Bacteria;p__Actinobacteriota;c__Actinomycetia;o__Actinomycetales;f__Bifidobacteriaceae;g__Bifidobacterium;s__Bifidobacterium animalis
maxbin_SRR23364230.017	91.28	1.34	2345348	29496	d__Bacteria;p__Firmicutes_A;c__Clostridia;o__Oscillospirales;f__Oscillospiraceae;g__CAG-83;s__CAG-83 sp003539495
maxbin_SRR23364230.029	91.08	2.32	2197010	4944	d__Bacteria;p__Firmicutes;c__Bacilli;o__Erysipelotrichales;f__Erysipelotrichaceae;g__Holdemanella;s__Holdemanella biformis
maxbin_SRR23364231.030_sub	93.76	2.68	2299925	43541	d__Bacteria;p__Firmicutes_A;c__Clostridia;o__Oscillospirales;f__Oscillospiraceae;g__CAG-170;s__CAG-170 sp900553545
maxbin_SRR23364235.043	93.76	5.19	2762366	4318	d__Bacteria;p__Firmicutes;c__Bacilli;o__Erysipelotrichales;f__Erysipelotrichaceae;g__Holdemanella;s__Holdemanella porci
maxbin_SRR23364240.002	100	1.61	2123778	47842	d__Bacteria;p__Actinobacteriota;c__Coriobacteriia;o__Coriobacteriales;f__Coriobacteriaceae;g__Collinsella;s__Collinsella sp900542165
maxbin_SRR23364240.007	95.76	1.35	2489084	6794	d__Bacteria;p__Firmicutes_A;c__Clostridia;o__Lachnospirales;f__Lachnospiraceae;g__Agathobacter;s__Agathobacter rectalis
maxbin_SRR23364240.009_sub	93.25	4.54	3598769	6568	d__Bacteria;p__Firmicutes_A;c__Clostridia;o__Lachnospirales;f__Lachnospiraceae;g__Fusicatenibacter;s__Fusicatenibacter saccharivorans
maxbin_SRR23364240.011	91.8	2.59	3393391	6730	d__Bacteria;p__Firmicutes_A;c__Clostridia;o__Lachnospirales;f__Lachnospiraceae;g__Blautia_A;s__Blautia_A wexlerae
maxbin_SRR25825495.001	98.11	0.59	2603337	41426	d__Bacteria;p__Desulfobacterota_I;c__Desulfovibrionia;o__Desulfovibrionales;f__Desulfovibrionaceae;g__Desulfovibrio;s__Desulfovibrio sp900556755
maxbin_SRR25825495.015_sub	92.9	2.48	2676670	14274	d__Bacteria;p__Bacteroidota;c__Bacteroidia;o__Bacteroidales;f__Bacteroidaceae;g__Prevotella;s__Prevotella sp900313215
maxbin_SRR25825499.078	81.01	3.36	1898826	4622	d__Bacteria;p__Firmicutes_A;c__Clostridia;o__Oscillospirales;f__Acutalibacteraceae;g__Clostridium_A;s__Clostridium_A leptum
maxbin_SRR25825500.013_sub	89.93	12.08	2391503	7020	d__Bacteria;p__Firmicutes_A;c__Clostridia;o__Oscillospirales;f__Oscillospiraceae;g__Dysosmobacter;s__Dysosmobacter sp001916835
maxbin_SRR25825502.045	91.18	2.42	1704337	5048	d__Archaea;p__Thermoplasmatota;c__Thermoplasmata;o__Methanomassiliicoccales;f__Methanomethylophilaceae;g__UBA71;s__UBA71 sp006954465
maxbin_SRR25825504.004_sub	98.6	2.56	2957780	37403	d__Bacteria;p__Firmicutes_A;c__Clostridia;o__Christensenellales;f__CAG-74;g__UBA11524;s__UBA11524 sp000437595
maxbin_SRR25825506.019	91.92	2.91	2827815	13188	d__Bacteria;p__Firmicutes_A;c__Clostridia;o__Oscillospirales;f__CAG-272;g__UMGS1696;s__UMGS1696 sp900554225
maxbin_SRR25825507.025_sub	87.08	3.8	2100141	10609	d__Bacteria;p__Firmicutes_A;c__Clostridia;o__Oscillospirales;f__Oscillospiraceae;g__CAG-170;s__CAG-170 sp002404795
maxbin_SRR25825509.002	96.28	1.61	3924146	40757	d__Bacteria;p__Bacteroidota;c__Bacteroidia;o__Bacteroidales;f__Bacteroidaceae;g__Bacteroides;s__Bacteroides stercoris
maxbin_SRR25825511.012	92.51	1.85	3037624	26920	d__Bacteria;p__Bacteroidota;c__Bacteroidia;o__Bacteroidales;f__UBA932;g__Cryptobacteroides;s__Cryptobacteroides sp000434935
maxbin_SRR25825512.008	95.69	0.78	1917105	11912	d__Bacteria;p__Firmicutes;c__Bacilli;o__Lactobacillales;f__Streptococcaceae;g__Streptococcus;s__Streptococcus parasanguinis_E
maxbin_SRR25825514.001_sub	95.16	0.43	1894685	27635	d__Bacteria;p__Firmicutes_A;c__Clostridia;o__Christensenellales;f__Borkfalkiaceae;g__Coproplasma;s__Coproplasma stercorigallinarum
maxbin_SRR25825514.018_sub	98.28	3.54	2783212	24592	d__Bacteria;p__Firmicutes_A;c__Clostridia;o__Oscillospirales;f__Ruminococcaceae;g__Faecalibacterium;s__Faecalibacterium prausnitzii
maxbin_SRR25825514.020	92.74	0.03	2024470	26275	d__Bacteria;p__Firmicutes_A;c__Clostridia;o__Christensenellales;f__Borkfalkiaceae;g__Gallimonas;s__
maxbin_SRR25825515.010	91.28	0.67	2533229	42785	d__Bacteria;p__Firmicutes_A;c__Clostridia;o__Oscillospirales;f__Oscillospiraceae;g__CAG-170;s__CAG-170 sp002404795
maxbin_SRR25825515.021_sub	88.7	8.54	4109851	17362	d__Bacteria;p__Bacteroidota;c__Bacteroidia;o__Bacteroidales;f__Bacteroidaceae;g__Bacteroides;s__Bacteroides massiliensis
maxbin_SRR25825516.012	98.63	0	2583012	21830	d__Bacteria;p__Firmicutes_A;c__Clostridia;o__Oscillospirales;f__Ruminococcaceae;g__Ruminococcus_D;s__Ruminococcus_D bicirculans
maxbin_SRR25825517.009_sub	100	6.87	3061018	39843	d__Bacteria;p__Firmicutes_A;c__Clostridia;o__Oscillospirales;f__Ruminococcaceae;g__Faecalibacterium;s__Faecalibacterium prausnitzii
maxbin_SRR25825517.011_sub	95.69	10.41	6882258	20615	d__Bacteria;p__Bacteroidota;c__Bacteroidia;o__Bacteroidales;f__Bacteroidaceae;g__Bacteroides;s__Bacteroides sp900552405
maxbin_SRR25825517.026	92.2	3.23	1896521	34824	d__Bacteria;p__Actinobacteriota;c__Coriobacteriia;o__Coriobacteriales;f__Coriobacteriaceae;g__Collinsella;s__Collinsella sp900547345
maxbin_SRR25825517.033_sub	88.17	8.23	3317451	4982	d__Bacteria;p__Firmicutes_A;c__Clostridia;o__Lachnospirales;f__Lachnospiraceae;g__Blautia_A;s__Blautia_A wexlerae
maxbin_SRR25825518.002	99.63	3.17	4799585	117469	d__Bacteria;p__Proteobacteria;c__Gammaproteobacteria;o__Enterobacterales;f__Enterobacteriaceae;g__Enterobacter;s__Enterobacter ludwigii
maxbin_SRR25825518.003	99.56	0.56	1858644	276474	d__Bacteria;p__Actinobacteriota;c__Actinomycetia;o__Actinomycetales;f__Bifidobacteriaceae;g__Bifidobacterium;s__Bifidobacterium pseudolongum
maxbin_SRR25825518.017_sub	87.08	1.03	2529378	8708	d__Bacteria;p__Firmicutes_A;c__Clostridia;o__Oscillospirales;f__Butyricicoccaceae;g__Butyricicoccus;s__
maxbin_SRR25825520.007	93.55	0.4	1775387	17016	d__Bacteria;p__Firmicutes_A;c__Clostridia;o__Christensenellales;f__Borkfalkiaceae;g__RGIG4074;s__RGIG4074 sp017886575
maxbin_SRR25825520.016	94.63	0.67	2214381	12586	d__Bacteria;p__Firmicutes_A;c__Clostridia;o__Oscillospirales;f__CAG-272;g__RGIG1993;s__
maxbin_SRR25825521.011	96.78	1.36	2039172	30675	d__Bacteria;p__Firmicutes_A;c__Clostridia;o__Oscillospirales;f__Ruminococcaceae;g__Faecalibacterium;s__Faecalibacterium prausnitzii_G
maxbin_SRR25825521.012_sub	98.38	3.72	2759536	31138	d__Bacteria;p__Firmicutes_A;c__Clostridia;o__Oscillospirales;f__Ruminococcaceae;g__Faecalibacterium;s__Faecalibacterium prausnitzii_D
maxbin_SRR5930493.007_sub	100	0.47	2416542	51270	d__Bacteria;p__Firmicutes;c__Bacilli;o__Erysipelotrichales;f__Coprobacillaceae;g__Catenibacterium;s__Catenibacterium sp000437715
maxbin_SRR5930493.011	93.46	5.45	1615855	5166	d__Bacteria;p__Actinobacteriota;c__Coriobacteriia;o__Coriobacteriales;f__Eggerthellaceae;g__CAG-1427;s__CAG-1427 sp000435675
maxbin_SRR5930493.014	98.66	0	2068323	132617	d__Bacteria;p__Firmicutes_A;c__Clostridia;o__Oscillospirales;f__Acutalibacteraceae;g__Eubacterium_R;s__Eubacterium_R sp000436835
maxbin_SRR5930493.033_sub	87.55	2.5	1537972	77201	d__Bacteria;p__Firmicutes_A;c__Clostridia;o__Oscillospirales;f__Oscillospiraceae;g__ER4;s__ER4 sp003522105
maxbin_SRR5930494.003	97.32	0	2052836	401833	d__Bacteria;p__Firmicutes_A;c__Clostridia;o__Oscillospirales;f__Acutalibacteraceae;g__CAG-217;s__CAG-217 sp000436335
maxbin_SRR5930494.013	86.78	0	1665935	258280	d__Bacteria;p__Firmicutes_A;c__Clostridia;o__Christensenellales;f__CAG-917;g__Limadaptatus;s__Limadaptatus sp900545885
maxbin_SRR5930494.015_sub	95.92	0.68	2658178	116457	d__Bacteria;p__Firmicutes_A;c__Clostridia;o__Oscillospirales;f__Ruminococcaceae;g__Fournierella;s__Fournierella excrementavium
maxbin_SRR5930494.018	97.32	0	2553109	90141	d__Bacteria;p__Firmicutes_A;c__Clostridia;o__Oscillospirales;f__Acutalibacteraceae;g__UBA1417;s__UBA1417 sp003531055
maxbin_SRR5930494.035_sub	82.55	8.39	3235211	128194	d__Bacteria;p__Firmicutes_A;c__Clostridia;o__Oscillospirales;f__Acutalibacteraceae;g__Acutalibacter;s__Acutalibacter sp900543305
maxbin_SRR5930495.007_sub	92.41	0.47	3313237	151199	d__Bacteria;p__Firmicutes_A;c__Clostridia;o__Lachnospirales;f__Lachnospiraceae;g__Blautia_A;s__Blautia_A obeum
maxbin_SRR5930497.004	99.62	0	3349619	257271	d__Bacteria;p__Bacteroidota;c__Bacteroidia;o__Bacteroidales;f__Barnesiellaceae;g__Barnesiella;s__Barnesiella intestinihominis
maxbin_SRR5930497.013	76.22	1.01	1690153	123414	d__Bacteria;p__Firmicutes_A;c__Clostridia;o__TANB77;f__CAG-508;g__CAG-269;s__
maxbin_SRR5930498.005	95.13	0.67	2655394	57709	d__Bacteria;p__Firmicutes_A;c__Clostridia;o__Oscillospirales;f__Acutalibacteraceae;g__Acutalibacter;s__Acutalibacter stercoravium
maxbin_SRR5930498.016_sub	84.9	0.72	2113466	181301	d__Bacteria;p__Firmicutes_A;c__Clostridia;o__Oscillospirales;f__Oscillospiraceae;g__CAG-103;s__CAG-103 sp900543625
maxbin_SRR5930498.027	88.61	11.2	3692915	34547	d__Bacteria;p__Firmicutes_A;c__Clostridia;o__Lachnospirales;f__Lachnospiraceae;g__Blautia_A;s__Blautia_A wexlerae
maxbin_SRR5930499.004	95.97	0.67	2008614	293898	d__Bacteria;p__Firmicutes_A;c__Clostridia;o__Oscillospirales;f__Oscillospiraceae;g__CAG-103;s__CAG-103 sp004556965
maxbin_SRR5930499.010	99.19	0	1788631	368916	d__Bacteria;p__Actinobacteriota;c__Coriobacteriia;o__Coriobacteriales;f__Coriobacteriaceae;g__Collinsella;s__Collinsella intestinalis
maxbin_SRR5930501.001	92.64	0.93	1658244	165294	d__Bacteria;p__Firmicutes_A;c__Clostridia;o__Christensenellales;f__CAG-917;g__CAG-349;s__CAG-349 sp003539515
maxbin_SRR5930501.002	97.96	0	2709341	141306	d__Bacteria;p__Verrucomicrobiota;c__Verrucomicrobiae;o__Verrucomicrobiales;f__Akkermansiaceae;g__Akkermansia;s__Akkermansia muciniphila
maxbin_SRR5930501.007	94.59	0.68	2143307	129727	d__Bacteria;p__Verrucomicrobiota;c__Verrucomicrobiae;o__Opitutales;f__CAG-312;g__Merdousia;s__
maxbin_SRR5930501.008	88.48	3.37	2282825	33966	d__Bacteria;p__Firmicutes_A;c__Clostridia;o__Oscillospirales;f__Ruminococcaceae;g__Faecalibacterium;s__Faecalibacterium prausnitzii_C
maxbin_SRR5930501.009	99.89	0	4002622	140522	d__Bacteria;p__Bacteroidota;c__Bacteroidia;o__Bacteroidales;f__Marinifilaceae;g__Odoribacter;s__Odoribacter massiliensis
maxbin_SRR5930501.063	92.18	2.81	1796253	3951	d__Bacteria;p__Bacteroidota;c__Bacteroidia;o__Bacteroidales;f__Porphyromonadaceae;g__Porphyromonas;s__Porphyromonas sp900539765
maxbin_SRR5930501.068_sub	75.24	5.81	1927307	2483	d__Bacteria;p__Bacteroidota;c__Bacteroidia;o__Bacteroidales;f__UBA11471;g__UBA11471;s__UBA11471 sp900547555
maxbin_SRR5930501.087_sub	88.1	9.55	2873875	4264	d__Bacteria;p__Firmicutes_A;c__Clostridia;o__Oscillospirales;f__Ruminococcaceae;g__Gemmiger;s__Gemmiger qucibialis
maxbin_SRR5930502.001	99.33	1.01	2175806	179668	d__Bacteria;p__Firmicutes_A;c__Clostridia;o__Oscillospirales;f__Acutalibacteraceae;g__Ruminococcus_E;s__Ruminococcus_E bromii
maxbin_SRR5930503.005	100	0	1703953	202072	d__Bacteria;p__Firmicutes;c__Bacilli;o__RFN20;f__CAG-449;g__UBA3210;s__
maxbin_SRR5930503.009	91.57	3.37	1297507	111955	d__Bacteria;p__Firmicutes;c__Bacilli;o__RF39;f__UBA660;g__Onthocola_B;s__Onthocola_B sp000437355
maxbin_SRR5930503.012_sub	89.74	0.85	2135931	164299	d__Bacteria;p__Cyanobacteria;c__Vampirovibrionia;o__Gastranaerophilales;f__Gastranaerophilaceae;g__Limenecus;s__
maxbin_SRR5930503.013_sub	94.66	4.49	1301109	289689	d__Bacteria;p__Firmicutes;c__Bacilli;o__RF39;f__UBA660;g__CAG-877;s__CAG-877 sp900753325
maxbin_SRR5930503.014	93.24	3.04	4101105	93786	d__Bacteria;p__Verrucomicrobiota;c__Lentisphaeria;o__Victivallales;f__Victivallaceae;g__Victivallis;s__Victivallis sp900550905
maxbin_SRR5930503.016	96.5	1.93	2905257	45343	d__Bacteria;p__Firmicutes_A;c__Clostridia;o__Christensenellales;f__CAG-74;g__UBA11524;s__UBA11524 sp000437595
maxbin_SRR5930503.019	97.33	0.11	2045847	137476	d__Bacteria;p__Firmicutes;c__Bacilli;o__Acholeplasmatales;f__Anaeroplasmataceae;g__Pelethenecus;s__
maxbin_SRR5930504.019	99.64	1.33	2296032	37880	d__Bacteria;p__Firmicutes_A;c__Clostridia;o__Oscillospirales;f__Ruminococcaceae;g__Faecalibacterium;s__Faecalibacterium prausnitzii_G
maxbin_SRR5930504.022	100	0	3194783	49629	d__Bacteria;p__Firmicutes;c__Bacilli;o__Erysipelotrichales;f__Coprobacillaceae;g__Longibaculum;s__Longibaculum muris
maxbin_SRR5930504.027	99.11	0	2782510	105221	d__Bacteria;p__Firmicutes_A;c__Clostridia;o__Lachnospirales;f__Lachnospiraceae;g__Lachnospira;s__Lachnospira sp000437735
maxbin_SRR5930504.041	93.04	2.08	2664336	46872	d__Bacteria;p__Firmicutes_A;c__Clostridia;o__Lachnospirales;f__Lachnospiraceae;g__Copromonas;s__Copromonas sp900066535
maxbin_SRR5930504.047_sub	91.28	3.71	2344757	15311	d__Bacteria;p__Firmicutes_A;c__Clostridia;o__Lachnospirales;f__Anaerotignaceae;g__Anaerotignum;s__Anaerotignum lactatifermentans
maxbin_SRR5930505.002	98.63	0	2643015	66699	d__Bacteria;p__Firmicutes_A;c__Clostridia;o__Oscillospirales;f__Ruminococcaceae;g__Ruminococcus_D;s__Ruminococcus_D bicirculans
maxbin_SRR5930505.015_sub	98.66	0.67	2862720	209904	d__Bacteria;p__Firmicutes_A;c__Clostridia;o__Oscillospirales;f__Acutalibacteraceae;g__UBA1417;s__UBA1417 sp003531055
maxbin_SRR5930505.021_sub	84.51	4.99	1966806	5642	d__Bacteria;p__Firmicutes_A;c__Clostridia;o__Oscillospirales;f__Ruminococcaceae;g__Faecalibacterium;s__Faecalibacterium prausnitzii
maxbin_SRR5930505.044_sub	92.58	2.05	2908975	33910	d__Bacteria;p__Firmicutes_A;c__Clostridia;o__Lachnospirales;f__Lachnospiraceae;g__Dorea;s__Dorea formicigenerans
maxbin_SRR5930506.009	85.46	0	1681003	84323	d__Bacteria;p__Firmicutes_A;c__Clostridia;o__Christensenellales;f__CAG-917;g__CAG-475;s__CAG-475 sp000434435
maxbin_SRR5930506.016_sub	97.99	1.57	2705806	71793	d__Bacteria;p__Firmicutes_A;c__Clostridia;o__Lachnospirales;f__Lachnospiraceae;g__Coprococcus_A;s__Coprococcus_A catus
maxbin_SRR5930506.023	96.23	0	2051518	66282	d__Bacteria;p__Firmicutes;c__Bacilli;o__Erysipelotrichales;f__Erysipelotrichaceae;g__Merdibacter;s__Merdibacter sp900759455
maxbin_SRR5930506.040	94.97	0.22	2510931	43414	d__Bacteria;p__Firmicutes_A;c__Clostridia;o__Oscillospirales;f__Oscillospiraceae;g__Scatomorpha;s__Scatomorpha intestinigallinarum
maxbin_SRR5930506.066	93.24	0.68	2399588	30805	d__Bacteria;p__Verrucomicrobiota;c__Verrucomicrobiae;o__Opitutales;f__CAG-312;g__Merdousia;s__
maxbin_SRR5930507.005	94.49	1.98	3126109	47536	d__Bacteria;p__Firmicutes_A;c__Clostridia;o__Lachnospirales;f__Lachnospiraceae;g__Acetatifactor;s__Acetatifactor sp003447295
maxbin_SRR5930507.019	96.31	0	2704200	54645	d__Bacteria;p__Firmicutes_A;c__Clostridia;o__Oscillospirales;f__Ruminococcaceae;g__Ruminiclostridium_E;s__Ruminiclostridium_E siraeum
maxbin_SRR5930507.021	99.52	1.13	2713174	82623	d__Bacteria;p__Firmicutes_A;c__Clostridia;o__Lachnospirales;f__Lachnospiraceae;g__Agathobacter;s__Agathobacter rectalis
maxbin_SRR5930507.045	79.72	3.16	1274391	3496	d__Bacteria;p__Firmicutes_A;c__Clostridia;o__Christensenellales;f__CAG-314;g__CAG-314;s__CAG-314 sp000437915
maxbin_SRR5930508.009	99.52	0.48	2802950	68684	d__Bacteria;p__Firmicutes_A;c__Clostridia;o__Lachnospirales;f__Lachnospiraceae;g__Agathobacter;s__Agathobacter rectalis
maxbin_SRR5930508.014	89.6	0.67	2210746	61372	d__Bacteria;p__Firmicutes_A;c__Clostridia;o__Oscillospirales;f__Oscillospiraceae;g__CAG-83;s__CAG-83 sp000435975
maxbin_SRR5930508.015	95.83	3.23	2206634	7937	d__Bacteria;p__Actinobacteriota;c__Coriobacteriia;o__Coriobacteriales;f__Coriobacteriaceae;g__Collinsella;s__Collinsella aerofaciens_G
maxbin_SRR5930508.022	97.22	1.76	1680207	5418	d__Bacteria;p__Firmicutes;c__Bacilli;o__Lactobacillales;f__Lactobacillaceae;g__Limosilactobacillus;s__Limosilactobacillus fermentum
maxbin_SRR5930508.026	95.34	2.38	2442270	28278	d__Bacteria;p__Firmicutes_A;c__Clostridia;o__Oscillospirales;f__Ruminococcaceae;g__Faecalibacterium;s__Faecalibacterium prausnitzii_D
maxbin_SRR5930509.003	97.96	2.04	2876894	221574	d__Bacteria;p__Verrucomicrobiota;c__Verrucomicrobiae;o__Verrucomicrobiales;f__Akkermansiaceae;g__Akkermansia;s__
maxbin_SRR5930509.015_sub	99.33	0.71	3077116	89707	d__Bacteria;p__Firmicutes_A;c__Clostridia;o__Lachnospirales;f__Lachnospiraceae;g__Frisingicoccus;s__
maxbin_SRR5930510.007_sub	89.87	12.18	3281411	83315	d__Bacteria;p__Firmicutes_A;c__Clostridia;o__Lachnospirales;f__Lachnospiraceae;g__Blautia_A;s__Blautia_A obeum
maxbin_SRR5930510.035_sub	79.02	4.89	1799763	5186	d__Bacteria;p__Firmicutes_C;c__Negativicutes;o__Selenomonadales;f__Selenomonadaceae;g__Mitsuokella;s__Mitsuokella multacida
maxbin_SRR5930511.004	97.18	5.71	2093209	6982	d__Bacteria;p__Actinobacteriota;c__Coriobacteriia;o__Coriobacteriales;f__Coriobacteriaceae;g__Collinsella;s__Collinsella aerofaciens_G
maxbin_SRR5930512.005_sub	99.63	0.37	1949991	48948	d__Bacteria;p__Firmicutes;c__Bacilli;o__Lactobacillales;f__Streptococcaceae;g__Streptococcus;s__Streptococcus lutetiensis
maxbin_SRR5930512.016	99.63	1.22	3000455	84507	d__Bacteria;p__Firmicutes;c__Bacilli;o__Lactobacillales;f__Enterococcaceae;g__Enterococcus_B;s__Enterococcus_B durans
maxbin_SRR5930514.003	93.48	1.01	2264908	58574	d__Bacteria;p__Firmicutes_A;c__Clostridia;o__Oscillospirales;f__Oscillospiraceae;g__CAG-83;s__CAG-83 sp001916855
maxbin_SRR5930514.007	98.39	0	2192173	71873	d__Bacteria;p__Firmicutes_A;c__Clostridia;o__Christensenellales;f__CAG-138;g__Phil1;s__Phil1 sp001940855
maxbin_SRR5930514.013_sub	97.18	0	3099273	112476	d__Bacteria;p__Firmicutes_A;c__Clostridia;o__Peptostreptococcales;f__Peptostreptococcaceae;g__Intestinibacter;s__Intestinibacter sp900540355
maxbin_SRR5930514.050	96.77	8.77	2432607	20873	d__Bacteria;p__Actinobacteriota;c__Coriobacteriia;o__Coriobacteriales;f__Coriobacteriaceae;g__Collinsella;s__
maxbin_SRR5930515.007	99.33	0	2710288	191177	d__Bacteria;p__Firmicutes_A;c__Clostridia;o__Lachnospirales;f__Lachnospiraceae;g__Lachnospira;s__Lachnospira rogosae_A
maxbin_SRR5930515.026_sub	84.11	2.83	2059988	3416	d__Bacteria;p__Firmicutes;c__Bacilli;o__Lactobacillales;f__Enterococcaceae;g__Enterococcus_B;s__Enterococcus_B faecium
maxbin_SRR5930516.008	99.4	0.9	2544733	124106	d__Bacteria;p__Firmicutes_C;c__Negativicutes;o__Acidaminococcales;f__Acidaminococcaceae;g__Phascolarctobacterium_A;s__Phascolarctobacterium_A succinatutens
maxbin_SRR5930516.039_sub	94.07	7.47	3098906	23246	d__Bacteria;p__Firmicutes;c__Bacilli;o__Erysipelotrichales;f__Erysipelotrichaceae;g__Holdemanella;s__Holdemanella biformis
maxbin_SRR5930516.050	92.14	0.73	2267051	7167	d__Bacteria;p__Firmicutes_A;c__Clostridia;o__Oscillospirales;f__Ruminococcaceae;g__Ruminococcus_C;s__Ruminococcus_C sp000433635
maxbin_SRR5930517.002	99.33	1.01	2161456	160665	d__Bacteria;p__Firmicutes_A;c__Clostridia;o__Oscillospirales;f__Acutalibacteraceae;g__Ruminococcus_E;s__Ruminococcus_E bromii_B
maxbin_SRR5930517.004	99.3	0	1915881	144501	d__Bacteria;p__Firmicutes;c__Bacilli;o__Lactobacillales;f__Lactobacillaceae;g__Ligilactobacillus;s__Ligilactobacillus animalis
maxbin_SRR5930517.009	100	4.84	2283634	111416	d__Bacteria;p__Actinobacteriota;c__Coriobacteriia;o__Coriobacteriales;f__Coriobacteriaceae;g__Collinsella;s__Collinsella sp900541235
maxbin_SRR5930517.014_sub	97.84	2.32	2993927	32002	d__Bacteria;p__Firmicutes;c__Bacilli;o__Erysipelotrichales;f__Erysipelotrichaceae;g__Holdemanella;s__Holdemanella porci
maxbin_SRR5930517.016_sub	94.3	0	2821210	43857	d__Bacteria;p__Firmicutes_A;c__Clostridia;o__Oscillospirales;f__Oscillospiraceae;g__Scatomorpha;s__Scatomorpha sp900545405
maxbin_SRR5930517.019	98.8	1.5	2241243	40961	d__Bacteria;p__Firmicutes_C;c__Negativicutes;o__Acidaminococcales;f__Acidaminococcaceae;g__Phascolarctobacterium_A;s__Phascolarctobacterium_A succinatutens
maxbin_SRR5930517.025_sub	75.3	12.95	2766905	23048	d__Bacteria;p__Firmicutes_A;c__Clostridia;o__Lachnospirales;f__Lachnospiraceae;g__Roseburia;s__Roseburia inulinivorans
maxbin_SRR5930518.004	100	0.81	2102918	163384	d__Bacteria;p__Actinobacteriota;c__Coriobacteriia;o__Coriobacteriales;f__Coriobacteriaceae;g__Collinsella;s__Collinsella sp018373675
maxbin_SRR5930518.011	99.37	0	3008446	203091	d__Bacteria;p__Firmicutes_A;c__Clostridia;o__Lachnospirales;f__Lachnospiraceae;g__Clostridium_Q;s__Clostridium_Q sp018377235
maxbin_SRR5930518.019_sub	76.04	8.45	2667428	78998	d__Bacteria;p__Firmicutes_A;c__Clostridia;o__Lachnospirales;f__Lachnospiraceae;g__Roseburia;s__Roseburia intestinalis
maxbin_SRR5930519.002	97.69	0.85	3315971	82155	d__Bacteria;p__Firmicutes_A;c__Clostridia;o__Lachnospirales;f__Lachnospiraceae;g__Blautia_A;s__Blautia_A sp900551465
maxbin_SRR5930519.003	97.75	1.12	2225155	95825	d__Bacteria;p__Fusobacteriota;c__Fusobacteriia;o__Fusobacteriales;f__Fusobacteriaceae;g__Fusobacterium_B;s__Fusobacterium_B sp900554355
maxbin_SRR5930519.005	100	0	1964946	90537	d__Bacteria;p__Actinobacteriota;c__Coriobacteriia;o__Coriobacteriales;f__Coriobacteriaceae;g__Collinsella;s__Collinsella intestinalis
maxbin_SRR5930519.014	98.1	5.06	2951784	44257	d__Bacteria;p__Firmicutes_C;c__Negativicutes;o__Selenomonadales;f__Selenomonadaceae;g__Megamonas;s__Megamonas funiformis
maxbin_SRR5930520.005	92.62	5.54	2158083	162479	d__Bacteria;p__Firmicutes_A;c__Clostridia;o__Oscillospirales;f__Oscillospiraceae;g__CAG-103;s__CAG-103 sp900543625
maxbin_SRR5930520.011	97.27	0	2207300	214564	d__Bacteria;p__Firmicutes_A;c__Clostridia;o__Oscillospirales;f__Acutalibacteraceae;g__CAG-177;s__CAG-177 sp003514385
maxbin_SRR5930520.046	92.3	2.46	1684232	4056	d__Archaea;p__Thermoplasmatota;c__Thermoplasmata;o__Methanomassiliicoccales;f__Methanomethylophilaceae;g__UBA71;s__UBA71 sp006954465
maxbin_SRR5930520.048_sub	75.82	12.9	2763958	2836	d__Bacteria;p__Firmicutes;c__Bacilli;o__Haloplasmatales_A;f__Turicibacteraceae;g__Turicibacter;s__Turicibacter sp001543345
maxbin_SRR5930521.014	96.2	0	3411414	29352	d__Bacteria;p__Firmicutes_A;c__Clostridia;o__Lachnospirales;f__Lachnospiraceae;g__Blautia_A;s__Blautia_A wexlerae
maxbin_SRR5930522.022	93.67	1.27	3154750	39266	d__Bacteria;p__Firmicutes_A;c__Clostridia;o__Lachnospirales;f__Lachnospiraceae;g__Blautia_A;s__Blautia_A wexlerae
maxbin_SRR5930526.008	100	3.53	2329303	59837	d__Bacteria;p__Actinobacteriota;c__Coriobacteriia;o__Coriobacteriales;f__Coriobacteriaceae;g__Collinsella;s__
maxbin_SRR5930526.025	97.99	6.94	3496583	46260	d__Bacteria;p__Firmicutes_A;c__Clostridia;o__Oscillospirales;f__Butyricicoccaceae;g__Agathobaculum;s__Agathobaculum butyriciproducens
maxbin_SRR5930528.018	96.11	1.17	3024470	101817	d__Bacteria;p__Firmicutes_A;c__Clostridia;o__Lachnospirales;f__Lachnospiraceae;g__Mediterraneibacter;s__Mediterraneibacter faecigallinarum
maxbin_SRR5930528.038	93.74	0.89	2709671	101839	d__Bacteria;p__Firmicutes_A;c__Clostridia;o__Monoglobales;f__Monoglobaceae;g__CAJTWN01;s__CAJTWN01 sp910580105
maxbin_SRR5930528.078	86.5	1.64	1420511	3160	d__Bacteria;p__Actinobacteriota;c__Coriobacteriia;o__Coriobacteriales;f__Eggerthellaceae;g__CAG-1427;s__CAG-1427 sp000435675
maxbin_SRR5930529.023_sub	97.47	4.98	3721117	58209	d__Bacteria;p__Firmicutes_A;c__Clostridia;o__Lachnospirales;f__Lachnospiraceae;g__Oliverpabstia;s__Oliverpabstia intestinalis
maxbin_SRR5930529.037	80.27	0.89	1994681	3860	d__Bacteria;p__Firmicutes_A;c__Clostridia;o__Lachnospirales;f__Lachnospiraceae;g__Lachnospira;s__Lachnospira sp003451515
maxbin_SRR5930530.008	97.34	0.45	2708055	69098	d__Bacteria;p__Firmicutes_A;c__Clostridia;o__Lachnospirales;f__Lachnospiraceae;g__Agathobacter;s__Agathobacter rectalis
maxbin_SRR5930530.047	91.94	7.14	2476601	9413	d__Bacteria;p__Firmicutes_A;c__Clostridia;o__Oscillospirales;f__Ruminococcaceae;g__Faecalibacterium;s__Faecalibacterium prausnitzii
maxbin_SRR5930531.010	93.24	1.56	3108636	24816	d__Bacteria;p__Bacteroidota;c__Bacteroidia;o__Bacteroidales;f__Bacteroidaceae;g__Prevotella;s__Prevotella sp900313215
maxbin_SRR5930531.045_sub	89.42	8.51	2540942	4100	d__Bacteria;p__Firmicutes_A;c__Clostridia;o__Oscillospirales;f__Butyricicoccaceae;g__Agathobaculum;s__Agathobaculum butyriciproducens
maxbin_SRR5930532.015	99.19	0	2693014	70244	d__Bacteria;p__Actinobacteriota;c__Coriobacteriia;o__Coriobacteriales;f__Eggerthellaceae;g__Adlercreutzia;s__Adlercreutzia celatus_A
maxbin_SRR5930533.002	99.33	1.01	2406934	167798	d__Bacteria;p__Firmicutes_A;c__Clostridia;o__Oscillospirales;f__Acutalibacteraceae;g__Ruminococcus_E;s__Ruminococcus_E bromii_B
maxbin_SRR5930533.003	98.66	0.22	1863340	322539	d__Bacteria;p__Firmicutes_A;c__Clostridia;o__Oscillospirales;f__Acutalibacteraceae;g__Scybalenecus;s__Scybalenecus sp900540085
maxbin_SRR5930533.038	95.64	0.56	2573560	15213	d__Bacteria;p__Firmicutes_A;c__Clostridia;o__Oscillospirales;f__Ruminococcaceae;g__Ruminococcus_C;s__Ruminococcus_C sp000433635
maxbin_SRR5930534.011	93.29	0.67	2148912	100711	d__Bacteria;p__Firmicutes_A;c__Clostridia;o__Oscillospirales;f__Oscillospiraceae;g__CAG-83;s__CAG-83 sp000431575
maxbin_SRR5930534.025_sub	97.94	2.94	3398151	16466	d__Bacteria;p__Firmicutes_A;c__Clostridia;o__Clostridiales;f__Clostridiaceae;g__Clostridium;s__Clostridium sp900317445
maxbin_SRR5930534.026_sub	75.25	8.3	2058947	2260	d__Bacteria;p__Firmicutes_A;c__Clostridia;o__Lachnospirales;f__Anaerotignaceae;g__Anaerotignum;s__Anaerotignum sp001304995
maxbin_SRR5930536.008	100	0.81	2072841	38500	d__Bacteria;p__Actinobacteriota;c__Coriobacteriia;o__Coriobacteriales;f__Coriobacteriaceae;g__Collinsella;s__
maxbin_SRR6000869.021_sub	88.7	3.69	2374797	10432	d__Bacteria;p__Firmicutes_A;c__Clostridia;o__Lachnospirales;f__Lachnospiraceae;g__Eubacterium_F;s__Eubacterium_F sp003491505
maxbin_SRR6000869.050	77.08	6.25	3155471	2684	d__Bacteria;p__Desulfobacterota_I;c__Desulfovibrionia;o__Desulfovibrionales;f__Desulfovibrionaceae;g__Bilophila;s__Bilophila wadsworthia
maxbin_SRR6000891.002	89.09	4.19	2351856	26299	d__Bacteria;p__Firmicutes_A;c__Clostridia;o__Oscillospirales;f__Oscillospiraceae;g__UBA738;s__UBA738 sp003522945
maxbin_SRR6000891.017	89.89	4.06	1692254	5622	d__Bacteria;p__Firmicutes_A;c__Clostridia;o__Christensenellales;f__Borkfalkiaceae;g__Coproplasma;s__Coproplasma stercorigallinarum
maxbin_SRR6000892.009	97.58	0.81	2418438	29358	d__Bacteria;p__Firmicutes_A;c__Clostridia;o__Christensenellales;f__CAG-138;g__UBA1685;s__UBA1685 sp002320595
maxbin_SRR6000892.035	95.21	1.76	2334725	10423	d__Bacteria;p__Firmicutes_A;c__Clostridia;o__Oscillospirales;f__Ruminococcaceae;g__Ruminococcus_D;s__Ruminococcus_D bicirculans
maxbin_SRR6000895.005	96.96	0.53	2609967	60050	d__Bacteria;p__Bacteroidota;c__Bacteroidia;o__Bacteroidales;f__Bacteroidaceae;g__Prevotella;s__Prevotella sp003447235
maxbin_SRR6000899.055	85.85	8.4	1509189	2616	d__Bacteria;p__Firmicutes_A;c__Clostridia;o__Oscillospirales;f__Acutalibacteraceae;g__Scybalenecus;s__Scybalenecus sp015655975
maxbin_SRR6000903.002	100	2.42	2287674	67147	d__Bacteria;p__Actinobacteriota;c__Coriobacteriia;o__Coriobacteriales;f__Coriobacteriaceae;g__Collinsella;s__
maxbin_SRR6000905.014	100	1.61	2256099	32076	d__Bacteria;p__Actinobacteriota;c__Coriobacteriia;o__Coriobacteriales;f__Coriobacteriaceae;g__Collinsella;s__
maxbin_SRR6000906.038	95.4	4.85	2522251	5289	d__Bacteria;p__Bacteroidota;c__Bacteroidia;o__Bacteroidales;f__Rikenellaceae;g__Alistipes_A;s__Alistipes_A pullicola
maxbin_SRR6000908.002	95.92	0	2478945	51577	d__Bacteria;p__Firmicutes_A;c__Clostridia;o__Oscillospirales;f__Ruminococcaceae;g__Faecalibacterium;s__Faecalibacterium prausnitzii_G
maxbin_SRR6000909.001_sub	100	0.81	2147340	49185	d__Bacteria;p__Actinobacteriota;c__Coriobacteriia;o__Coriobacteriales;f__Coriobacteriaceae;g__Collinsella;s__Collinsella sp018380015
maxbin_SRR6000909.031	90.4	2.61	1509910	6084	d__Bacteria;p__Actinobacteriota;c__Coriobacteriia;o__Coriobacteriales;f__Eggerthellaceae;g__CAG-1427;s__CAG-1427 sp000435675
maxbin_SRR6000912.014	92.16	3	3267282	7087	d__Bacteria;p__Firmicutes_A;c__Clostridia;o__Lachnospirales;f__Lachnospiraceae;g__Roseburia;s__Roseburia inulinivorans
maxbin_SRR6000920.039	89.5	0.48	2319293	7035	d__Bacteria;p__Firmicutes_A;c__Clostridia;o__Lachnospirales;f__Lachnospiraceae;g__Agathobacter;s__Agathobacter rectalis
maxbin_SRR6000946.001	100	0.81	2196375	68250	d__Bacteria;p__Actinobacteriota;c__Coriobacteriia;o__Coriobacteriales;f__Coriobacteriaceae;g__Collinsella;s__Collinsella aerofaciens_J
maxbin_SRR6000947.039	79.92	4.84	1698338	3619	d__Bacteria;p__Firmicutes_A;c__Clostridia;o__Peptostreptococcales;f__Anaerovoracaceae;g__Fimisoma;s__Fimisoma sp000435715
maxbin_SRR6000949.021_sub	91.89	5.19	2240653	23893	d__Bacteria;p__Firmicutes_A;c__Clostridia;o__Oscillospirales;f__Ruminococcaceae;g__Faecalibacterium;s__Faecalibacterium prausnitzii_C
maxbin_SRR6000949.071	77.36	3.79	1879827	3342	d__Bacteria;p__Firmicutes_A;c__Clostridia;o__Christensenellales;f__Borkfalkiaceae;g__Borkfalkia;s__Borkfalkia ceftriaxoniphila
maxbin_SRR8387659.002	99.33	1.59	4841833	54551	d__Bacteria;p__Proteobacteria;c__Gammaproteobacteria;o__Enterobacterales;f__Enterobacteriaceae;g__Escherichia;s__Escherichia coli
maxbin_SRR8387676.006	98.62	0	3329106	55737	d__Bacteria;p__Firmicutes_A;c__Clostridia;o__Oscillospirales;f__Ruminococcaceae;g__Fournierella;s__Fournierella sp900543285
maxbin_SRR8387676.013_sub	81.75	9.23	4417773	7929	d__Bacteria;p__Bacteroidota;c__Bacteroidia;o__Bacteroidales;f__Dysgonomonadaceae;g__Dysgonomonas;s__Dysgonomonas sp900079735
maxbin_SRR8387676.033_sub	85.49	12.08	1857791	4390	d__Bacteria;p__Firmicutes;c__Bacilli;o__Lactobacillales;f__Streptococcaceae;g__Streptococcus;s__Streptococcus sp001813295
maxbin_SRR8387677.002_sub	87.49	2.58	6189340	27809	d__Bacteria;p__Bacteroidota;c__Bacteroidia;o__Bacteroidales;f__Bacteroidaceae;g__Bacteroides;s__Bacteroides sp902362375
maxbin_SRR8387679.008	98.31	0.48	2285554	17643	d__Bacteria;p__Firmicutes_A;c__Clostridia;o__Lachnospirales;f__Lachnospiraceae;g__Agathobacter;s__Agathobacter rectalis
maxbin_SRR8387681.017	88.57	0	1679649	20575	d__Bacteria;p__Firmicutes_A;c__Clostridia;o__Christensenellales;f__CAG-917;g__Limadaptatus;s__Limadaptatus sp900754695
maxbin_SRR8387683.015_sub	97.99	0.34	2197737	11292	d__Bacteria;p__Firmicutes_A;c__Clostridia;o__Oscillospirales;f__Acutalibacteraceae;g__Ruminococcus_E;s__Ruminococcus_E sp003526955
maxbin_SRR8387683.016_sub	97.1	1.71	2747601	12189	d__Bacteria;p__Firmicutes_A;c__Clostridia;o__Lachnospirales;f__Lachnospiraceae;g__Agathobacter;s__Agathobacter rectalis
maxbin_SRR8387683.026_sub	91.61	2.08	2748500	8292	d__Bacteria;p__Bacteroidota;c__Bacteroidia;o__Bacteroidales;f__Barnesiellaceae;g__Barnesiella;s__Barnesiella intestinihominis
maxbin_SRR8387707.003	99.58	2.69	5141427	75790	d__Bacteria;p__Proteobacteria;c__Gammaproteobacteria;o__Enterobacterales;f__Enterobacteriaceae;g__Citrobacter;s__Citrobacter braakii
maxbin_SRR8387707.004_sub	96.89	0.84	2763697	16788	d__Bacteria;p__Firmicutes_A;c__Clostridia;o__Lachnospirales;f__Lachnospiraceae;g__Fusicatenibacter;s__Fusicatenibacter saccharivorans
maxbin_SRR8387707.009	96.97	0	2579358	27372	d__Bacteria;p__Firmicutes_A;c__Clostridia;o__Lachnospirales;f__Lachnospiraceae;g__Copromonas;s__Copromonas sp000435795
maxbin_SRR8387710.003	97.32	1.34	2265104	66975	d__Bacteria;p__Firmicutes_A;c__Clostridia;o__Oscillospirales;f__Oscillospiraceae;g__ER4;s__ER4 sp900317525
maxbin_SRR8387710.024	93.29	0.67	2578518	31026	d__Bacteria;p__Firmicutes_A;c__Clostridia;o__Oscillospirales;f__Oscillospiraceae;g__CAG-170;s__CAG-170 sp002404795
maxbin_SRR8387712.001	95.97	12.37	2290827	117505	d__Bacteria;p__Firmicutes_A;c__Clostridia;o__Oscillospirales;f__Oscillospiraceae;g__CAG-103;s__CAG-103 sp900543625
maxbin_SRR8387712.022	94.63	1.57	2519364	12346	d__Bacteria;p__Firmicutes_A;c__Clostridia;o__Oscillospirales;f__Acutalibacteraceae;g__UBA737;s__UBA737 sp900549055
metabat_ERR12405910.22_sub	97.58	0.81	2085167	19248	d__Bacteria;p__Actinobacteriota;c__Coriobacteriia;o__Coriobacteriales;f__Coriobacteriaceae;g__Collinsella;s__
metabat_ERR12405910.29	95.31	1.55	2797462	23016	d__Bacteria;p__Firmicutes_A;c__Clostridia;o__Lachnospirales;f__Lachnospiraceae;g__CAG-95;s__
metabat_ERR12405911.15	76.6	0	1815943	4778	d__Bacteria;p__Firmicutes_A;c__Clostridia;o__Oscillospirales;f__Ruminococcaceae;g__Ruminococcus_D;s__Ruminococcus_D bicirculans
metabat_ERR12405911.26	98.95	2.22	2439475	14312	d__Bacteria;p__Proteobacteria;c__Gammaproteobacteria;o__Burkholderiales;f__Burkholderiaceae;g__Parasutterella;s__Parasutterella sp900552195
metabat_ERR12405911.29	86.28	1.18	2354580	3780	d__Bacteria;p__Desulfobacterota_I;c__Desulfovibrionia;o__Desulfovibrionales;f__Desulfovibrionaceae;g__Bilophila;s__Bilophila sp900550745
metabat_ERR12405912.30_sub	85.31	0.09	1822064	8087	d__Bacteria;p__Actinobacteriota;c__Coriobacteriia;o__Coriobacteriales;f__Eggerthellaceae;g__Slackia_A;s__Slackia_A isoflavoniconvertens
metabat_ERR12405912.60_sub	85.91	4.53	1727806	13167	d__Bacteria;p__Firmicutes_A;c__Clostridia;o__Oscillospirales;f__Oscillospiraceae;g__CAG-83;s__CAG-83 sp000435555
metabat_ERR12405912.7	89.82	1.34	1790137	10450	d__Bacteria;p__Firmicutes_A;c__Clostridia;o__Oscillospirales;f__CAG-272;g__QALR01;s__QALR01 sp900553085
metabat_ERR12405913.30	90.72	0.84	2183170	8698	d__Bacteria;p__Firmicutes_A;c__Clostridia;o__Oscillospirales;f__Ruminococcaceae;g__Gemmiger;s__Gemmiger formicilis
metabat_ERR12405914.16	94.32	0.63	2418007	11575	d__Bacteria;p__Firmicutes_A;c__Clostridia;o__Lachnospirales;f__Lachnospiraceae;g__Copromonas;s__Copromonas sp900066535
metabat_ERR12405915.31	87.98	2.03	1852043	11330	d__Bacteria;p__Firmicutes_A;c__Clostridia;o__Oscillospirales;f__Oscillospiraceae;g__CAG-103;s__CAG-103 sp900543625
metabat_ERR12405915.37	89.52	0.03	2170085	6191	d__Bacteria;p__Firmicutes_A;c__Clostridia;o__Christensenellales;f__Borkfalkiaceae;g__Scatosoma;s__Scatosoma sp003150575
metabat_ERR12405916.32	85.29	1.56	2013934	4780	d__Bacteria;p__Proteobacteria;c__Gammaproteobacteria;o__Burkholderiales;f__Burkholderiaceae;g__Turicimonas;s__Turicimonas muris
metabat_ERR12405917.12	88.37	0.21	2019770	5753	d__Bacteria;p__Proteobacteria;c__Gammaproteobacteria;o__Burkholderiales;f__Burkholderiaceae;g__Parasutterella;s__Parasutterella excrementihominis
metabat_ERR12405917.17	99.19	1.61	2085545	15834	d__Bacteria;p__Actinobacteriota;c__Coriobacteriia;o__Coriobacteriales;f__Coriobacteriaceae;g__Collinsella;s__Collinsella sp900540985
metabat_ERR12405917.24	97.51	2.37	2346404	22058	d__Bacteria;p__Desulfobacterota_I;c__Desulfovibrionia;o__Desulfovibrionales;f__Desulfovibrionaceae;g__Mailhella;s__
metabat_ERR12405918.3	97.75	1.93	3462545	42341	d__Bacteria;p__Firmicutes_A;c__Clostridia;o__Lachnospirales;f__Lachnospiraceae;g__Acetatifactor;s__Acetatifactor sp900066565
metabat_ERR12405918.6_sub	91.72	1.57	1950412	6982	d__Bacteria;p__Firmicutes_A;c__Clostridia;o__Oscillospirales;f__Oscillospiraceae;g__Dysosmobacter;s__Dysosmobacter sp001916835
metabat_ERR12405919.8	99.73	3.31	2091315	16054	d__Bacteria;p__Actinobacteriota;c__Coriobacteriia;o__Coriobacteriales;f__Coriobacteriaceae;g__Enorma;s__Enorma sp900751795
metabat_ERR12405920.1	84.9	0.79	2019031	58920	d__Bacteria;p__Firmicutes_A;c__Clostridia;o__Oscillospirales;f__Oscillospiraceae;g__CAG-83;s__CAG-83 sp000435975
metabat_ERR12405920.11_sub	81.22	0	2688553	4344	d__Bacteria;p__Firmicutes_A;c__Clostridia;o__Oscillospirales;f__Acutalibacteraceae;g__UMGS856;s__UMGS856 sp900546265
metabat_ERR12405920.23	79.1	1.61	1936064	4236	d__Bacteria;p__Actinobacteriota;c__Coriobacteriia;o__Coriobacteriales;f__Atopobiaceae;g__Thermophilibacter;s__Thermophilibacter provencensis
metabat_ERR12405920.28	75.01	3.31	1880135	3772	d__Bacteria;p__Firmicutes_A;c__Clostridia;o__Lachnospirales;f__Lachnospiraceae;g__Mediterraneibacter;s__Mediterraneibacter faecis
metabat_ERR12405920.6_sub	79.06	1.61	1853386	4597	d__Bacteria;p__Firmicutes_A;c__Clostridia;o__Oscillospirales;f__Ruminococcaceae;g__Faecalibacterium;s__Faecalibacterium prausnitzii_C
metabat_ERR12405922.1	96.77	0.62	1969024	26116	d__Bacteria;p__Proteobacteria;c__Gammaproteobacteria;o__Burkholderiales;f__Burkholderiaceae;g__Duodenibacillus;s__Duodenibacillus intestinigallinarum
metabat_ERR12405922.10_sub	81.07	0	1735501	6287	d__Bacteria;p__Firmicutes_A;c__Clostridia;o__Oscillospirales;f__Oscillospiraceae;g__Lawsonibacter;s__Lawsonibacter sp902363045
metabat_ERR12405923.2	90.37	2.82	1658793	5297	d__Bacteria;p__Firmicutes_A;c__Clostridia;o__Oscillospirales;f__Oscillospiraceae;g__CAG-103;s__CAG-103 sp900543625
metabat_ERR12405923.25	96.6	1.36	2206662	73379	d__Bacteria;p__Firmicutes_A;c__Clostridia;o__Oscillospirales;f__Ruminococcaceae;g__Faecalibacterium;s__Faecalibacterium sp900758465
metabat_ERR12405924.12	97.32	0	2056273	14813	d__Bacteria;p__Firmicutes_A;c__Clostridia;o__Oscillospirales;f__Oscillospiraceae;g__Dysosmobacter;s__Dysosmobacter sp900542115
metabat_ERR12405926.24	86.94	0.59	2137720	6296	d__Bacteria;p__Firmicutes_A;c__Clostridia;o__Oscillospirales;f__Ruminococcaceae;g__Gemmiger;s__Gemmiger sp900539695
metabat_ERR12405927.14	94.97	0	1785134	14317	d__Bacteria;p__Firmicutes_A;c__Clostridia;o__Oscillospirales;f__Acutalibacteraceae;g__CAG-217;s__CAG-217 sp000436335
metabat_ERR12405928.39	97.4	0.62	1597174	37055	d__Bacteria;p__Proteobacteria;c__Gammaproteobacteria;o__Burkholderiales;f__Burkholderiaceae;g__Duodenibacillus;s__Duodenibacillus sp900544335
metabat_ERR12405928.43	97.15	2.04	2763584	23602	d__Bacteria;p__Firmicutes_A;c__Clostridia;o__Christensenellales;f__UBA1750;g__Spyradocola;s__Spyradocola sp905193155
metabat_ERR12405928.45	94.77	1.25	2216952	19958	d__Bacteria;p__Proteobacteria;c__Gammaproteobacteria;o__Burkholderiales;f__Burkholderiaceae;g__Duodenibacillus;s__Duodenibacillus sp900544255
metabat_ERR12405928.49	94.6	1.67	3185397	40485	d__Bacteria;p__Bacteroidota;c__Bacteroidia;o__Bacteroidales;f__UBA932;g__Cryptobacteroides;s__Cryptobacteroides sp000433355
metabat_ERR12405929.15	88.8	0.3	1359013	5879	d__Bacteria;p__Firmicutes_C;c__Negativicutes;o__Veillonellales;f__Megasphaeraceae;g__Anaeroglobus;s__Anaeroglobus micronuciformis
metabat_ERR12405930.6	95.92	0	2719528	79196	d__Bacteria;p__Verrucomicrobiota;c__Verrucomicrobiae;o__Verrucomicrobiales;f__Akkermansiaceae;g__Akkermansia;s__Akkermansia muciniphila
metabat_ERR12405931.15	90.82	1.36	1893086	7055	d__Bacteria;p__Firmicutes_A;c__Clostridia;o__Oscillospirales;f__Ruminococcaceae;g__Faecalibacterium;s__Faecalibacterium prausnitzii_G
metabat_ERR12405932.24	77.84	4.67	2017329	5014	d__Bacteria;p__Firmicutes_A;c__Clostridia;o__Oscillospirales;f__Oscillospiraceae;g__Dysosmobacter;s__Dysosmobacter sp001916835
metabat_ERR12405933.25	97.58	0.4	2237203	43812	d__Bacteria;p__Actinobacteriota;c__Coriobacteriia;o__Coriobacteriales;f__Coriobacteriaceae;g__Collinsella;s__
metabat_ERR12405933.43	97.99	0	2593099	34069	d__Bacteria;p__Firmicutes_A;c__Clostridia;o__Oscillospirales;f__Oscillospiraceae;g__Dysosmobacter;s__Dysosmobacter welbionis
metabat_ERR12405933.44	82.44	3.87	1993556	4461	d__Bacteria;p__Firmicutes_A;c__Clostridia;o__Oscillospirales;f__Oscillospiraceae;g__CAG-170;s__CAG-170 sp002404795
metabat_ERR12405935.40	87.2	14.11	2298927	5682	d__Bacteria;p__Firmicutes_A;c__Clostridia;o__Oscillospirales;f__Oscillospiraceae;g__Faecousia;s__Faecousia sp000434635
metabat_ERR12405938.21	87.86	1.28	1690884	5691	d__Bacteria;p__Actinobacteriota;c__Coriobacteriia;o__Coriobacteriales;f__Coriobacteriaceae;g__Collinsella;s__
metabat_ERR12405939.20	95.29	2.27	2186444	11135	d__Bacteria;p__Firmicutes_A;c__Clostridia;o__Oscillospirales;f__Ruminococcaceae;g__Faecalibacterium;s__Faecalibacterium prausnitzii
metabat_ERR12405939.30	87.36	3.17	2271705	4264	d__Bacteria;p__Firmicutes_A;c__Clostridia;o__Oscillospirales;f__Ruminococcaceae;g__Gemmiger;s__Gemmiger qucibialis
metabat_ERR12405940.14	97.41	1.13	6918746	23640	d__Bacteria;p__Proteobacteria;c__Gammaproteobacteria;o__Pseudomonadales;f__Pseudomonadaceae;g__Pseudomonas_E;s__Pseudomonas_E sp002874965
metabat_ERR12405940.22	94.56	0	2460008	32565	d__Bacteria;p__Firmicutes_A;c__Clostridia;o__Oscillospirales;f__Ruminococcaceae;g__Gemmiger;s__Gemmiger formicilis
metabat_ERR12405940.8	99.66	0.23	2655582	35649	d__Bacteria;p__Firmicutes_A;c__Clostridia;o__Oscillospirales;f__Ruminococcaceae;g__Faecalibacterium;s__Faecalibacterium prausnitzii
metabat_ERR12405942.50	91.95	0.48	2369180	17681	d__Bacteria;p__Bacteroidota;c__Bacteroidia;o__Bacteroidales;f__Rikenellaceae;g__Rikenella;s__Rikenella microfusus
metabat_ERR12405942.51	89.93	3.58	2311252	62178	d__Bacteria;p__Firmicutes_A;c__Clostridia;o__Oscillospirales;f__Oscillospiraceae;g__CAG-83;s__CAG-83 sp003539495
metabat_ERR12405943.30	86.24	0.67	1828623	39441	d__Bacteria;p__Firmicutes_A;c__Clostridia;o__Oscillospirales;f__Oscillospiraceae;g__CAG-103;s__CAG-103 sp900543625
metabat_ERR12405943.42	91.62	1.05	1875991	8724	d__Bacteria;p__Firmicutes_C;c__Negativicutes;o__Acidaminococcales;f__Acidaminococcaceae;g__Phascolarctobacterium_A;s__Phascolarctobacterium_A succinatutens
metabat_ERR12405943.44_sub	85.82	2.99	1707606	11011	d__Bacteria;p__Firmicutes_A;c__Clostridia;o__Oscillospirales;f__Oscillospiraceae;g__CAG-83;s__CAG-83 sp003487665
metabat_ERR12405943.45	99.3	1.17	3009946	20072	d__Bacteria;p__Firmicutes_A;c__Clostridia;o__Christensenellales;f__CAG-74;g__UBA11524;s__UBA11524 sp000437595
metabat_ERR12405943.50_sub	81.09	6.35	1466120	5020	d__Bacteria;p__Proteobacteria;c__Alphaproteobacteria;o__RF32;f__CAG-239;g__;s__
metabat_ERR12405944.28_sub	90.04	3.69	2222574	18011	d__Bacteria;p__Firmicutes_A;c__Clostridia;o__Oscillospirales;f__Oscillospiraceae;g__CAG-83;s__CAG-83 sp003539495
metabat_ERR12405946.17	86.98	0.67	2007035	6821	d__Bacteria;p__Firmicutes_A;c__Clostridia;o__Oscillospirales;f__Butyricicoccaceae;g__Agathobaculum;s__Agathobaculum butyriciproducens
metabat_ERR12405947.12_sub	83	1.09	2465159	8476	d__Bacteria;p__Firmicutes_A;c__Clostridia;o__Oscillospirales;f__Oscillospiraceae;g__Dysosmobacter;s__Dysosmobacter sp001916835
metabat_ERR12405947.20	79.09	1.03	2215392	4099	d__Bacteria;p__Firmicutes_A;c__Clostridia;o__Oscillospirales;f__Acutalibacteraceae;g__UMGS1591;s__UMGS1591 sp900553255
metabat_ERR12405949.18	85.98	2.22	2424495	6379	d__Bacteria;p__Firmicutes_A;c__Clostridia;o__Oscillospirales;f__Oscillospiraceae;g__Lawsonibacter;s__Lawsonibacter sp900545895
metabat_ERR12405949.23	97.29	1.27	6864223	22547	d__Bacteria;p__Firmicutes_A;c__Clostridia;o__Lachnospirales;f__Lachnospiraceae;g__Hungatella;s__Hungatella effluvii
metabat_ERR12405949.30_sub	91.95	3.91	2863134	25968	d__Bacteria;p__Firmicutes_A;c__Clostridia;o__Oscillospirales;f__Oscillospiraceae;g__Intestinimonas;s__Intestinimonas timonensis
metabat_ERR12405949.35	97.28	0	2291164	182490	d__Bacteria;p__Firmicutes_A;c__Clostridia;o__Oscillospirales;f__Ruminococcaceae;g__Faecalibacterium;s__Faecalibacterium prausnitzii_C
metabat_ERR12405950.7	83.73	14.94	1877855	3743	d__Bacteria;p__Actinobacteriota;c__Actinomycetia;o__Actinomycetales;f__Bifidobacteriaceae;g__Bifidobacterium;s__Bifidobacterium longum
metabat_ERR12405952.30	99.52	0.48	2164230	56247	d__Bacteria;p__Bacteroidota;c__Bacteroidia;o__Bacteroidales;f__Rikenellaceae;g__Alistipes;s__Alistipes sp900552955
metabat_ERR12405953.12	79.65	1.4	1821099	3817	d__Bacteria;p__Firmicutes_A;c__Clostridia;o__Oscillospirales;f__Oscillospiraceae;g__Dysosmobacter;s__Dysosmobacter sp001916835
metabat_ERR12405953.24	92.91	1.36	1867228	7033	d__Bacteria;p__Firmicutes_A;c__Clostridia;o__Oscillospirales;f__Acutalibacteraceae;g__CAG-177;s__CAG-177 sp003514385
metabat_ERR12405954.8	87.04	0.86	2044569	5168	d__Bacteria;p__Proteobacteria;c__Gammaproteobacteria;o__Burkholderiales;f__Burkholderiaceae;g__Parasutterella;s__Parasutterella excrementihominis
metabat_ERR12405955.18	85.56	1.03	2216252	6081	d__Bacteria;p__Firmicutes_A;c__Clostridia;o__Oscillospirales;f__Ruminococcaceae;g__Ruminiclostridium_E;s__Ruminiclostridium_E siraeum
metabat_ERR12405955.28	88.84	2.02	1557423	6781	d__Bacteria;p__Firmicutes_A;c__Clostridia;o__Christensenellales;f__Borkfalkiaceae;g__UBA10281;s__UBA10281 sp900548285
metabat_ERR12405955.3	90.45	1.53	2196553	7576	d__Bacteria;p__Firmicutes_A;c__Clostridia;o__Lachnospirales;f__Lachnospiraceae;g__CAG-510;s__CAG-510 sp000434615
metabat_ERR12405955.34	86.46	0.72	1387900	9281	d__Bacteria;p__Firmicutes_A;c__Clostridia;o__Christensenellales;f__CAG-917;g__CAG-349;s__CAG-349 sp003539515
metabat_ERR12405955.69	85.46	0	1604039	38843	d__Bacteria;p__Firmicutes_A;c__Clostridia;o__Christensenellales;f__CAG-917;g__CAG-475;s__CAG-475 sp000434435
metabat_ERR12405956.11	98.05	1.03	4383939	12029	d__Bacteria;p__Firmicutes_A;c__Clostridia;o__Lachnospirales;f__Lachnospiraceae;g__Enterocloster;s__Enterocloster clostridioformis
metabat_ERR12405956.16	100	0	2988142	82937	d__Bacteria;p__Bacteroidota;c__Bacteroidia;o__Bacteroidales;f__Rikenellaceae;g__Alistipes;s__Alistipes finegoldii
metabat_ERR12405957.24	96.53	0.13	4190644	41924	d__Bacteria;p__Bacteroidota;c__Bacteroidia;o__Bacteroidales;f__Tannerellaceae;g__Parabacteroides;s__Parabacteroides distasonis
metabat_ERR12405957.9	98.75	0.62	2161666	76555	d__Bacteria;p__Proteobacteria;c__Gammaproteobacteria;o__Burkholderiales;f__Burkholderiaceae;g__Duodenibacillus;s__Duodenibacillus intestinavium
metabat_ERR12405959.26	77.19	0.25	2043108	3609	d__Bacteria;p__Firmicutes_A;c__Clostridia;o__Christensenellales;f__CAG-74;g__UBA11524;s__UBA11524 sp000437595
metabat_ERR12405959.31	93.29	0	1780608	39741	d__Bacteria;p__Firmicutes_A;c__Clostridia;o__Oscillospirales;f__Oscillospiraceae;g__ER4;s__ER4 sp900317525
metabat_ERR12405959.36	91.44	1.68	2248346	11018	d__Bacteria;p__Firmicutes_A;c__Clostridia;o__Oscillospirales;f__Oscillospiraceae;g__CAG-170;s__CAG-170 sp003516765
metabat_ERR12405960.21	97.9	1.17	2827436	35803	d__Bacteria;p__Firmicutes_A;c__Clostridia;o__Christensenellales;f__CAG-74;g__UBA11524;s__UBA11524 sp000437595
metabat_ERR12405961.1_sub	92.75	0.87	3410384	15336	d__Bacteria;p__Bacteroidota;c__Bacteroidia;o__Bacteroidales;f__Bacteroidaceae;g__Phocaeicola;s__Phocaeicola sp000434735
metabat_ERR12405961.20_sub	92.37	2.18	3489390	17780	d__Bacteria;p__Bacteroidota;c__Bacteroidia;o__Bacteroidales;f__Bacteroidaceae;g__Phocaeicola;s__Phocaeicola plebeius
metabat_ERR12405961.39_sub	77.75	0.23	2182212	3713	d__Bacteria;p__Desulfobacterota_I;c__Desulfovibrionia;o__Desulfovibrionales;f__Desulfovibrionaceae;g__Bilophila;s__Bilophila sp900550745
metabat_ERR12405963.36_sub	91.59	2.42	1852837	9523	d__Bacteria;p__Actinobacteriota;c__Coriobacteriia;o__Coriobacteriales;f__Coriobacteriaceae;g__Collinsella;s__Collinsella sp018380015
metabat_ERR12405965.20	83.79	1.4	1296865	6437	d__Bacteria;p__Firmicutes_A;c__Clostridia;o__Christensenellales;f__CAG-917;g__CAG-349;s__CAG-349 sp003539515
metabat_ERR12405965.3	84.56	1.01	1934604	27844	d__Bacteria;p__Firmicutes_A;c__Clostridia;o__Oscillospirales;f__Oscillospiraceae;g__F23-B02;s__F23-B02 sp001916715
metabat_ERR12405965.31_sub	78.53	0	2520584	4191	d__Bacteria;p__Synergistota;c__Synergistia;o__Synergistales;f__Synergistaceae;g__Cloacibacillus;s__Cloacibacillus porcorum
metabat_ERR12405965.8	87.18	0.22	2036943	7566	d__Bacteria;p__Firmicutes_A;c__Clostridia;o__Oscillospirales;f__CAG-382;g__Woodwardibium;s__Woodwardibium sp900760275
metabat_ERR12405966.18	90.34	0.45	2357413	6442	d__Bacteria;p__Firmicutes_A;c__Clostridia;o__Oscillospirales;f__Ruminococcaceae;g__Anaerotruncus;s__Anaerotruncus colihominis
metabat_ERR12405966.8	98.87	0.48	2558134	33492	d__Bacteria;p__Firmicutes_A;c__Clostridia;o__Lachnospirales;f__Lachnospiraceae;g__Agathobacter;s__Agathobacter rectalis
metabat_ERR12405967.21	94.78	0	2341123	15002	d__Bacteria;p__Firmicutes_A;c__Clostridia;o__Oscillospirales;f__Ruminococcaceae;g__Gemmiger;s__Gemmiger formicilis
metabat_ERR12405967.40_sub	84.01	9.19	2579613	5585	d__Bacteria;p__Firmicutes_A;c__Clostridia;o__Oscillospirales;f__Oscillospiraceae;g__Lawsonibacter;s__Lawsonibacter asaccharolyticus
metabat_ERR12405967.50	88.93	0	1919526	44978	d__Bacteria;p__Firmicutes_A;c__Clostridia;o__Oscillospirales;f__Oscillospiraceae;g__CAG-103;s__CAG-103 sp900757655
metabat_ERR12405970.10	77.76	0.68	2184704	3747	d__Bacteria;p__Firmicutes_A;c__Clostridia;o__Oscillospirales;f__Ruminococcaceae;g__Gemmiger;s__Gemmiger qucibialis
metabat_ERR12405971.14	88.37	3.14	1778317	5509	d__Bacteria;p__Actinobacteriota;c__Coriobacteriia;o__Coriobacteriales;f__Coriobacteriaceae;g__Collinsella;s__
metabat_ERR12405971.2	97.99	0	2784760	28348	d__Bacteria;p__Firmicutes_A;c__Clostridia;o__Oscillospirales;f__Ruminococcaceae;g__CAG-115;s__CAG-115 sp003531585
metabat_ERR12405972.12	91.95	0	1973854	27114	d__Bacteria;p__Firmicutes_A;c__Clostridia;o__Oscillospirales;f__Oscillospiraceae;g__CAG-103;s__CAG-103 sp900317855
metabat_ERR12405972.5	97.6	0	2478108	18822	d__Bacteria;p__Firmicutes_A;c__Clostridia;o__Oscillospirales;f__Ruminococcaceae;g__Ruminococcus_D;s__Ruminococcus_D bicirculans
metabat_ERR12405973.26	97.99	1.51	2666506	40355	d__Bacteria;p__Firmicutes_A;c__Clostridia;o__Oscillospirales;f__Oscillospiraceae;g__Dysosmobacter;s__Dysosmobacter sp001916835
metabat_ERR12405973.8	93.59	1.69	1828436	8781	d__Bacteria;p__Actinobacteriota;c__Coriobacteriia;o__Coriobacteriales;f__Coriobacteriaceae;g__Collinsella;s__Collinsella sp900541055
metabat_ERR12405974.29	96.03	0.45	5367535	26898	d__Bacteria;p__Proteobacteria;c__Gammaproteobacteria;o__Enterobacterales;f__Enterobacteriaceae;g__Klebsiella;s__Klebsiella michiganensis
metabat_ERR12405975.5_sub	98.13	0	4162395	62368	d__Bacteria;p__Bacteroidota;c__Bacteroidia;o__Bacteroidales;f__Bacteroidaceae;g__Bacteroides;s__Bacteroides uniformis
metabat_ERR12405976.15	78.87	1.5	1268629	3914	d__Bacteria;p__Firmicutes_C;c__Negativicutes;o__Acidaminococcales;f__Acidaminococcaceae;g__CAG-266;s__CAG-266 sp000436095
metabat_ERR12405976.3_sub	89.23	2.63	2149645	8665	d__Bacteria;p__Firmicutes_A;c__Clostridia;o__Oscillospirales;f__Ruminococcaceae;g__Gemmiger;s__Gemmiger formicilis
metabat_ERR12405976.45	88.53	3.71	2248158	8415	d__Bacteria;p__Bacteroidota;c__Bacteroidia;o__Bacteroidales;f__Rikenellaceae;g__Alistipes;s__
metabat_ERR12405976.51	90.6	3.59	2019596	46258	d__Bacteria;p__Firmicutes_A;c__Clostridia;o__Oscillospirales;f__Oscillospiraceae;g__CAG-83;s__CAG-83 sp000435555
metabat_ERR12405976.69	99.3	1.86	3032762	60990	d__Bacteria;p__Firmicutes_A;c__Clostridia;o__Christensenellales;f__CAG-74;g__UBA11524;s__UBA11524 sp000437595
metabat_ERR12405979.19	86.64	0.42	2164371	7023	d__Bacteria;p__Firmicutes_A;c__Clostridia;o__Christensenellales;f__CAG-552;g__RACS-047;s__
metabat_ERR12405979.23	90.09	0.04	1972377	20224	d__Bacteria;p__Firmicutes_A;c__Clostridia;o__Oscillospirales;f__Oscillospiraceae;g__Dysosmobacter;s__
metabat_ERR12405979.25	84.28	0.72	1284723	6122	d__Bacteria;p__Firmicutes_A;c__Clostridia;o__Christensenellales;f__CAG-917;g__CAG-349;s__CAG-349 sp003539515
metabat_ERR12405979.29_sub	78.59	1.99	1697828	4117	d__Bacteria;p__Bacteroidota;c__Bacteroidia;o__Bacteroidales;f__Bacteroidaceae;g__Prevotella;s__Prevotella sp003447235
metabat_ERR12405979.31	94.6	1.11	2754416	49764	d__Bacteria;p__Bacteroidota;c__Bacteroidia;o__Bacteroidales;f__UBA932;g__Cryptobacteroides;s__Cryptobacteroides sp000431015
metabat_ERR12405980.6_sub	83.08	0.75	1742551	4749	d__Bacteria;p__Proteobacteria;c__Gammaproteobacteria;o__Burkholderiales;f__Burkholderiaceae;g__Duodenibacillus;s__Duodenibacillus sp900552545
metabat_ERR12405981.15	93.17	7.08	5410063	19464	d__Bacteria;p__Bacteroidota;c__Bacteroidia;o__Bacteroidales;f__Bacteroidaceae;g__Phocaeicola;s__Phocaeicola vulgatus
metabat_ERR12405981.6	81.94	0.67	2099671	5925	d__Bacteria;p__Firmicutes_A;c__Clostridia;o__Oscillospirales;f__Ruminococcaceae;g__CAG-115;s__CAG-115 sp003531585
metabat_ERR12405982.7	97.09	0	2327948	31209	d__Bacteria;p__Firmicutes_A;c__Clostridia;o__Oscillospirales;f__Oscillospiraceae;g__Faecousia;s__Faecousia sp000434635
metabat_ERR12405984.37	88.96	0	1553181	30138	d__Bacteria;p__Firmicutes_A;c__Clostridia;o__Christensenellales;f__CAG-917;g__Limadaptatus;s__Limadaptatus stercorigallinarum
metabat_ERR12405984.6	95.93	0.34	1984749	12557	d__Bacteria;p__Firmicutes_A;c__Clostridia;o__Oscillospirales;f__Acutalibacteraceae;g__CAG-177;s__CAG-177 sp003514385
metabat_ERR12405985.2	86.67	1.02	1979720	4300	d__Bacteria;p__Firmicutes_A;c__Clostridia;o__Oscillospirales;f__Ruminococcaceae;g__Gemmiger;s__Gemmiger qucibialis
metabat_ERR12405985.26	89.89	0.11	2300267	8925	d__Bacteria;p__Proteobacteria;c__Gammaproteobacteria;o__Burkholderiales;f__Burkholderiaceae;g__Parasutterella;s__Parasutterella excrementihominis
metabat_ERR12405985.42	98.6	1.17	2973338	33703	d__Bacteria;p__Firmicutes_A;c__Clostridia;o__Christensenellales;f__CAG-74;g__UBA11524;s__UBA11524 sp000437595
metabat_ERR12405987.26	87.7	1.71	4560856	5717	d__Bacteria;p__Verrucomicrobiota;c__Lentisphaeria;o__Victivallales;f__Victivallaceae;g__Victivallis;s__Victivallis vadensis
metabat_ERR12405990.2	99.28	0.48	3327980	52758	d__Bacteria;p__Bacteroidota;c__Bacteroidia;o__Bacteroidales;f__Rikenellaceae;g__Alistipes;s__Alistipes onderdonkii
metabat_ERR12405991.26	89.9	6.62	2249259	7948	d__Bacteria;p__Firmicutes_A;c__Clostridia;o__Oscillospirales;f__Ruminococcaceae;g__Faecalibacterium;s__Faecalibacterium prausnitzii
metabat_ERR12405991.8	87.38	5.65	1845727	4818	d__Bacteria;p__Actinobacteriota;c__Coriobacteriia;o__Coriobacteriales;f__Coriobacteriaceae;g__Collinsella;s__
metabat_ERR12405992.23	75.15	0.68	1727031	4305	d__Bacteria;p__Firmicutes_A;c__Clostridia;o__Oscillospirales;f__Ruminococcaceae;g__Ruminococcus_D;s__Ruminococcus_D bicirculans
metabat_ERR12405992.29	97.27	0	2059168	49720	d__Bacteria;p__Firmicutes_A;c__Clostridia;o__Oscillospirales;f__Acutalibacteraceae;g__CAG-177;s__CAG-177 sp003514385
metabat_ERR12405992.3	84.73	1.68	1639142	4497	d__Bacteria;p__Firmicutes_A;c__Clostridia;o__Oscillospirales;f__Acutalibacteraceae;g__Ruminococcus_E;s__Ruminococcus_E sp003438075
metabat_ERR12405992.35_sub	93.29	0	1867572	34868	d__Bacteria;p__Firmicutes_A;c__Clostridia;o__Oscillospirales;f__Oscillospiraceae;g__ER4;s__ER4 sp000765235
metabat_ERR12405994.10	95.6	0	1910866	10217	d__Bacteria;p__Firmicutes_A;c__Clostridia;o__Oscillospirales;f__Acutalibacteraceae;g__CAG-177;s__CAG-177 sp003514385
metabat_ERR12405995.18	84.31	0.57	2007574	6211	d__Bacteria;p__Firmicutes_A;c__Clostridia;o__Oscillospirales;f__Ruminococcaceae;g__Ruminococcus_D;s__Ruminococcus_D bicirculans
metabat_ERR12405995.34	93.61	2.68	2329636	10359	d__Bacteria;p__Firmicutes_A;c__Clostridia;o__Oscillospirales;f__Oscillospiraceae;g__Faecousia;s__Faecousia sp900540635
metabat_ERR12405997.40_sub	92.87	0.19	2501225	25147	d__Bacteria;p__Bacteroidota;c__Bacteroidia;o__Bacteroidales;f__Bacteroidaceae;g__Alloprevotella;s__Alloprevotella sp900539625
metabat_ERR12405997.59	82.4	0.68	1725051	4528	d__Bacteria;p__Proteobacteria;c__Gammaproteobacteria;o__Burkholderiales;f__Burkholderiaceae;g__Parasutterella;s__Parasutterella excrementihominis
metabat_ERR12405998.10	87.75	0.89	2326685	53177	d__Bacteria;p__Firmicutes_A;c__Clostridia;o__Oscillospirales;f__Oscillospiraceae;g__UBA738;s__UBA738 sp003522945
metabat_ERR12405998.13	97.27	0.34	1993565	22614	d__Bacteria;p__Firmicutes_A;c__Clostridia;o__Oscillospirales;f__Acutalibacteraceae;g__CAG-177;s__CAG-177 sp003514385
metabat_ERR12405998.25	94.07	0.67	2337822	14558	d__Bacteria;p__Firmicutes_A;c__Clostridia;o__Oscillospirales;f__Oscillospiraceae;g__Faecousia;s__Faecousia gallistercoris
metabat_ERR12405998.47	96.2	0	2504290	22383	d__Bacteria;p__Firmicutes_A;c__Clostridia;o__Oscillospirales;f__Oscillospiraceae;g__Faecousia;s__Faecousia sp000434635
metabat_ERR12405998.59	89.26	0.67	2076150	33429	d__Bacteria;p__Firmicutes_A;c__Clostridia;o__Oscillospirales;f__Oscillospiraceae;g__CAG-83;s__CAG-83 sp900549395
metabat_ERR12405999.13	83.55	10.34	1740221	4349	d__Bacteria;p__Firmicutes_A;c__Clostridia;o__Oscillospirales;f__Oscillospiraceae;g__CAG-103;s__CAG-103 sp900543625
metabat_ERR12406000.1	83.46	7.39	2946712	4092	d__Bacteria;p__Firmicutes_A;c__Clostridia;o__Oscillospirales;f__Acutalibacteraceae;g__UMGS856;s__UMGS856 sp900546265
metabat_ERR12406000.18	80.75	7.53	1914315	4258	d__Bacteria;p__Firmicutes_A;c__Clostridia;o__Oscillospirales;f__Oscillospiraceae;g__ER4;s__ER4 sp000765235
metabat_ERR12406000.21	93.28	1.08	2029070	6068	d__Bacteria;p__Firmicutes_A;c__Clostridia;o__Christensenellales;f__CAG-138;g__Pelethousia;s__Pelethousia gallinarum
metabat_ERR12406000.9	95.3	1.68	1957574	26230	d__Bacteria;p__Firmicutes_A;c__Clostridia;o__Oscillospirales;f__Oscillospiraceae;g__CAG-103;s__CAG-103 sp900543625
metabat_ERR12406002.11	93.96	2.35	3299442	35469	d__Bacteria;p__Firmicutes_A;c__Clostridia;o__Oscillospirales;f__Oscillospiraceae;g__CAG-170;s__CAG-170 sp900545925
metabat_ERR12406002.23	86.4	4.01	1549534	4594	d__Bacteria;p__Firmicutes_C;c__Negativicutes;o__Veillonellales;f__Veillonellaceae;g__Veillonella;s__Veillonella sp002959755
metabat_ERR12406002.26	88.76	0.73	1906706	48966	d__Bacteria;p__Firmicutes_A;c__Clostridia;o__Oscillospirales;f__Oscillospiraceae;g__ER4;s__ER4 sp900317525
metabat_ERR12406003.1	96.5	1.17	2979583	28003	d__Bacteria;p__Firmicutes_A;c__Clostridia;o__Christensenellales;f__CAG-74;g__UBA11524;s__UBA11524 sp000437595
metabat_ERR12406003.18	88.04	0.81	1638905	5803	d__Bacteria;p__Firmicutes_A;c__Clostridia;o__Christensenellales;f__Borkfalkiaceae;g__UMGS621;s__UMGS621 sp900543915
metabat_ERR12406003.28_sub	89.31	12.56	2390455	8803	d__Bacteria;p__Firmicutes_A;c__Clostridia;o__Oscillospirales;f__Oscillospiraceae;g__UBA738;s__UBA738 sp003522945
metabat_ERR12406003.35	89.37	0.67	1678288	13944	d__Bacteria;p__Firmicutes_A;c__Clostridia;o__Oscillospirales;f__Oscillospiraceae;g__F23-B02;s__F23-B02 sp000431075
metabat_ERR12406003.42	82.86	1.34	1698404	7984	d__Bacteria;p__Firmicutes_A;c__Clostridia;o__Oscillospirales;f__Oscillospiraceae;g__CAG-83;s__CAG-83 sp000435555
metabat_ERR12406004.16	87.86	1.42	1342401	7098	d__Bacteria;p__Firmicutes_A;c__Clostridia;o__Christensenellales;f__CAG-917;g__CAG-349;s__CAG-349 sp003539515
metabat_ERR12406004.31	83.86	1.5	1484109	5351	d__Bacteria;p__Firmicutes_A;c__Clostridia;o__Christensenellales;f__CAG-138;g__SFEL01;s__SFEL01 sp004557245
metabat_ERR12406004.33	87.92	0	2352350	25496	d__Bacteria;p__Firmicutes_A;c__Clostridia;o__Oscillospirales;f__Oscillospiraceae;g__Limivicinus;s__Limivicinus sp900549865
metabat_ERR12406005.5	79.01	10.42	2204691	4233	d__Bacteria;p__Firmicutes_A;c__Clostridia;o__Lachnospirales;f__Lachnospiraceae;g__Copromonas;s__Copromonas sp900066535
metabat_ERR12406006.41	78.8	0	1603224	8619	d__Bacteria;p__Firmicutes_A;c__Clostridia;o__Oscillospirales;f__Ruminococcaceae;g__Angelakisella;s__Angelakisella sp900547385
metabat_ERR12406008.18	97.98	1.61	2199123	25527	d__Bacteria;p__Actinobacteriota;c__Coriobacteriia;o__Coriobacteriales;f__Coriobacteriaceae;g__Collinsella;s__Collinsella sp003436275
metabat_ERR12406009.18	94.76	1.64	2225297	65411	d__Bacteria;p__Firmicutes_A;c__Clostridia;o__Christensenellales;f__Borkfalkiaceae;g__Borkfalkia;s__Borkfalkia ceftriaxoniphila
metabat_ERR12406010.8_sub	93.08	4.74	1912700	9521	d__Bacteria;p__Firmicutes_A;c__Clostridia;o__Oscillospirales;f__Oscillospiraceae;g__ER4;s__ER4 sp000765235
metabat_ERR12406011.21	88.58	4.5	2136754	5661	d__Bacteria;p__Firmicutes_A;c__Clostridia;o__Oscillospirales;f__Oscillospiraceae;g__Dysosmobacter;s__Dysosmobacter sp001916835
metabat_ERR12406012.1_sub	80.42	0.2	1784682	5318	d__Bacteria;p__Firmicutes_A;c__Clostridia;o__Oscillospirales;f__CAG-382;g__Woodwardibium;s__Woodwardibium sp900760275
metabat_ERR12406012.5	83.76	4.56	2754128	4637	d__Bacteria;p__Firmicutes_A;c__Clostridia;o__Lachnospirales;f__Lachnospiraceae;g__Blautia_A;s__Blautia_A faecis
metabat_ERR12406012.50_sub	86.02	7.94	1853702	7126	d__Bacteria;p__Firmicutes_A;c__Clostridia;o__Oscillospirales;f__Oscillospiraceae;g__ER4;s__ER4 sp000765235
metabat_ERR12406013.34	94.41	2.4	1844698	29108	d__Bacteria;p__Firmicutes_A;c__Clostridia;o__Oscillospirales;f__Oscillospiraceae;g__ER4;s__ER4 sp900317525
metabat_ERR2162200.21	84.45	0.34	2167154	6611	d__Bacteria;p__Firmicutes_A;c__Clostridia;o__Oscillospirales;f__Oscillospiraceae;g__Dysosmobacter;s__Dysosmobacter sp001916835
metabat_ERR2162202.27	96.48	2.06	2762674	5959	d__Bacteria;p__Firmicutes_A;c__Clostridia;o__Lachnospirales;f__Lachnospiraceae;g__Eubacterium_G;s__Eubacterium_G ventriosum
metabat_ERR2162205.19	81.18	3.78	2076821	4321	d__Bacteria;p__Firmicutes_A;c__Clostridia;o__Oscillospirales;f__Oscillospiraceae;g__Dysosmobacter;s__Dysosmobacter sp001916835
metabat_ERR2162206.17	84.67	11.76	3055199	7192	d__Bacteria;p__Firmicutes_A;c__Clostridia;o__Lachnospirales;f__Lachnospiraceae;g__Enterocloster;s__Enterocloster sp001517625
metabat_ERR2162207.6	80.02	2.46	1668256	25772	d__Bacteria;p__Firmicutes_A;c__Clostridia;o__TANB77;f__CAG-508;g__Merdicola;s__Merdicola sp900552655
metabat_ERR2162211.9	94.84	0	4013014	120372	d__Bacteria;p__Bacteroidota;c__Bacteroidia;o__Bacteroidales;f__Tannerellaceae;g__Parabacteroides;s__Parabacteroides johnsonii
metabat_ERR2162212.52	81.03	2.25	1615512	259192	d__Bacteria;p__Firmicutes_A;c__Clostridia;o__TANB77;f__CAG-508;g__Merdicola;s__Merdicola sp001915925
metabat_ERR2162213.1	96.1	1.27	2206030	6877	d__Bacteria;p__Proteobacteria;c__Gammaproteobacteria;o__Burkholderiales;f__Burkholderiaceae;g__Parasutterella;s__Parasutterella excrementihominis
metabat_ERR2162214.7	100	0	2738312	51676	d__Bacteria;p__Proteobacteria;c__Gammaproteobacteria;o__Burkholderiales;f__Burkholderiaceae;g__Parasutterella;s__Parasutterella excrementihominis
metabat_ERR2162221.27	93.51	1.63	2495315	17215	d__Bacteria;p__Firmicutes_A;c__Clostridia;o__Lachnospirales;f__Lachnospiraceae;g__Eubacterium_F;s__Eubacterium_F sp900539115
metabat_ERR2162221.34	94.38	2.25	1374539	119545	d__Bacteria;p__Firmicutes;c__Bacilli;o__RF39;f__UBA660;g__UBA3789;s__
metabat_ERR2162221.41	100	0.11	1646453	126018	d__Bacteria;p__Firmicutes;c__Bacilli;o__ML615J-28;f__CAG-313;g__CAG-313;s__CAG-313 sp003539625
metabat_ERR2162221.49	78.14	0.73	1776316	4566	d__Bacteria;p__Firmicutes_A;c__Clostridia;o__Oscillospirales;f__Acutalibacteraceae;g__CAG-488;s__CAG-488 sp000434055
metabat_ERR2162221.56	92	1.51	2544485	23677	d__Bacteria;p__Firmicutes_A;c__Clostridia;o__Oscillospirales;f__Oscillospiraceae;g__Faecousia;s__Faecousia sp900553805
metabat_ERR2162222.11_sub	84.95	12.6	3853787	5737	d__Bacteria;p__Firmicutes_A;c__Clostridia;o__Lachnospirales;f__Lachnospiraceae;g__Roseburia;s__Roseburia intestinalis
metabat_ERR6229432.22_sub	92.28	7.99	2228518	4389	d__Bacteria;p__Firmicutes_A;c__Clostridia;o__Oscillospirales;f__Oscillospiraceae;g__Dysosmobacter;s__Dysosmobacter sp001916835
metabat_ERR6229432.3	93.59	1.86	2635044	7367	d__Bacteria;p__Firmicutes_A;c__Clostridia;o__Christensenellales;f__CAG-74;g__UBA11524;s__UBA11524 sp000437595
metabat_ERR6229432.47	90.52	0.83	1744165	9378	d__Bacteria;p__Firmicutes_A;c__Clostridia;o__Christensenellales;f__Borkfalkiaceae;g__Gallimonas;s__Gallimonas merdae
metabat_ERR6229432.61	95.97	0.67	2121750	51196	d__Bacteria;p__Firmicutes_A;c__Clostridia;o__Oscillospirales;f__Oscillospiraceae;g__CAG-103;s__CAG-103 sp900543625
metabat_ERR6230245.15	88.72	2.7	1905791	7184	d__Bacteria;p__Actinobacteriota;c__Coriobacteriia;o__Coriobacteriales;f__Eggerthellaceae;g__Ellagibacter;s__Ellagibacter isourolithinifaciens
metabat_ERR6230245.18	80.53	0.92	1519212	7255	d__Bacteria;p__Actinobacteriota;c__Coriobacteriia;o__Coriobacteriales;f__Eggerthellaceae;g__CAG-1427;s__CAG-1427 sp000436075
metabat_ERR6230245.23	83.81	2.8	1707222	7616	d__Bacteria;p__Actinobacteriota;c__Coriobacteriia;o__Coriobacteriales;f__Coriobacteriaceae;g__Collinsella;s__Collinsella bouchesdurhonensis
metabat_ERR6230278.16	83.24	0.73	1793996	4922	d__Bacteria;p__Firmicutes_A;c__Clostridia;o__Oscillospirales;f__Butyricicoccaceae;g__Agathobaculum;s__Agathobaculum butyriciproducens
metabat_ERR6230326.9	81.27	13.4	1791836	3513	d__Bacteria;p__Firmicutes_A;c__Clostridia;o__Oscillospirales;f__Ruminococcaceae;g__Ruthenibacterium;s__Ruthenibacterium merdipullorum
metabat_ERR6230340.13	82.62	4.32	2546242	4412	d__Bacteria;p__Actinobacteriota;c__Coriobacteriia;o__Coriobacteriales;f__UMGS124;g__UMGS124;s__
metabat_ERR6230340.24	94.21	8.15	2253020	11708	d__Bacteria;p__Actinobacteriota;c__Coriobacteriia;o__Coriobacteriales;f__Eggerthellaceae;g__Senegalimassilia;s__Senegalimassilia anaerobia
metabat_ERR6230340.28	94.35	0.16	1656419	8808	d__Bacteria;p__Actinobacteriota;c__Coriobacteriia;o__Coriobacteriales;f__Atopobiaceae;g__Paratractidigestivibacter;s__Paratractidigestivibacter faecalis
metabat_ERR6231475.10_sub	97.58	0.81	2047246	22424	d__Bacteria;p__Actinobacteriota;c__Coriobacteriia;o__Coriobacteriales;f__Eggerthellaceae;g__Ellagibacter;s__Ellagibacter isourolithinifaciens
metabat_ERR6231475.22_sub	86.95	2.68	2213206	10797	d__Bacteria;p__Firmicutes_A;c__Clostridia;o__Oscillospirales;f__Ruminococcaceae;g__Faecalibacterium;s__Faecalibacterium prausnitzii_C
metabat_ERR6231616.20_sub	93.95	2.8	2064759	25637	d__Bacteria;p__Actinobacteriota;c__Coriobacteriia;o__Coriobacteriales;f__Eggerthellaceae;g__Ellagibacter;s__Ellagibacter isourolithinifaciens
metabat_ERR6231616.29_sub	78.43	8.43	1825269	3445	d__Bacteria;p__Actinobacteriota;c__Coriobacteriia;o__Coriobacteriales;f__Eggerthellaceae;g__Senegalimassilia;s__Senegalimassilia sp900550055
metabat_ERR6232382.11	95.56	2.07	1933119	92702	d__Bacteria;p__Actinobacteriota;c__Coriobacteriia;o__Coriobacteriales;f__Eggerthellaceae;g__Ellagibacter;s__Ellagibacter isourolithinifaciens
metabat_ERR6232382.23	96.78	2.17	1717648	10557	d__Bacteria;p__Firmicutes;c__Bacilli;o__Lactobacillales;f__Lactobacillaceae;g__Latilactobacillus;s__Latilactobacillus sakei
metabat_ERR6232382.25	97.32	0.67	2172803	12576	d__Bacteria;p__Firmicutes_A;c__Clostridia;o__Oscillospirales;f__Butyricicoccaceae;g__Agathobaculum;s__Agathobaculum butyriciproducens
metabat_ERR6232425.9	88.31	1.73	1718952	7497	d__Bacteria;p__Actinobacteriota;c__Coriobacteriia;o__Coriobacteriales;f__Eggerthellaceae;g__CAG-1427;s__CAG-1427 sp900548955
metabat_ERR6232458.5	100	1.69	2849262	113960	d__Bacteria;p__Actinobacteriota;c__Coriobacteriia;o__Coriobacteriales;f__Eggerthellaceae;g__Enteroscipio;s__Enteroscipio rubneri
metabat_ERR6232458.6	100	0.15	2736830	111164	d__Bacteria;p__Actinobacteriota;c__Coriobacteriia;o__Coriobacteriales;f__Eggerthellaceae;g__Adlercreutzia;s__Adlercreutzia celatus_A
metabat_ERR6232458.8	100	0.81	2123193	63346	d__Bacteria;p__Actinobacteriota;c__Coriobacteriia;o__Coriobacteriales;f__Coriobacteriaceae;g__Collinsella;s__Collinsella sp900541855
metabat_ERR6232458.9	95.07	0.92	1581735	8458	d__Bacteria;p__Firmicutes_C;c__Negativicutes;o__Acidaminococcales;f__Acidaminococcaceae;g__Succiniclasticum;s__Succiniclasticum sp900544275
metabat_ERR6232518.15	97.58	2.42	2252935	42007	d__Bacteria;p__Actinobacteriota;c__Coriobacteriia;o__Coriobacteriales;f__Coriobacteriaceae;g__Collinsella;s__Collinsella sp902363125
metabat_ERR6232522.16_sub	88.16	0	1847042	9579	d__Bacteria;p__Actinobacteriota;c__Coriobacteriia;o__Coriobacteriales;f__Eggerthellaceae;g__Senegalimassilia;s__Senegalimassilia anaerobia
metabat_ERR6232522.25	97.15	0.63	1995561	10539	d__Bacteria;p__Firmicutes_C;c__Negativicutes;o__Veillonellales;f__Dialisteraceae;g__Dialister;s__Dialister sp000434475
metabat_ERR6232523.10	98.39	1.08	2560770	58244	d__Bacteria;p__Actinobacteriota;c__Coriobacteriia;o__Coriobacteriales;f__Eggerthellaceae;g__Adlercreutzia;s__Adlercreutzia celatus_A
metabat_ERR6232523.20_sub	90.68	2.33	1931874	8417	d__Bacteria;p__Actinobacteriota;c__Coriobacteriia;o__Coriobacteriales;f__Eggerthellaceae;g__Ellagibacter;s__Ellagibacter isourolithinifaciens
metabat_ERR6232523.3	89.26	2.04	2242709	7740	d__Bacteria;p__Firmicutes_A;c__Clostridia;o__Oscillospirales;f__Ruminococcaceae;g__Gemmiger;s__Gemmiger formicilis
metabat_ERR6232524.1_sub	99.19	2.82	2096800	54615	d__Bacteria;p__Actinobacteriota;c__Coriobacteriia;o__Coriobacteriales;f__Coriobacteriaceae;g__Collinsella;s__Collinsella sp900552385
metabat_ERR6232524.19_sub	90.3	5.78	2402637	7999	d__Bacteria;p__Firmicutes_A;c__Clostridia;o__Christensenellales;f__CAG-74;g__Faecivicinus;s__Faecivicinus avistercoris
metabat_ERR6232524.25	75.52	1.57	1751857	4496	d__Bacteria;p__Firmicutes_A;c__Clostridia;o__Oscillospirales;f__Acutalibacteraceae;g__Acutalibacter;s__Acutalibacter ornithocaccae
metabat_ERR6232524.33_sub	86.17	1.52	1670983	6714	d__Bacteria;p__Firmicutes_A;c__Clostridia;o__Oscillospirales;f__Oscillospiraceae;g__ER4;s__ER4 sp000765235
metabat_ERR6232524.56	97.58	0.81	2310988	77521	d__Bacteria;p__Actinobacteriota;c__Coriobacteriia;o__Coriobacteriales;f__Atopobiaceae;g__UBA7748;s__UBA7748 sp900314535
metabat_ERR6232524.57	76.66	0.81	1556057	6719	d__Bacteria;p__Actinobacteriota;c__Coriobacteriia;o__Coriobacteriales;f__Eggerthellaceae;g__Slackia_A;s__Slackia_A isoflavoniconvertens
metabat_ERR6232524.62	95.24	7.35	2919384	55093	d__Bacteria;p__Firmicutes_A;c__Clostridia;o__Oscillospirales;f__Ruminococcaceae;g__Gemmiger;s__Gemmiger stercoravium
metabat_ERR6232525.13	95.24	0.09	1979331	11502	d__Bacteria;p__Actinobacteriota;c__Coriobacteriia;o__Coriobacteriales;f__Coriobacteriaceae;g__Enorma;s__Enorma sp900751795
metabat_ERR6232525.2	92.54	3.02	2056709	40709	d__Bacteria;p__Actinobacteriota;c__Coriobacteriia;o__Coriobacteriales;f__Eggerthellaceae;g__Ellagibacter;s__Ellagibacter isourolithinifaciens
metabat_ERR6232525.20	95.67	0.65	1715559	16530	d__Bacteria;p__Actinobacteriota;c__Coriobacteriia;o__Coriobacteriales;f__Atopobiaceae;g__Paratractidigestivibacter;s__Paratractidigestivibacter faecalis
metabat_ERR6232526.13	90.78	1.06	1420105	9167	d__Bacteria;p__Firmicutes_A;c__Clostridia;o__Peptostreptococcales;f__Anaerovoracaceae;g__Mogibacterium;s__Mogibacterium diversum
metabat_ERR6232526.19	97.18	1.28	2013732	20498	d__Bacteria;p__Actinobacteriota;c__Coriobacteriia;o__Coriobacteriales;f__Eggerthellaceae;g__Slackia;s__Slackia exigua
metabat_ERR6232526.6	97.25	1.92	2326232	20111	d__Bacteria;p__Actinobacteriota;c__Actinomycetia;o__Actinomycetales;f__Actinomycetaceae;g__Pauljensenia;s__
metabat_ERR6232526.9	89.23	14.05	1938034	5019	d__Bacteria;p__Proteobacteria;c__Gammaproteobacteria;o__Enterobacterales;f__Pasteurellaceae;g__Haemophilus_D;s__Haemophilus_D sp001815355
metabat_ERR6232527.17	100	1.61	2758921	157118	d__Bacteria;p__Actinobacteriota;c__Coriobacteriia;o__Coriobacteriales;f__Eggerthellaceae;g__Adlercreutzia;s__Adlercreutzia equolifaciens
metabat_ERR6232529.10	89.84	3.2	1854049	12136	d__Bacteria;p__Actinobacteriota;c__Coriobacteriia;o__Coriobacteriales;f__Eggerthellaceae;g__Slackia_A;s__Slackia_A isoflavoniconvertens
metabat_ERR6232529.28	87.36	4.18	1970343	9686	d__Bacteria;p__Actinobacteriota;c__Coriobacteriia;o__Coriobacteriales;f__Eggerthellaceae;g__Ellagibacter;s__Ellagibacter isourolithinifaciens
metabat_ERR6232686.11	87.13	2.78	2147519	5576	d__Bacteria;p__Firmicutes_A;c__Clostridia;o__Oscillospirales;f__Oscillospiraceae;g__Scatomorpha;s__Scatomorpha sp900545405
metabat_ERR6232687.8_sub	75.76	3.25	1734036	4391	d__Bacteria;p__Actinobacteriota;c__Actinomycetia;o__Actinomycetales;f__Bifidobacteriaceae;g__Bifidobacterium;s__Bifidobacterium longum
metabat_ERR6232688.27_sub	95.16	5.85	1663972	11487	d__Bacteria;p__Actinobacteriota;c__Coriobacteriia;o__Coriobacteriales;f__Coriobacteriaceae;g__Collinsella;s__Collinsella sp002391315
metabat_ERR6232688.30	95.56	0.12	1505469	48249	d__Bacteria;p__Actinobacteriota;c__Coriobacteriia;o__Coriobacteriales;f__Eggerthellaceae;g__CAG-1427;s__CAG-1427 sp000434775
metabat_ERR6232688.9	97.98	1.61	1809657	24036	d__Bacteria;p__Actinobacteriota;c__Coriobacteriia;o__Coriobacteriales;f__QAMH01;g__CACZQA01;s__CACZQA01 sp902783175
metabat_ERR6233692.1_sub	87.75	5.26	3504726	10568	d__Bacteria;p__Firmicutes_A;c__Clostridia;o__Oscillospirales;f__Oscillospiraceae;g__CAG-170;s__CAG-170 sp900545925
metabat_ERR6233692.20	94.83	7.68	1797059	9258	d__Bacteria;p__Actinobacteriota;c__Coriobacteriia;o__Coriobacteriales;f__Coriobacteriaceae;g__Collinsella;s__Collinsella intestinalis
metabat_ERR6233694.2_sub	78.86	2.43	2459252	4428	d__Bacteria;p__Firmicutes_A;c__Clostridia;o__Lachnospirales;f__Lachnospiraceae;g__Fusicatenibacter;s__Fusicatenibacter merdavium
metabat_ERR6233695.21_sub	94.69	4.05	2137751	28221	d__Bacteria;p__Firmicutes_A;c__Clostridia;o__Oscillospirales;f__Ruminococcaceae;g__Faecalibacterium;s__Faecalibacterium prausnitzii_C
metabat_ERR6233695.27	92.88	10.2	3190874	5932	d__Bacteria;p__Actinobacteriota;c__Coriobacteriia;o__Coriobacteriales;f__Eggerthellaceae;g__Adlercreutzia;s__Adlercreutzia celatus_A
metabat_ERR6233695.53	85.21	4.25	1421438	4969	d__Bacteria;p__Actinobacteriota;c__Coriobacteriia;o__Coriobacteriales;f__Atopobiaceae;g__Parolsenella;s__Parolsenella catena
metabat_ERR6233695.65_sub	85.43	1.61	2049128	13986	d__Bacteria;p__Actinobacteriota;c__Coriobacteriia;o__Coriobacteriales;f__Eggerthellaceae;g__Senegalimassilia;s__Senegalimassilia sp900550055
metabat_ERR6235716.8_sub	79.3	5.19	2629339	3513	d__Bacteria;p__Firmicutes_A;c__Clostridia;o__Lachnospirales;f__Lachnospiraceae;g__Blautia_A;s__Blautia_A wexlerae
metabat_ERR6235717.12	82.24	1.61	1515574	4499	d__Bacteria;p__Actinobacteriota;c__Coriobacteriia;o__Coriobacteriales;f__Atopobiaceae;g__Paratractidigestivibacter;s__Paratractidigestivibacter faecalis
metabat_ERR6236131.12_sub	89.13	3.23	2176036	21363	d__Bacteria;p__Actinobacteriota;c__Coriobacteriia;o__Coriobacteriales;f__Eggerthellaceae;g__Senegalimassilia;s__Senegalimassilia faecalis
metabat_ERR6236131.13	97.01	0.9	1844916	12893	d__Bacteria;p__Firmicutes_C;c__Negativicutes;o__Acidaminococcales;f__Acidaminococcaceae;g__Phascolarctobacterium_A;s__Phascolarctobacterium_A succinatutens
metabat_ERR6236131.53_sub	90.86	9	2312712	8862	d__Bacteria;p__Actinobacteriota;c__Coriobacteriia;o__Coriobacteriales;f__Eggerthellaceae;g__Ellagibacter;s__Ellagibacter isourolithinifaciens
metabat_ERR6236131.56_sub	77.06	3.94	1697182	7255	d__Bacteria;p__Actinobacteriota;c__Coriobacteriia;o__Coriobacteriales;f__Coriobacteriaceae;g__Collinsella;s__Collinsella bouchesdurhonensis
metabat_ERR6239138.15	95.88	0	1619295	21159	d__Bacteria;p__Actinobacteriota;c__Coriobacteriia;o__Coriobacteriales;f__QAMH01;g__QAMH01;s__QAMH01 sp900544245
metabat_ERR6239138.19	87.36	2.91	1932689	5207	d__Bacteria;p__Firmicutes_A;c__Clostridia;o__Oscillospirales;f__Butyricicoccaceae;g__Agathobaculum;s__Agathobaculum butyriciproducens
metabat_ERR6239139.1	96.45	0	1756960	30720	d__Bacteria;p__Actinobacteriota;c__Coriobacteriia;o__Coriobacteriales;f__Atopobiaceae;g__Paratractidigestivibacter;s__Paratractidigestivibacter faecalis
metabat_ERR6239139.34_sub	97.98	0.27	2538118	22006	d__Bacteria;p__Firmicutes_A;c__Clostridia;o__Christensenellales;f__CAG-74;g__Ventricola;s__Ventricola sp900542395
metabat_ERR6239139.39	94.97	5.37	1653208	20455	d__Bacteria;p__Firmicutes_A;c__Clostridia;o__Oscillospirales;f__Oscillospiraceae;g__ER4;s__ER4 sp003522105
metabat_ERR6239139.41	81.07	0.81	1540566	8153	d__Bacteria;p__Actinobacteriota;c__Coriobacteriia;o__Coriobacteriales;f__Eggerthellaceae;g__CAG-1427;s__CAG-1427 sp000436075
metabat_ERR6239139.44	90.6	0.67	1869411	47626	d__Bacteria;p__Firmicutes_A;c__Clostridia;o__Oscillospirales;f__Oscillospiraceae;g__CAG-83;s__CAG-83 sp000435555
metabat_ERR6239139.52	94.24	2.2	1863819	11286	d__Bacteria;p__Firmicutes_A;c__Clostridia;o__Peptostreptococcales;f__Anaerovoracaceae;g__Baileyella;s__Baileyella timonense
metabat_ERR6243877.9	91.61	0.67	2138263	9712	d__Bacteria;p__Firmicutes_A;c__Clostridia;o__Oscillospirales;f__Butyricicoccaceae;g__Agathobaculum;s__Agathobaculum butyriciproducens
metabat_ERR6243878.17	89.38	1.93	2330813	5577	d__Bacteria;p__Firmicutes_A;c__Clostridia;o__Christensenellales;f__CAG-74;g__Ventricola;s__Ventricola sp900542395
metabat_ERR6243878.23_sub	84.78	7.57	3550302	6005	d__Bacteria;p__Firmicutes_A;c__Clostridia;o__Lachnospirales;f__Lachnospiraceae;g__Blautia_A;s__Blautia_A wexlerae
metabat_ERR6243878.31	100	2.34	2086984	93864	d__Bacteria;p__Actinobacteriota;c__Coriobacteriia;o__Coriobacteriales;f__Coriobacteriaceae;g__Collinsella;s__
metabat_ERR6243879.13	100	3.23	2136943	93080	d__Bacteria;p__Actinobacteriota;c__Coriobacteriia;o__Coriobacteriales;f__Eggerthellaceae;g__Senegalimassilia;s__Senegalimassilia anaerobia
metabat_ERR6243879.8	99.19	0	1760885	84140	d__Bacteria;p__Actinobacteriota;c__Coriobacteriia;o__Coriobacteriales;f__Coriobacteriaceae;g__Collinsella;s__Collinsella sp900555555
metabat_ERR6243879.9	94.21	3.93	2022191	12277	d__Bacteria;p__Actinobacteriota;c__Coriobacteriia;o__Coriobacteriales;f__Coriobacteriaceae;g__Collinsella;s__Collinsella stercoris
metabat_ERR6243880.19	92.28	0	1559901	5811	d__Bacteria;p__Firmicutes_A;c__Clostridia;o__Monoglobales;f__Monoglobaceae;g__UMGS1820;s__UMGS1820 sp900555375
metabat_ERR6243880.3	84.35	3.06	2207700	4864	d__Bacteria;p__Firmicutes_A;c__Clostridia;o__Oscillospirales;f__Ruminococcaceae;g__Gemmiger;s__Gemmiger qucibialis
metabat_ERR6243880.58	95.3	0.71	2306297	17557	d__Bacteria;p__Firmicutes_A;c__Clostridia;o__Oscillospirales;f__Oscillospiraceae;g__Evtepia;s__Evtepia excrementipullorum
metabat_ERR6248618.9	100	0	1848116	189118	d__Bacteria;p__Actinobacteriota;c__Coriobacteriia;o__Coriobacteriales;f__QAMH01;g__QAMH01;s__QAMH01 sp900544245
metabat_ERR6254870.14	80.91	6.8	2194493	5035	d__Bacteria;p__Actinobacteriota;c__Coriobacteriia;o__Coriobacteriales;f__Eggerthellaceae;g__Adlercreutzia;s__Adlercreutzia celatus_A
metabat_ERR6254870.29	92.74	0.6	1979374	91522	d__Bacteria;p__Actinobacteriota;c__Coriobacteriia;o__Coriobacteriales;f__Eggerthellaceae;g__Ellagibacter;s__Ellagibacter isourolithinifaciens
metabat_ERR6254870.36	93.55	0	3069219	22697	d__Bacteria;p__Actinobacteriota;c__Coriobacteriia;o__Coriobacteriales;f__UMGS124;g__UMGS124;s__
metabat_ERR6254870.48	85.48	6.05	1876820	51132	d__Bacteria;p__Actinobacteriota;c__Coriobacteriia;o__Coriobacteriales;f__Coriobacteriaceae;g__Collinsella;s__Collinsella sp900542635
metabat_ERR6254870.9	82.21	2.01	1930901	23457	d__Bacteria;p__Firmicutes_A;c__Clostridia;o__Oscillospirales;f__Oscillospiraceae;g__Evtepia;s__Evtepia sp004556345
metabat_ERR6254871.18	86.03	1.68	1770154	5015	d__Bacteria;p__Firmicutes_A;c__Clostridia;o__Oscillospirales;f__Acutalibacteraceae;g__CAG-177;s__CAG-177 sp003514385
metabat_ERR6254871.26_sub	75.06	3.76	1601005	4911	d__Bacteria;p__Actinobacteriota;c__Coriobacteriia;o__Coriobacteriales;f__QAMH01;g__CACZQA01;s__CACZQA01 sp902783175
metabat_ERR6254871.53_sub	95.74	1.08	1982779	29544	d__Bacteria;p__Actinobacteriota;c__Coriobacteriia;o__Coriobacteriales;f__Coriobacteriaceae;g__Collinsella;s__Collinsella sp900541855
metabat_ERR6254871.61	95.3	5.5	1771172	19484	d__Bacteria;p__Firmicutes_A;c__Clostridia;o__Oscillospirales;f__Oscillospiraceae;g__ER4;s__ER4 sp900317525
metabat_ERR6257997.12	84.86	2.03	1842640	4684	d__Bacteria;p__Firmicutes_A;c__Clostridia;o__Oscillospirales;f__Oscillospiraceae;g__Evtepia;s__Evtepia excrementipullorum
metabat_ERR6264280.47	97.98	0.27	2561878	12998	d__Bacteria;p__Firmicutes_A;c__Clostridia;o__Christensenellales;f__CAG-74;g__Ventricola;s__Ventricola sp900542395
metabat_ERR6264280.8	97.27	0	2032303	15367	d__Bacteria;p__Firmicutes_A;c__Clostridia;o__Oscillospirales;f__Acutalibacteraceae;g__CAG-177;s__CAG-177 sp003514385
metabat_ERR6264281.18_sub	84.74	3.12	1727861	7738	d__Bacteria;p__Actinobacteriota;c__Coriobacteriia;o__Coriobacteriales;f__Atopobiaceae;g__Parolsenella;s__
metabat_ERR6264281.32	93.79	0	2420766	10971	d__Bacteria;p__Firmicutes_A;c__Clostridia;o__Oscillospirales;f__Ruminococcaceae;g__Ruminiclostridium_E;s__Ruminiclostridium_E siraeum
metabat_ERR6264281.57_sub	91.22	5.27	2345522	10437	d__Bacteria;p__Firmicutes_A;c__Clostridia;o__Oscillospirales;f__Oscillospiraceae;g__CAG-170;s__CAG-170 sp000432135
metabat_ERR6264281.62	81.21	2.79	1897654	22842	d__Bacteria;p__Firmicutes_A;c__Clostridia;o__Oscillospirales;f__Oscillospiraceae;g__Evtepia;s__Evtepia sp004556345
metabat_ERR6264281.90	99.19	0	2051493	76663	d__Bacteria;p__Actinobacteriota;c__Coriobacteriia;o__Coriobacteriales;f__Eggerthellaceae;g__Senegalimassilia;s__Senegalimassilia anaerobia
metabat_ERR6271719.16	93.99	5.81	2404402	11608	d__Bacteria;p__Actinobacteriota;c__Coriobacteriia;o__Coriobacteriales;f__Eggerthellaceae;g__Adlercreutzia;s__Adlercreutzia equolifaciens
metabat_ERR6271719.4	97.96	0	2638328	110633	d__Bacteria;p__Verrucomicrobiota;c__Verrucomicrobiae;o__Verrucomicrobiales;f__Akkermansiaceae;g__Akkermansia;s__Akkermansia muciniphila
metabat_ERR6271721.32	96.31	4.03	1970011	14805	d__Bacteria;p__Firmicutes_A;c__Clostridia;o__Oscillospirales;f__Oscillospiraceae;g__CAG-103;s__CAG-103 sp900543625
metabat_ERR6271721.36	76.1	2.97	1894116	5865	d__Bacteria;p__Firmicutes_A;c__Clostridia;o__Oscillospirales;f__Oscillospiraceae;g__UBA738;s__UBA738 sp003522945
metabat_ERR6271721.58	96.17	0	2361099	46771	d__Bacteria;p__Actinobacteriota;c__Coriobacteriia;o__Coriobacteriales;f__Eggerthellaceae;g__Adlercreutzia;s__Adlercreutzia celatus_A
metabat_ERR6271721.70	97.99	3.36	1828988	46277	d__Bacteria;p__Firmicutes_A;c__Clostridia;o__Oscillospirales;f__Oscillospiraceae;g__ER4;s__ER4 sp003522105
metabat_ERR6271721.73	93.72	2.64	1754354	16264	d__Bacteria;p__Actinobacteriota;c__Coriobacteriia;o__Coriobacteriales;f__QAMH01;g__QAMH01;s__QAMH01 sp900544245
metabat_ERR6271721.74_sub	94.35	13.85	2525193	15901	d__Bacteria;p__Firmicutes_A;c__Clostridia;o__Oscillospirales;f__Ruminococcaceae;g__Faecalibacterium;s__Faecalibacterium prausnitzii_G
metabat_ERR6273965.30_sub	82.07	10.49	2376310	6828	d__Bacteria;p__Actinobacteriota;c__Coriobacteriia;o__Coriobacteriales;f__Eggerthellaceae;g__Senegalimassilia;s__Senegalimassilia anaerobia
metabat_ERR6273965.36	93.15	1.34	1848314	17870	d__Bacteria;p__Actinobacteriota;c__Coriobacteriia;o__Coriobacteriales;f__Eggerthellaceae;g__Slackia_A;s__Slackia_A isoflavoniconvertens
metabat_ERR6275652.11	97.32	0	1854850	48744	d__Bacteria;p__Firmicutes_A;c__Clostridia;o__Oscillospirales;f__Acutalibacteraceae;g__CAG-217;s__CAG-217 sp000436335
metabat_ERR6275652.12_sub	80.1	3.24	1393597	4708	d__Bacteria;p__Firmicutes_A;c__Clostridia;o__Oscillospirales;f__Oscillospiraceae;g__ER4;s__ER4 sp900317525
metabat_ERR6275652.18	84.9	0.67	1718433	37278	d__Bacteria;p__Firmicutes_A;c__Clostridia;o__Oscillospirales;f__Oscillospiraceae;g__CAG-83;s__CAG-83 sp001916855
metabat_ERR6275652.28	95.6	0	1973330	9120	d__Bacteria;p__Firmicutes_A;c__Clostridia;o__Oscillospirales;f__Acutalibacteraceae;g__CAG-177;s__CAG-177 sp003514385
metabat_ERR6275652.42_sub	84.48	1.19	3558474	6265	d__Bacteria;p__Bacteroidota;c__Bacteroidia;o__Bacteroidales;f__Bacteroidaceae;g__Phocaeicola;s__Phocaeicola gallinaceus
metabat_ERR6275652.45	83.18	8.87	2209245	3824	d__Bacteria;p__Firmicutes_A;c__Clostridia;o__Oscillospirales;f__Oscillospiraceae;g__Onthomonas;s__Onthomonas sp900545815
metabat_ERR6275652.5	98.66	1.01	2148542	15910	d__Bacteria;p__Firmicutes_A;c__Clostridia;o__Oscillospirales;f__Acutalibacteraceae;g__Ruminococcus_E;s__Ruminococcus_E bromii
metabat_ERR6275652.54	99.19	1.28	1768975	27753	d__Bacteria;p__Actinobacteriota;c__Coriobacteriia;o__Coriobacteriales;f__Eggerthellaceae;g__CAG-1427;s__CAG-1427 sp000436075
metabat_ERR6275652.69	86.07	1.03	1784558	9448	d__Bacteria;p__Firmicutes_A;c__Clostridia;o__Oscillospirales;f__Oscillospiraceae;g__F23-B02;s__F23-B02 sp001916715
metabat_ERR6275659.2	76.05	2.68	1605173	3438	d__Bacteria;p__Firmicutes_A;c__Clostridia;o__Lachnospirales;f__Lachnospiraceae;g__Eubacterium_F;s__Eubacterium_F sp003491505
metabat_ERR6275659.49	98.14	0.7	2845818	12443	d__Bacteria;p__Firmicutes_A;c__Clostridia;o__Christensenellales;f__CAG-74;g__UBA11524;s__UBA11524 sp000437595
metabat_ERR6275661.57	97.87	0	1908305	33775	d__Bacteria;p__Firmicutes_A;c__Clostridia;o__Peptostreptococcales;f__Anaerovoracaceae;g__Baileyella;s__Baileyella intestinalis
metabat_ERR6275661.6	92.74	1.14	2023938	78830	d__Bacteria;p__Actinobacteriota;c__Coriobacteriia;o__Coriobacteriales;f__Eggerthellaceae;g__Ellagibacter;s__Ellagibacter isourolithinifaciens
metabat_ERR6275663.2	94.97	0	1422117	9917	d__Bacteria;p__Actinobacteriota;c__Coriobacteriia;o__Coriobacteriales;f__Atopobiaceae;g__Lancefieldella;s__Lancefieldella rimae
metabat_ERR6275663.3_sub	93.75	4.24	2301359	9369	d__Bacteria;p__Firmicutes_A;c__Clostridia;o__Oscillospirales;f__Ruminococcaceae;g__Faecalibacterium;s__Faecalibacterium prausnitzii
metabat_ERR6275663.30_sub	91.48	3.63	3101467	10513	d__Bacteria;p__Actinobacteriota;c__Coriobacteriia;o__Coriobacteriales;f__UMGS124;g__UMGS124;s__
metabat_ERR6275663.31	90.32	2.4	2804022	7356	d__Bacteria;p__Bacteroidota;c__Bacteroidia;o__Bacteroidales;f__Bacteroidaceae;g__Prevotella;s__Prevotella oris
metabat_ERR6275663.38	93.65	0.71	3261825	52614	d__Bacteria;p__Bacteroidota;c__Bacteroidia;o__Bacteroidales;f__UBA932;g__Cryptobacteroides;s__Cryptobacteroides sp000433355
metabat_ERR6275663.46	89.05	1.9	1493315	5807	d__Bacteria;p__Firmicutes;c__Bacilli;o__Erysipelotrichales;f__Erysipelotrichaceae;g__Bulleidia;s__Bulleidia moorei
metabat_ERR6275663.65	79.05	2.84	1665566	4292	d__Bacteria;p__Firmicutes_A;c__Clostridia;o__Peptostreptococcales;f__Anaerovoracaceae;g__S5-A14a;s__S5-A14a sp900553025
metabat_ERR6275663.73	95.21	0.07	1593289	31587	d__Bacteria;p__Firmicutes_C;c__Negativicutes;o__Veillonellales;f__Megasphaeraceae;g__Anaeroglobus;s__Anaeroglobus geminatus
metabat_ERR6275664.11	86.62	0.68	2091745	19333	d__Bacteria;p__Firmicutes_A;c__Clostridia;o__Oscillospirales;f__Ruminococcaceae;g__Gemmiger;s__Gemmiger formicilis
metabat_ERR6275665.22_sub	96.31	0	1966857	15947	d__Bacteria;p__Firmicutes_A;c__Clostridia;o__Oscillospirales;f__Acutalibacteraceae;g__Ruminococcus_E;s__Ruminococcus_E bromii_B
metabat_ERR6275666.22_sub	94.3	1.01	2213251	12220	d__Bacteria;p__Firmicutes_A;c__Clostridia;o__Oscillospirales;f__Acutalibacteraceae;g__Acutalibacter;s__Acutalibacter ornithocaccae
metabat_ERR6275666.46	91.83	1.34	1839128	16665	d__Bacteria;p__Firmicutes_A;c__Clostridia;o__Oscillospirales;f__Oscillospiraceae;g__CAG-103;s__CAG-103 sp900543625
metabat_ERR6275666.49	92.93	0.67	1838306	21977	d__Bacteria;p__Firmicutes_A;c__Clostridia;o__Christensenellales;f__CAG-138;g__PeH17;s__PeH17 sp000435055
metabat_ERR6275666.56	96.08	0.12	1495362	17137	d__Bacteria;p__Actinobacteriota;c__Coriobacteriia;o__Coriobacteriales;f__Eggerthellaceae;g__CAG-1427;s__CAG-1427 sp000435675
metabat_ERR6275667.18	94.76	0.5	2491289	15832	d__Bacteria;p__Bacteroidota;c__Bacteroidia;o__Bacteroidales;f__UBA932;g__Cryptobacteroides;s__Cryptobacteroides sp000435075
metabat_ERR6275667.22	75.86	0.47	1357705	3189	d__Bacteria;p__Firmicutes;c__Bacilli;o__Erysipelotrichales;f__Coprobacillaceae;g__Catenibacterium;s__Catenibacterium sp000437715
metabat_ERR6275667.5	76.09	0	1395631	4409	d__Bacteria;p__Firmicutes_A;c__Clostridia;o__Peptostreptococcales;f__Anaerovoracaceae;g__VUNA01;s__VUNA01 sp002299625
metabat_ERR6275668.25_sub	97.58	4.1	2797077	11672	d__Bacteria;p__Firmicutes_A;c__Clostridia;o__Christensenellales;f__CAG-74;g__Ventricola;s__Ventricola sp900542395
metabat_ERR6275668.37	100	3.59	2128411	19889	d__Bacteria;p__Actinobacteriota;c__Coriobacteriia;o__Coriobacteriales;f__Coriobacteriaceae;g__Collinsella;s__
metabat_ERR6275668.55	91.61	1.45	2078039	8498	d__Bacteria;p__Firmicutes_A;c__Clostridia;o__Oscillospirales;f__Ruminococcaceae;g__Negativibacillus;s__Negativibacillus faecipullorum
metabat_ERR6275668.9_sub	87.32	0.67	1937312	5765	d__Bacteria;p__Firmicutes_A;c__Clostridia;o__Oscillospirales;f__Acutalibacteraceae;g__UBA737;s__UBA737 sp900549055
metabat_ERR6275669.24	98.66	0.81	2034090	42695	d__Bacteria;p__Actinobacteriota;c__Coriobacteriia;o__Coriobacteriales;f__Coriobacteriaceae;g__Collinsella;s__Collinsella sp014871545
metabat_ERR6275669.37	96.98	0.67	2383066	12060	d__Bacteria;p__Firmicutes_A;c__Clostridia;o__Oscillospirales;f__Ruminococcaceae;g__Ruminiclostridium_E;s__Ruminiclostridium_E siraeum
metabat_ERR6275670.41	89.38	0.03	2933550	5483	d__Bacteria;p__Desulfobacterota_I;c__Desulfovibrionia;o__Desulfovibrionales;f__Desulfovibrionaceae;g__Bilophila;s__Bilophila sp900550745
metabat_ERR6275671.17_sub	82.72	3.18	1803659	6060	d__Bacteria;p__Firmicutes_A;c__Clostridia;o__Oscillospirales;f__Butyricicoccaceae;g__Agathobaculum;s__Agathobaculum sp003481705
metabat_ERR6275671.21	81.15	0.22	1636893	4822	d__Bacteria;p__Firmicutes_A;c__Clostridia;o__Oscillospirales;f__Ruminococcaceae;g__Ruminococcus_C;s__Ruminococcus_C sp000433635
metabat_ERR6275671.32	85.74	0.78	1811798	8749	d__Bacteria;p__Firmicutes_A;c__Clostridia;o__Oscillospirales;f__Oscillospiraceae;g__Evtepia;s__Evtepia sp004556345
metabat_ERR6275671.40_sub	78.33	6.66	1902487	4762	d__Bacteria;p__Actinobacteriota;c__Coriobacteriia;o__Coriobacteriales;f__Eggerthellaceae;g__Senegalimassilia;s__Senegalimassilia anaerobia
metabat_ERR6275671.44	90.2	2.27	1793374	7948	d__Bacteria;p__Firmicutes;c__Bacilli;o__Lactobacillales;f__Streptococcaceae;g__Streptococcus;s__Streptococcus sp001556435
metabat_ERR6275672.17	87.86	0.2	1851738	5335	d__Bacteria;p__Actinobacteriota;c__Coriobacteriia;o__Coriobacteriales;f__Eggerthellaceae;g__Slackia_A;s__Slackia_A isoflavoniconvertens
metabat_ERR6275672.27	96.37	3.76	2088217	9375	d__Bacteria;p__Actinobacteriota;c__Coriobacteriia;o__Coriobacteriales;f__Coriobacteriaceae;g__Collinsella;s__Collinsella aerofaciens_M
metabat_ERR6275672.30	88.59	1.68	2026999	39159	d__Bacteria;p__Firmicutes_A;c__Clostridia;o__Oscillospirales;f__Oscillospiraceae;g__CAG-83;s__CAG-83 sp001916855
metabat_ERR6275673.39	95.7	0	1785425	18820	d__Bacteria;p__Actinobacteriota;c__Coriobacteriia;o__Coriobacteriales;f__QAMH01;g__QAMH01;s__QAMH01 sp900544245
metabat_ERR6275673.75	82.41	0.95	1998474	13630	d__Bacteria;p__Firmicutes_A;c__Clostridia;o__Oscillospirales;f__Oscillospiraceae;g__Limivicinus;s__Limivicinus sp003150355
metabat_ERR6275674.56	90.94	0	1889278	79771	d__Bacteria;p__Firmicutes_A;c__Clostridia;o__Oscillospirales;f__Oscillospiraceae;g__F23-B02;s__
metabat_ERR6275674.73	97.99	0.67	1905672	23649	d__Bacteria;p__Firmicutes_A;c__Clostridia;o__Oscillospirales;f__Acutalibacteraceae;g__Ruminococcus_E;s__Ruminococcus_E bromii_B
metabat_ERR6275675.18	81.6	2.86	1877664	4677	d__Bacteria;p__Firmicutes_A;c__Clostridia;o__Oscillospirales;f__Acutalibacteraceae;g__UBA1417;s__UBA1417 sp003531055
metabat_ERR6275675.32_sub	88.57	10.08	2279595	9348	d__Bacteria;p__Firmicutes_A;c__Clostridia;o__Oscillospirales;f__Oscillospiraceae;g__CAG-170;s__CAG-170 sp900549635
metabat_ERR6275675.41	93.83	8.62	1791708	20447	d__Bacteria;p__Firmicutes_A;c__Clostridia;o__Oscillospirales;f__Oscillospiraceae;g__ER4;s__ER4 sp003522105
metabat_ERR6275676.3	87.7	1.07	1750095	11693	d__Bacteria;p__Firmicutes_A;c__Clostridia;o__Oscillospirales;f__Oscillospiraceae;g__CAG-103;s__CAG-103 sp000432375
metabat_ERR6275676.44	88.78	1.88	2217328	6096	d__Bacteria;p__Firmicutes_A;c__Clostridia;o__Christensenellales;f__CAG-74;g__SFMI01;s__SFMI01 sp004556155
metabat_ERR6275676.46_sub	95.03	7.26	2034466	12938	d__Bacteria;p__Actinobacteriota;c__Coriobacteriia;o__Coriobacteriales;f__Coriobacteriaceae;g__Collinsella;s__Collinsella sp900541745
metabat_ERR6275677.50	96.55	8.46	1731050	6767	d__Bacteria;p__Actinobacteriota;c__Coriobacteriia;o__Coriobacteriales;f__Atopobiaceae;g__Parolsenella;s__Parolsenella catena
metabat_ERR6275677.54	98.66	0	2292187	40581	d__Bacteria;p__Firmicutes_A;c__Clostridia;o__Oscillospirales;f__Acutalibacteraceae;g__UBA1417;s__UBA1417 sp003531055
metabat_ERR6275678.16	99.19	0.27	3338748	46979	d__Bacteria;p__Actinobacteriota;c__Coriobacteriia;o__Coriobacteriales;f__Eggerthellaceae;g__Gordonibacter;s__Gordonibacter pamelaeae
metabat_ERR6275678.3	100	0.48	1838219	13713	d__Bacteria;p__Actinobacteriota;c__Coriobacteriia;o__Coriobacteriales;f__Atopobiaceae;g__Thermophilibacter;s__Thermophilibacter timonensis
metabat_ERR6275679.20	91.69	0	1952995	9231	d__Bacteria;p__Firmicutes_A;c__Clostridia;o__Lachnospirales;f__Lachnospiraceae;g__Agathobacter;s__Agathobacter rectalis
metabat_ERR6275680.25_sub	94.65	0.9	1805703	8984	d__Bacteria;p__Firmicutes_C;c__Negativicutes;o__Acidaminococcales;f__Acidaminococcaceae;g__Phascolarctobacterium_A;s__Phascolarctobacterium_A succinatutens
metabat_ERR6275681.15_sub	96.63	6.79	2209585	11538	d__Bacteria;p__Actinobacteriota;c__Coriobacteriia;o__Coriobacteriales;f__Eggerthellaceae;g__Ellagibacter;s__Ellagibacter isourolithinifaciens
metabat_ERR6275681.8	82.41	0.34	2039621	4008	d__Bacteria;p__Firmicutes_A;c__Clostridia;o__Oscillospirales;f__Ruminococcaceae;g__Gemmiger;s__Gemmiger qucibialis
metabat_ERR6275682.30_sub	88.7	3.36	1868716	8259	d__Bacteria;p__Actinobacteriota;c__Coriobacteriia;o__Coriobacteriales;f__Eggerthellaceae;g__Slackia_A;s__Slackia_A isoflavoniconvertens
metabat_ERR6275682.31	94.8	3.83	2271894	9474	d__Bacteria;p__Firmicutes_A;c__Clostridia;o__Oscillospirales;f__Butyricicoccaceae;g__Agathobaculum;s__Agathobaculum butyriciproducens
metabat_ERR6275682.8	89.37	2.82	2346602	7283	d__Bacteria;p__Firmicutes_A;c__Clostridia;o__Christensenellales;f__CAG-74;g__Ventricola;s__Ventricola sp900542395
metabat_ERR6275684.14_sub	97.6	3.43	2286298	32065	d__Bacteria;p__Actinobacteriota;c__Coriobacteriia;o__Coriobacteriales;f__Eggerthellaceae;g__Ellagibacter;s__Ellagibacter isourolithinifaciens
metabat_ERR6275684.9	90.64	4.84	2355313	9293	d__Bacteria;p__Firmicutes_A;c__Clostridia;o__Christensenellales;f__CAG-74;g__Ventricola;s__Ventricola sp900542395
metabat_ERR6279614.12_sub	78.53	11.04	1730411	4163	d__Bacteria;p__Actinobacteriota;c__Actinomycetia;o__Actinomycetales;f__Bifidobacteriaceae;g__Bifidobacterium;s__Bifidobacterium adolescentis
metabat_ERR6279615.15	87.91	0.63	3121351	4835	d__Bacteria;p__Firmicutes_A;c__Clostridia;o__Lachnospirales;f__Lachnospiraceae;g__Blautia_A;s__Blautia_A wexlerae
metabat_ERR6279616.16	98.39	1.17	2122316	42838	d__Bacteria;p__Actinobacteriota;c__Coriobacteriia;o__Coriobacteriales;f__Eggerthellaceae;g__Ellagibacter;s__Ellagibacter isourolithinifaciens
metabat_ERR6279616.33	98.17	1.61	2199460	40978	d__Bacteria;p__Actinobacteriota;c__Coriobacteriia;o__Coriobacteriales;f__Coriobacteriaceae;g__Collinsella;s__
metabat_ERR6279619.12	93.89	1.53	2105680	10154	d__Bacteria;p__Actinobacteriota;c__Coriobacteriia;o__Coriobacteriales;f__Eggerthellaceae;g__Ellagibacter;s__Ellagibacter isourolithinifaciens
metabat_ERR6279619.19_sub	83.38	7.61	4753813	4407	d__Bacteria;p__Firmicutes_A;c__Clostridia;o__Lachnospirales;f__Lachnospiraceae;g__Blautia_A;s__Blautia_A wexlerae
metabat_ERR6279619.32	93.04	1.21	2085573	9883	d__Bacteria;p__Firmicutes_A;c__Clostridia;o__Lachnospirales;f__Lachnospiraceae;g__Agathobacter;s__Agathobacter rectalis
metabat_ERR6279619.6	98.6	1.17	2962957	32869	d__Bacteria;p__Firmicutes_A;c__Clostridia;o__Christensenellales;f__CAG-74;g__UBA11524;s__UBA11524 sp000437595
metabat_ERR6279620.12	98.39	0.81	2086958	49678	d__Bacteria;p__Actinobacteriota;c__Coriobacteriia;o__Coriobacteriales;f__Coriobacteriaceae;g__Collinsella;s__
metabat_ERR6279622.15	99.19	1.53	3141626	53020	d__Bacteria;p__Actinobacteriota;c__Coriobacteriia;o__Coriobacteriales;f__UMGS124;g__UMGS124;s__UMGS124 sp900555105
metabat_ERR6279622.22	83.13	1.69	2359628	5143	d__Bacteria;p__Firmicutes_A;c__Clostridia;o__Christensenellales;f__CAG-74;g__Egerieenecus;s__Egerieenecus merdigallinarum
metabat_ERR6279622.42	99.3	1.17	2836978	37153	d__Bacteria;p__Firmicutes_A;c__Clostridia;o__Christensenellales;f__CAG-74;g__UBA11524;s__UBA11524 sp000437595
metabat_ERR6279622.50_sub	87.61	11.69	1942344	7733	d__Bacteria;p__Actinobacteriota;c__Coriobacteriia;o__Coriobacteriales;f__Eggerthellaceae;g__Senegalimassilia;s__Senegalimassilia anaerobia
metabat_ERR6279622.55	94.76	4.04	2087829	18005	d__Bacteria;p__Actinobacteriota;c__Coriobacteriia;o__Coriobacteriales;f__Eggerthellaceae;g__Ellagibacter;s__Ellagibacter isourolithinifaciens
metabat_ERR6279622.65	95.97	0	1793083	47678	d__Bacteria;p__Firmicutes_A;c__Clostridia;o__Oscillospirales;f__Acutalibacteraceae;g__CAG-217;s__CAG-217 sp000436335
metabat_ERR6279622.67	95.36	3.49	2983247	28855	d__Bacteria;p__Firmicutes_A;c__Clostridia;o__Christensenellales;f__CAG-74;g__SFHK01;s__SFHK01 sp004556395
metabat_ERR6279624.22	76.76	5.94	2412320	3056	d__Bacteria;p__Actinobacteriota;c__Actinomycetia;o__Actinomycetales;f__Actinomycetaceae;g__Actinomyces;s__Actinomyces sp000195595
metabat_ERR6279624.38	96.91	1.61	2706280	12728	d__Bacteria;p__Firmicutes_A;c__Clostridia;o__Christensenellales;f__CAG-74;g__Fimadaptatus;s__Fimadaptatus faecigallinarum
metabat_ERR6279624.45	98.51	0	3276177	52989	d__Bacteria;p__Actinobacteriota;c__Coriobacteriia;o__Coriobacteriales;f__Eggerthellaceae;g__Gordonibacter;s__Gordonibacter urolithinfaciens
metabat_ERR6279624.53	87.92	0	2082909	60259	d__Bacteria;p__Firmicutes_A;c__Clostridia;o__Oscillospirales;f__Acutalibacteraceae;g__Acutalibacter;s__Acutalibacter stercorigallinarum
metabat_ERR6279624.54_sub	93.08	2.85	2151847	7796	d__Bacteria;p__Firmicutes_A;c__Clostridia;o__Oscillospirales;f__Ruminococcaceae;g__Gemmiger;s__Gemmiger stercoripullorum
metabat_ERR6279624.6_sub	96.49	0.63	2956371	29648	d__Bacteria;p__Firmicutes_A;c__Clostridia;o__Lachnospirales;f__Lachnospiraceae;g__Fusicatenibacter;s__Fusicatenibacter sp900543115
metabat_ERR6279624.9_sub	88.94	0.29	2406500	6105	d__Bacteria;p__Firmicutes_A;c__Clostridia;o__Oscillospirales;f__Ruminococcaceae;g__Gemmiger;s__Gemmiger stercoravium
metabat_ERR6279625.1	96.34	3.23	2644178	31681	d__Bacteria;p__Firmicutes_A;c__Clostridia;o__Christensenellales;f__CAG-74;g__Pullichristensenella;s__Pullichristensenella excrementipullorum
metabat_ERR6279625.36	94.59	1.17	2664067	10258	d__Bacteria;p__Firmicutes_A;c__Clostridia;o__Lachnospirales;f__Lachnospiraceae;g__Mediterraneibacter;s__Mediterraneibacter faecis
metabat_ERR6279625.46	96.37	0.67	2817532	13431	d__Bacteria;p__Firmicutes_A;c__Clostridia;o__Christensenellales;f__CAG-74;g__Ventricola;s__Ventricola sp900542445
metabat_ERR6279625.50	91.4	2.42	2732595	7903	d__Bacteria;p__Firmicutes_A;c__Clostridia;o__Christensenellales;f__CAG-74;g__Pullichristensenella;s__Pullichristensenella sp904420265
metabat_ERR6279626.16	87.25	1.01	1954249	37005	d__Bacteria;p__Firmicutes_A;c__Clostridia;o__Oscillospirales;f__Oscillospiraceae;g__Evtepia;s__Evtepia sp004556345
metabat_ERR6279626.27	92.22	1.83	2992517	20574	d__Bacteria;p__Bacteroidota;c__Bacteroidia;o__Bacteroidales;f__UBA932;g__Cryptobacteroides;s__Cryptobacteroides sp000433355
metabat_ERR6279626.45_sub	97.53	2.69	2881490	37347	d__Bacteria;p__Firmicutes_A;c__Clostridia;o__Christensenellales;f__CAG-74;g__SFTH01;s__
metabat_ERR6279626.59	88.26	0.34	1912962	24280	d__Bacteria;p__Firmicutes_A;c__Clostridia;o__Oscillospirales;f__Oscillospiraceae;g__F23-B02;s__F23-B02 sp900545805
metabat_ERR6279626.64	97.47	2.49	2230701	86049	d__Bacteria;p__Actinobacteriota;c__Coriobacteriia;o__Coriobacteriales;f__Eggerthellaceae;g__Ellagibacter;s__Ellagibacter isourolithinifaciens
metabat_ERR6279626.65	89.65	1.08	2640034	6200	d__Bacteria;p__Actinobacteriota;c__Coriobacteriia;o__Coriobacteriales;f__UMGS124;g__CAIFEU01;s__CAIFEU01 sp902783515
metabat_ERR6279627.10	78.94	8.84	2183144	4546	d__Bacteria;p__Firmicutes_A;c__Clostridia;o__Oscillospirales;f__Ruminococcaceae;g__Faecalibacterium;s__Faecalibacterium prausnitzii_D
metabat_ERR6279627.24	95.56	2.38	2201921	23028	d__Bacteria;p__Actinobacteriota;c__Coriobacteriia;o__Coriobacteriales;f__Eggerthellaceae;g__Ellagibacter;s__Ellagibacter isourolithinifaciens
metabat_ERR6279628.16	95.77	6.45	2255222	10996	d__Bacteria;p__Actinobacteriota;c__Coriobacteriia;o__Coriobacteriales;f__Coriobacteriaceae;g__Collinsella;s__Collinsella aerofaciens_F
metabat_ERR6279628.17	84.38	1.29	979664	4542	d__Bacteria;p__Actinobacteriota;c__Coriobacteriia;o__Coriobacteriales;f__Eggerthellaceae;g__Phoenicibacter;s__Phoenicibacter congonensis
metabat_ERR6279628.28	97.27	0	2218633	28891	d__Bacteria;p__Firmicutes_A;c__Clostridia;o__Oscillospirales;f__Acutalibacteraceae;g__CAG-177;s__CAG-177 sp003514385
metabat_ERR6279628.58	93.67	0.22	2558417	17003	d__Bacteria;p__Firmicutes_A;c__Clostridia;o__Oscillospirales;f__Ruminococcaceae;g__Faeciplasma;s__Faeciplasma sp900553675
metabat_ERR6279628.63_sub	88.88	3.15	1891592	10757	d__Bacteria;p__Actinobacteriota;c__Coriobacteriia;o__Coriobacteriales;f__Eggerthellaceae;g__Senegalimassilia;s__Senegalimassilia anaerobia
metabat_ERR6279629.12_sub	97.9	3.29	2864409	12424	d__Bacteria;p__Firmicutes_A;c__Clostridia;o__Oscillospirales;f__Oscillospiraceae;g__Dysosmobacter;s__Dysosmobacter excrementavium
metabat_ERR6279629.17_sub	94.8	1.57	1689908	8716	d__Bacteria;p__Firmicutes_A;c__Clostridia;o__Oscillospirales;f__Oscillospiraceae;g__ER4;s__ER4 sp900317525
metabat_ERR6279629.20	89.91	0.15	1996627	89802	d__Bacteria;p__Actinobacteriota;c__Actinomycetia;o__Actinomycetales;f__Bifidobacteriaceae;g__Bifidobacterium;s__Bifidobacterium pullorum_B
metabat_ERR6279644.22	87.63	1.34	1687872	11247	d__Bacteria;p__Actinobacteriota;c__Coriobacteriia;o__Coriobacteriales;f__Eggerthellaceae;g__CAG-1427;s__CAG-1427 sp000436075
metabat_ERR6279644.24_sub	85.91	3.8	1952543	8413	d__Bacteria;p__Firmicutes_A;c__Clostridia;o__Oscillospirales;f__Oscillospiraceae;g__CAG-83;s__CAG-83 sp000435555
metabat_ERR6279645.26	82.29	3.82	2427466	4334	d__Bacteria;p__Firmicutes_A;c__Clostridia;o__Christensenellales;f__CAG-74;g__UBA11524;s__UBA11524 sp000437595
metabat_ERR6279645.3	77.36	7.48	1678941	4097	d__Bacteria;p__Firmicutes;c__Bacilli;o__Lactobacillales;f__Streptococcaceae;g__Streptococcus;s__Streptococcus sp001556435
metabat_ERR6279646.21	98.39	0.81	3413949	88810	d__Bacteria;p__Actinobacteriota;c__Coriobacteriia;o__Coriobacteriales;f__Eggerthellaceae;g__Raoultibacter;s__Raoultibacter massiliensis
metabat_ERR6279646.8_sub	91.04	0.5	2227829	8251	d__Bacteria;p__Firmicutes_A;c__Clostridia;o__Oscillospirales;f__Ruminococcaceae;g__Faecalibacterium;s__Faecalibacterium faecigallinarum
metabat_ERR6279647.52	96.63	14.67	3000857	20701	d__Bacteria;p__Actinobacteriota;c__Coriobacteriia;o__Coriobacteriales;f__Eggerthellaceae;g__Adlercreutzia;s__Adlercreutzia celatus_A
metabat_ERR6279648.10	89.52	6.4	1919166	19906	d__Bacteria;p__Actinobacteriota;c__Coriobacteriia;o__Coriobacteriales;f__Coriobacteriaceae;g__Collinsella;s__Collinsella bouchesdurhonensis
metabat_ERR6279648.17_sub	75.66	10.52	2245837	3133	d__Bacteria;p__Firmicutes_A;c__Clostridia;o__Christensenellales;f__CAG-74;g__Pullichristensenella;s__Pullichristensenella excrementipullorum
metabat_ERR6279648.28_sub	93.29	2.22	3197132	9852	d__Bacteria;p__Firmicutes_A;c__Clostridia;o__Oscillospirales;f__Oscillospiraceae;g__CAG-170;s__CAG-170 sp000432135
metabat_ERR6279651.12	86.96	0.06	1947393	8204	d__Bacteria;p__Firmicutes_A;c__Clostridia;o__Oscillospirales;f__Ruminococcaceae;g__Faecalibacterium;s__Faecalibacterium prausnitzii_C
metabat_ERR6279651.8	92.1	1.6	3960036	7090	d__Bacteria;p__Proteobacteria;c__Gammaproteobacteria;o__Enterobacterales;f__Enterobacteriaceae;g__Escherichia;s__Escherichia coli
metabat_ERR6279652.12	87.28	11.36	2436910	5006	d__Bacteria;p__Actinobacteriota;c__Coriobacteriia;o__Coriobacteriales;f__Eggerthellaceae;g__Adlercreutzia;s__Adlercreutzia celatus_A
metabat_ERR6279652.15_sub	76.91	0.76	1974286	3844	d__Bacteria;p__Firmicutes_A;c__Clostridia;o__Oscillospirales;f__Ruminococcaceae;g__Gemmiger;s__Gemmiger formicilis
metabat_ERR6279652.5	80.66	1.28	2559542	3641	d__Bacteria;p__Firmicutes_A;c__Clostridia;o__Lachnospirales;f__Lachnospiraceae;g__Blautia_A;s__Blautia_A wexlerae
metabat_ERR6279653.8	90.3	1.75	1560284	12071	d__Bacteria;p__Actinobacteriota;c__Coriobacteriia;o__Coriobacteriales;f__Coriobacteriaceae;g__Collinsella;s__Collinsella intestinalis
metabat_ERR6279653.9	96.77	3.87	2013452	69848	d__Bacteria;p__Actinobacteriota;c__Coriobacteriia;o__Coriobacteriales;f__Coriobacteriaceae;g__Collinsella;s__Collinsella aerofaciens_F
metabat_ERR6279654.11	96.17	0	2453050	61569	d__Bacteria;p__Actinobacteriota;c__Coriobacteriia;o__Coriobacteriales;f__Eggerthellaceae;g__Adlercreutzia;s__Adlercreutzia celatus_A
metabat_ERR6279654.19	77.5	0.55	1385656	4379	d__Bacteria;p__Firmicutes_C;c__Negativicutes;o__Veillonellales;f__Veillonellaceae;g__Veillonella;s__Veillonella nakazawae
metabat_ERR6279654.2	79.98	2.32	2230287	6689	d__Bacteria;p__Firmicutes_A;c__Clostridia;o__Christensenellales;f__CAG-74;g__Ventricola;s__Ventricola sp900542395
metabat_ERR6279654.3_sub	95.81	1.34	2042420	18606	d__Bacteria;p__Firmicutes_A;c__Clostridia;o__Oscillospirales;f__Acutalibacteraceae;g__Ruminococcus_E;s__Ruminococcus_E bromii_B
metabat_ERR6279655.17_sub	89.11	6.63	2677830	10074	d__Bacteria;p__Actinobacteriota;c__Coriobacteriia;o__Coriobacteriales;f__Eggerthellaceae;g__Adlercreutzia;s__Adlercreutzia celatus_A
metabat_ERR6279655.36	96.99	0.87	1945475	24119	d__Bacteria;p__Firmicutes_A;c__Clostridia;o__Peptostreptococcales;f__Anaerovoracaceae;g__Copromorpha;s__Copromorpha sp900549125
metabat_ERR6279655.6	99.19	0.81	3069630	70226	d__Bacteria;p__Firmicutes_A;c__Clostridia;o__Christensenellales;f__CAG-74;g__Egerieenecus;s__Egerieenecus merdigallinarum
metabat_ERR6279656.17	98.52	0.35	2033592	24796	d__Bacteria;p__Actinobacteriota;c__Coriobacteriia;o__Coriobacteriales;f__Eggerthellaceae;g__Slackia_A;s__Slackia_A isoflavoniconvertens
metabat_ERR6279657.2	82.25	4.38	1604836	4564	d__Bacteria;p__Actinobacteriota;c__Coriobacteriia;o__Coriobacteriales;f__Eggerthellaceae;g__Slackia_A;s__Slackia_A isoflavoniconvertens
metabat_ERR6279657.34	92.9	0.59	1773248	6144	d__Bacteria;p__Firmicutes;c__Bacilli;o__Lactobacillales;f__Lactobacillaceae;g__Limosilactobacillus;s__Limosilactobacillus reuteri
metabat_ERR6279657.59	93.35	1.9	2085001	31129	d__Bacteria;p__Firmicutes_A;c__Clostridia;o__Lachnospirales;f__Lachnospiraceae;g__Oribacterium;s__Oribacterium sp004554245
metabat_ERR6279657.74	95.19	2.18	2369834	10364	d__Bacteria;p__Firmicutes_A;c__Clostridia;o__Oscillospirales;f__Oscillospiraceae;g__Faecousia;s__Faecousia sp000434635
metabat_ERR6279657.79	88.49	0	1681583	5798	d__Bacteria;p__Firmicutes_A;c__Clostridia;o__Oscillospirales;f__Acutalibacteraceae;g__CAG-177;s__CAG-177 sp003514385
metabat_ERR6279657.98_sub	93.98	11.05	2719061	18639	d__Bacteria;p__Firmicutes_A;c__Clostridia;o__Oscillospirales;f__Ruminococcaceae;g__Gemmiger;s__Gemmiger sp900540595
metabat_ERR6279658.3	98.87	3.4	3092898	66222	d__Bacteria;p__Firmicutes;c__Bacilli;o__Lactobacillales;f__Lactobacillaceae;g__Lactiplantibacillus;s__Lactiplantibacillus plantarum
metabat_ERR6279658.4	99.19	1.08	2074588	61630	d__Bacteria;p__Actinobacteriota;c__Coriobacteriia;o__Coriobacteriales;f__Coriobacteriaceae;g__Collinsella;s__
metabat_ERR6279658.9	97.39	0.2	1496312	12399	d__Bacteria;p__Firmicutes;c__Bacilli;o__Lactobacillales;f__Lactobacillaceae;g__Weissella;s__Weissella viridescens
metabat_ERR6279661.17	99.19	0.27	2952418	30440	d__Bacteria;p__Firmicutes_A;c__Clostridia;o__Christensenellales;f__CAG-74;g__Limiplasma;s__Limiplasma merdipullorum
metabat_ERR6279661.32	91.49	0.71	1679451	16414	d__Bacteria;p__Firmicutes_A;c__Clostridia;o__Peptostreptococcales;f__Anaerovoracaceae;g__VUNA01;s__VUNA01 sp002299625
metabat_ERR6279662.20	96.77	13.71	3535888	22079	d__Bacteria;p__Actinobacteriota;c__Coriobacteriia;o__Coriobacteriales;f__UMGS124;g__UMGS124;s__
metabat_ERR6279662.31	93.55	13.87	2246350	30752	d__Bacteria;p__Actinobacteriota;c__Coriobacteriia;o__Coriobacteriales;f__Coriobacteriaceae;g__Collinsella;s__Collinsella bouchesdurhonensis
metabat_ERR6279662.34	92.54	0.35	2006748	20743	d__Bacteria;p__Actinobacteriota;c__Coriobacteriia;o__Coriobacteriales;f__Eggerthellaceae;g__Slackia_A;s__Slackia_A isoflavoniconvertens
metabat_ERR6279662.35	96.04	1.63	2800602	10667	d__Bacteria;p__Firmicutes_A;c__Clostridia;o__Christensenellales;f__CAG-74;g__UBA11524;s__UBA11524 sp000437595
metabat_ERR6279662.37_sub	88.17	2.76	1893294	15246	d__Bacteria;p__Actinobacteriota;c__Coriobacteriia;o__Coriobacteriales;f__Eggerthellaceae;g__Senegalimassilia;s__Senegalimassilia anaerobia
metabat_ERR6279663.11	79.72	0.51	2331162	49035	d__Bacteria;p__Firmicutes_B;c__Peptococcia;o__Peptococcales;f__Peptococcaceae;g__UMGS1590;s__UMGS1590 sp900552455
metabat_ERR6279663.18	76.62	7.21	2086833	3672	d__Bacteria;p__Firmicutes_A;c__Clostridia;o__Oscillospirales;f__Butyricicoccaceae;g__Agathobaculum;s__Agathobaculum butyriciproducens
metabat_ERR6279664.11	90.34	1.21	2739845	28344	d__Bacteria;p__Actinobacteriota;c__Coriobacteriia;o__Coriobacteriales;f__Eggerthellaceae;g__Adlercreutzia;s__Adlercreutzia celatus_A
metabat_ERR6279664.17	95.77	3.36	2323587	13552	d__Bacteria;p__Firmicutes_A;c__Clostridia;o__Christensenellales;f__CAG-74;g__Faecivicinus;s__Faecivicinus sp900759005
metabat_ERR6279664.26	84.6	0	1683505	9821	d__Bacteria;p__Firmicutes_A;c__Clostridia;o__Oscillospirales;f__CAG-272;g__UMGS1312;s__UMGS1312 sp900550625
metabat_ERR6279664.5	87.9	2.42	1865523	176700	d__Bacteria;p__Actinobacteriota;c__Coriobacteriia;o__Coriobacteriales;f__Coriobacteriaceae;g__Enorma;s__Enorma massiliensis
metabat_ERR6279664.50	90.86	1.87	1630112	7019	d__Bacteria;p__Firmicutes_A;c__Clostridia;o__Oscillospirales;f__Oscillospiraceae;g__ER4;s__ER4 sp003522105
metabat_ERR6279664.52_sub	85.27	8.86	3155524	4467	d__Bacteria;p__Firmicutes_A;c__Clostridia;o__Christensenellales;f__CAG-74;g__Limiplasma;s__Limiplasma sp900548145
metabat_ERR6279664.6_sub	88.48	2.96	1625834	8257	d__Bacteria;p__Firmicutes;c__Bacilli;o__Erysipelotrichales;f__Erysipelotrichaceae;g__Faecalicoccus;s__Faecalicoccus pleomorphus
metabat_ERR6279665.25	90.48	0.68	2342342	104168	d__Bacteria;p__Firmicutes_A;c__Clostridia;o__Oscillospirales;f__Ruminococcaceae;g__Gemmiger;s__Gemmiger formicilis
metabat_ERR6279666.13	80.73	1.89	1375958	4385	d__Bacteria;p__Firmicutes;c__Bacilli;o__Erysipelotrichales;f__Erysipelotrichaceae;g__Faecalicoccus;s__Faecalicoccus pleomorphus
metabat_ERR6279666.25	90.46	1.73	2067825	11816	d__Bacteria;p__Actinobacteriota;c__Coriobacteriia;o__Coriobacteriales;f__Coriobacteriaceae;g__Enorma;s__Enorma sp000333815
metabat_ERR6279666.36_sub	92.36	5.69	1999504	10760	d__Bacteria;p__Actinobacteriota;c__Coriobacteriia;o__Coriobacteriales;f__Eggerthellaceae;g__Senegalimassilia;s__Senegalimassilia anaerobia
metabat_ERR6279666.4	89.38	2.42	1872996	49984	d__Bacteria;p__Actinobacteriota;c__Coriobacteriia;o__Coriobacteriales;f__Eggerthellaceae;g__Ellagibacter;s__Ellagibacter isourolithinifaciens
metabat_ERR6279666.49_sub	83.22	0.06	1717882	7987	d__Bacteria;p__Firmicutes_A;c__Clostridia;o__Oscillospirales;f__Oscillospiraceae;g__CAG-83;s__CAG-83 sp000435555
metabat_ERR6279666.61	97.58	0	1779971	77281	d__Bacteria;p__Actinobacteriota;c__Coriobacteriia;o__Coriobacteriales;f__Atopobiaceae;g__Coprovicinus;s__Coprovicinus avistercoris
metabat_ERR6279666.8	98.91	0.14	2745749	34446	d__Bacteria;p__Firmicutes;c__Bacilli;o__Lactobacillales;f__Lactobacillaceae;g__Lacticaseibacillus;s__Lacticaseibacillus paracasei
metabat_ERR6279667.15	99.28	0	2925566	24809	d__Bacteria;p__Firmicutes;c__Bacilli;o__Lactobacillales;f__Lactobacillaceae;g__Lacticaseibacillus;s__Lacticaseibacillus rhamnosus
metabat_ERR6279667.16	95.56	3.49	2735319	7713	d__Bacteria;p__Firmicutes_A;c__Clostridia;o__Christensenellales;f__CAG-74;g__Limiplasma;s__Limiplasma sp900548145
metabat_ERR6279667.32_sub	99.19	0.81	1768900	36478	d__Bacteria;p__Actinobacteriota;c__Coriobacteriia;o__Coriobacteriales;f__Atopobiaceae;g__Paratractidigestivibacter;s__Paratractidigestivibacter faecalis
metabat_ERR6279667.38	89.4	1.61	1689091	22091	d__Bacteria;p__Actinobacteriota;c__Coriobacteriia;o__Coriobacteriales;f__Coriobacteriaceae;g__Collinsella;s__Collinsella bouchesdurhonensis
metabat_ERR6279667.43	78.89	3.23	1887880	5513	d__Bacteria;p__Actinobacteriota;c__Coriobacteriia;o__Coriobacteriales;f__Eggerthellaceae;g__Senegalimassilia;s__Senegalimassilia sp900550055
metabat_ERR6279667.44_sub	85.09	6.06	2062238	8324	d__Bacteria;p__Actinobacteriota;c__Coriobacteriia;o__Coriobacteriales;f__Eggerthellaceae;g__Ellagibacter;s__Ellagibacter isourolithinifaciens
metabat_ERR6279668.3	96.82	0	2456090	82152	d__Bacteria;p__Actinobacteriota;c__Actinomycetia;o__Propionibacteriales;f__Propionibacteriaceae;g__Propionibacterium;s__Propionibacterium freudenreichii
metabat_ERR6279669.21	100	0	2050530	120451	d__Bacteria;p__Actinobacteriota;c__Coriobacteriia;o__Coriobacteriales;f__Eggerthellaceae;g__Slackia_A;s__Slackia_A sp900553655
metabat_ERR6279670.21	97.32	0.67	1889971	35710	d__Bacteria;p__Firmicutes_A;c__Clostridia;o__Oscillospirales;f__Oscillospiraceae;g__ER4;s__ER4 sp900550165
metabat_ERR6279670.47	89.6	0.67	1820968	15594	d__Bacteria;p__Firmicutes_A;c__Clostridia;o__Oscillospirales;f__Oscillospiraceae;g__CAG-103;s__CAG-103 sp900317855
metabat_ERR6279671.45	98.39	0.92	2011892	52671	d__Bacteria;p__Actinobacteriota;c__Coriobacteriia;o__Coriobacteriales;f__Coriobacteriaceae;g__Collinsella;s__
metabat_ERR6279671.9	97.99	0.22	1959311	14852	d__Bacteria;p__Firmicutes_A;c__Clostridia;o__Oscillospirales;f__Oscillospiraceae;g__ER4;s__ER4 sp000765235
metabat_ERR6279672.10	91.53	0.81	1719367	81410	d__Bacteria;p__Actinobacteriota;c__Coriobacteriia;o__Coriobacteriales;f__Coriobacteriaceae;g__Collinsella;s__Collinsella bouchesdurhonensis
metabat_ERR6279672.14	98.66	0.67	1993640	17819	d__Bacteria;p__Firmicutes_A;c__Clostridia;o__Oscillospirales;f__Acutalibacteraceae;g__Ruminococcus_E;s__Ruminococcus_E bromii_B
metabat_ERR6279672.31	99.19	1.01	1815532	200827	d__Bacteria;p__Actinobacteriota;c__Coriobacteriia;o__Coriobacteriales;f__Eggerthellaceae;g__CAG-1427;s__CAG-1427 sp000436075
metabat_ERR6279672.58_sub	86.99	1.4	1870051	6011	d__Bacteria;p__Firmicutes_A;c__Clostridia;o__Oscillospirales;f__Butyricicoccaceae;g__Agathobaculum;s__Agathobaculum butyriciproducens
metabat_ERR6279672.6	83.87	0.81	1834825	89093	d__Bacteria;p__Actinobacteriota;c__Coriobacteriia;o__Coriobacteriales;f__Coriobacteriaceae;g__Collinsella;s__
metabat_ERR6279674.8_sub	75.44	11.96	4167740	3980	d__Bacteria;p__Firmicutes_A;c__Clostridia;o__Lachnospirales;f__Lachnospiraceae;g__Dorea;s__Dorea formicigenerans
metabat_ERR6279675.25	89	2.62	3058724	9865	d__Bacteria;p__Actinobacteriota;c__Coriobacteriia;o__Coriobacteriales;f__UMGS124;g__UMGS124;s__
metabat_ERR6279675.42	95.92	0.68	2480417	44112	d__Bacteria;p__Firmicutes_A;c__Clostridia;o__Oscillospirales;f__Ruminococcaceae;g__Gemmiger;s__Gemmiger formicilis
metabat_ERR6279676.12	93.04	11.36	2219005	46892	d__Bacteria;p__Firmicutes_A;c__Clostridia;o__Oscillospirales;f__Ruminococcaceae;g__Faecalibacterium;s__Faecalibacterium prausnitzii_E
metabat_ERR6279676.21	98.39	0.92	1708741	231519	d__Bacteria;p__Actinobacteriota;c__Coriobacteriia;o__Coriobacteriales;f__Eggerthellaceae;g__CAG-1427;s__
metabat_ERR6279676.50	97.52	1.89	2214825	17598	d__Bacteria;p__Actinobacteriota;c__Actinomycetia;o__Actinomycetales;f__Actinomycetaceae;g__Pauljensenia;s__Pauljensenia sp018382595
metabat_ERR6279676.51	75.56	1.31	1786029	20304	d__Bacteria;p__Actinobacteriota;c__Coriobacteriia;o__Coriobacteriales;f__Eggerthellaceae;g__Slackia_A;s__Slackia_A piriformis
metabat_ERR6279676.65	81.34	5.68	1812746	7837	d__Bacteria;p__Firmicutes_A;c__Clostridia;o__Oscillospirales;f__Oscillospiraceae;g__Evtepia;s__Evtepia sp004556345
metabat_ERR6279677.10	90.45	0	2102691	14487	d__Bacteria;p__Firmicutes_A;c__Clostridia;o__Oscillospirales;f__Oscillospiraceae;g__Faecousia;s__Faecousia sp003525905
metabat_ERR6279677.13	100	0.47	2352860	49730	d__Bacteria;p__Actinobacteriota;c__Actinomycetia;o__Actinomycetales;f__Actinomycetaceae;g__Pauljensenia;s__Pauljensenia sp000411415
metabat_ERR6279677.29_sub	79.97	11.54	2380491	4156	d__Bacteria;p__Firmicutes_A;c__Clostridia;o__Christensenellales;f__CAG-74;g__Faecivicinus;s__Faecivicinus sp900553265
metabat_ERR6279677.48_sub	88.69	5.14	3321260	5934	d__Bacteria;p__Firmicutes_A;c__Clostridia;o__Lachnospirales;f__Lachnospiraceae;g__Blautia_A;s__Blautia_A wexlerae
metabat_ERR6279677.5	97.48	0.3	2049971	35241	d__Bacteria;p__Firmicutes;c__Bacilli;o__Lactobacillales;f__Streptococcaceae;g__Streptococcus;s__Streptococcus salivarius
metabat_ERR6279678.10	81.22	2.85	2032527	6409	d__Bacteria;p__Firmicutes_A;c__Clostridia;o__Oscillospirales;f__Oscillospiraceae;g__UMGS1766;s__UMGS1766 sp900554855
metabat_ERR6279678.21	88.52	1.21	1749774	8298	d__Bacteria;p__Actinobacteriota;c__Coriobacteriia;o__Coriobacteriales;f__Atopobiaceae;g__Paratractidigestivibacter;s__Paratractidigestivibacter faecalis
metabat_ERR6279678.25	98.79	0	2013753	74985	d__Bacteria;p__Actinobacteriota;c__Coriobacteriia;o__Coriobacteriales;f__Eggerthellaceae;g__Slackia_A;s__Slackia_A isoflavoniconvertens
metabat_ERR6279678.40	99.19	0	2049064	42782	d__Bacteria;p__Actinobacteriota;c__Coriobacteriia;o__Coriobacteriales;f__Eggerthellaceae;g__Senegalimassilia;s__Senegalimassilia anaerobia
metabat_ERR6279679.3	99.19	0.81	2088734	106360	d__Bacteria;p__Actinobacteriota;c__Coriobacteriia;o__Coriobacteriales;f__Coriobacteriaceae;g__Collinsella;s__
metabat_ERR6279679.47_sub	88.33	6.65	2279139	4957	d__Bacteria;p__Actinobacteriota;c__Coriobacteriia;o__Coriobacteriales;f__Coriobacteriaceae;g__Collinsella;s__Collinsella phocaeensis
metabat_ERR6279680.20_sub	92.1	6.12	2341267	13031	d__Bacteria;p__Actinobacteriota;c__Coriobacteriia;o__Coriobacteriales;f__Coriobacteriaceae;g__Collinsella;s__
metabat_ERR6279680.23_sub	97.58	4.91	2120143	89668	d__Bacteria;p__Actinobacteriota;c__Coriobacteriia;o__Coriobacteriales;f__Atopobiaceae;g__Paratractidigestivibacter;s__Paratractidigestivibacter sp003150175
metabat_ERR6279681.11	93.68	1.21	2026636	39627	d__Bacteria;p__Actinobacteriota;c__Coriobacteriia;o__Coriobacteriales;f__Eggerthellaceae;g__Slackia_A;s__Slackia_A isoflavoniconvertens
metabat_ERR6279681.37	91.95	0.92	2204169	24998	d__Bacteria;p__Firmicutes_A;c__Clostridia;o__Oscillospirales;f__Oscillospiraceae;g__Evtepia;s__Evtepia excrementipullorum
metabat_ERR6279681.38	97.28	0	2250812	22959	d__Bacteria;p__Firmicutes_A;c__Clostridia;o__Oscillospirales;f__Ruminococcaceae;g__Faecalibacterium;s__Faecalibacterium prausnitzii_E
metabat_ERR6279681.66	96.51	4.5	3176942	10260	d__Bacteria;p__Actinobacteriota;c__Coriobacteriia;o__Coriobacteriales;f__UMGS124;g__UMGS124;s__
metabat_ERR6279681.9	82.26	1.61	1870355	69192	d__Bacteria;p__Actinobacteriota;c__Coriobacteriia;o__Coriobacteriales;f__Eggerthellaceae;g__Ellagibacter;s__Ellagibacter isourolithinifaciens
metabat_ERR6279682.1	99.19	0.27	2690891	50952	d__Bacteria;p__Actinobacteriota;c__Coriobacteriia;o__Coriobacteriales;f__Eggerthellaceae;g__Adlercreutzia;s__Adlercreutzia celatus_A
metabat_ERR6279683.18	93.7	0.92	2930708	10713	d__Bacteria;p__Actinobacteriota;c__Coriobacteriia;o__Coriobacteriales;f__Eggerthellaceae;g__CAJFUR01;s__CAJFUR01 sp904420575
metabat_ERR6279683.21	99.19	0.81	1890069	107866	d__Bacteria;p__Actinobacteriota;c__Coriobacteriia;o__Coriobacteriales;f__Coriobacteriaceae;g__Collinsella;s__Collinsella sp900543275
metabat_ERR6279683.9	94.67	5.6	2724046	15310	d__Bacteria;p__Firmicutes_A;c__Clostridia;o__Lachnospirales;f__Lachnospiraceae;g__Blautia_A;s__Blautia_A sp000436615
metabat_ERR6280899.36	90.73	4.03	2580831	7264	d__Bacteria;p__Firmicutes_A;c__Clostridia;o__Christensenellales;f__CAG-74;g__Limiplasma;s__Limiplasma sp900548145
metabat_ERR6280899.67	81.18	0.81	2531211	9096	d__Bacteria;p__Firmicutes_A;c__Clostridia;o__Christensenellales;f__CAG-74;g__Egerieenecus;s__Egerieenecus sp900553315
metabat_ERR6280899.76	100	0.12	1637925	132446	d__Bacteria;p__Actinobacteriota;c__Coriobacteriia;o__Coriobacteriales;f__Eggerthellaceae;g__CAG-1427;s__CAG-1427 sp000435675
metabat_ERR6280907.57	87.54	0.73	2010611	7345	d__Bacteria;p__Firmicutes_A;c__Clostridia;o__Oscillospirales;f__CAG-382;g__Woodwardibium;s__Woodwardibium sp900760275
metabat_ERR6280907.72	98.39	0.35	2034310	52137	d__Bacteria;p__Actinobacteriota;c__Coriobacteriia;o__Coriobacteriales;f__Eggerthellaceae;g__Senegalimassilia;s__Senegalimassilia anaerobia
metabat_ERR6280907.74	92.73	2.91	2198175	7873	d__Bacteria;p__Firmicutes_A;c__Clostridia;o__Oscillospirales;f__Acutalibacteraceae;g__Acutalibacter;s__Acutalibacter ornithocaccae
metabat_ERR6280907.75	78.43	1.34	1770027	4632	d__Bacteria;p__Firmicutes_A;c__Clostridia;o__Oscillospirales;f__Ruminococcaceae;g__Ruminococcus_C;s__Ruminococcus_C callidus
metabat_ERR6280907.89	84.84	3.36	1811032	8664	d__Bacteria;p__Firmicutes_A;c__Clostridia;o__Oscillospirales;f__Oscillospiraceae;g__CAG-83;s__CAG-83 sp000435555
metabat_ERR6280948.10	78.43	0.81	1444850	5129	d__Bacteria;p__Actinobacteriota;c__Coriobacteriia;o__Coriobacteriales;f__Atopobiaceae;g__Paratractidigestivibacter;s__Paratractidigestivibacter faecalis
metabat_ERR6280948.5	80.92	1.71	1940534	4113	d__Bacteria;p__Firmicutes_A;c__Clostridia;o__Lachnospirales;f__Lachnospiraceae;g__Agathobacter;s__Agathobacter rectalis
metabat_ERR6281000.13	94.56	0	2386951	38018	d__Bacteria;p__Firmicutes_A;c__Clostridia;o__Oscillospirales;f__Ruminococcaceae;g__Gemmiger;s__Gemmiger formicilis
metabat_ERR6281000.16	98.39	0.81	2177095	69793	d__Bacteria;p__Actinobacteriota;c__Coriobacteriia;o__Coriobacteriales;f__Coriobacteriaceae;g__Enorma;s__Enorma massiliensis
metabat_ERR6281000.20	97.72	2.04	3562679	38354	d__Bacteria;p__Firmicutes_A;c__Clostridia;o__Christensenellales;f__CAG-74;g__Alectryocaccomicrobium;s__Alectryocaccomicrobium faecavium
metabat_ERR6281000.30	93.09	10.15	3336806	18319	d__Bacteria;p__Firmicutes_A;c__Clostridia;o__Christensenellales;f__CAG-74;g__Pullichristensenella;s__Pullichristensenella stercorigallinarum
metabat_ERR6281000.35	84.99	1.49	2310753	4850	d__Bacteria;p__Firmicutes_A;c__Clostridia;o__Christensenellales;f__CAG-74;g__Egerieenecus;s__Egerieenecus merdigallinarum
metabat_ERR6281000.55	91.8	2.92	2486515	12514	d__Bacteria;p__Firmicutes_A;c__Clostridia;o__Lachnospirales;f__Lachnospiraceae;g__Lachnoclostridium_B;s__Lachnoclostridium_B stercoravium
metabat_ERR6281000.56_sub	94.03	0.12	2373909	12846	d__Bacteria;p__Firmicutes_A;c__Clostridia;o__Oscillospirales;f__Oscillospiraceae;g__Scatomorpha;s__Scatomorpha sp900759385
metabat_ERR6281000.76_sub	93.29	1.01	1837518	48779	d__Bacteria;p__Firmicutes_A;c__Clostridia;o__Oscillospirales;f__Oscillospiraceae;g__ER4;s__ER4 sp003522105
metabat_ERR6281340.41	97.99	0.34	2642699	55644	d__Bacteria;p__Firmicutes_A;c__Clostridia;o__Oscillospirales;f__Butyricicoccaceae;g__Agathobaculum;s__Agathobaculum pullistercoris
metabat_ERR6281341.18_sub	82.98	4.71	2298229	5943	d__Bacteria;p__Firmicutes_A;c__Clostridia;o__Christensenellales;f__CAG-74;g__Pullichristensenella;s__Pullichristensenella stercoripullorum
metabat_ERR6281341.34	95.97	1.57	2219122	9037	d__Bacteria;p__Firmicutes_A;c__Clostridia;o__Oscillospirales;f__Acutalibacteraceae;g__Acutalibacter;s__Acutalibacter stercoravium
metabat_ERR6281341.52	88.59	0.67	2131445	15390	d__Bacteria;p__Firmicutes_A;c__Clostridia;o__Oscillospirales;f__Oscillospiraceae;g__UBA738;s__UBA738 sp003522945
metabat_ERR6281341.65	99.84	0	2961944	37969	d__Bacteria;p__Synergistota;c__Synergistia;o__Synergistales;f__Synergistaceae;g__Cloacibacillus;s__Cloacibacillus evryensis
metabat_ERR6281341.9	95.64	0.89	2919344	40489	d__Bacteria;p__Firmicutes_A;c__Clostridia;o__Oscillospirales;f__Oscillospiraceae;g__NSJ-51;s__NSJ-51 sp900549795
metabat_ERR6281342.22	88.37	0.76	2021685	8493	d__Bacteria;p__Firmicutes_A;c__Clostridia;o__Oscillospirales;f__Oscillospiraceae;g__Scatomorpha;s__Scatomorpha pullicola
metabat_ERR6281342.23	94.82	1.21	3024794	24889	d__Bacteria;p__Actinobacteriota;c__Coriobacteriia;o__Coriobacteriales;f__Eggerthellaceae;g__CAJFUR01;s__CAJFUR01 sp904420575
metabat_ERR6281343.20_sub	82.03	12.05	1789340	5485	d__Bacteria;p__Firmicutes;c__Bacilli;o__Lactobacillales;f__Lactobacillaceae;g__Lactobacillus;s__Lactobacillus acidophilus
metabat_ERR6281343.50_sub	88.41	2.48	1607669	6809	d__Bacteria;p__Firmicutes;c__Bacilli;o__Lactobacillales;f__Lactobacillaceae;g__Limosilactobacillus;s__Limosilactobacillus portuensis
metabat_ERR6281344.12	80.3	12.88	1909119	4937	d__Bacteria;p__Firmicutes_A;c__Clostridia;o__Oscillospirales;f__Oscillospiraceae;g__UBA738;s__UBA738 sp003522945
metabat_ERR6281431.41	96.37	0	1975097	31016	d__Bacteria;p__Actinobacteriota;c__Coriobacteriia;o__Coriobacteriales;f__Eggerthellaceae;g__Senegalimassilia;s__Senegalimassilia anaerobia
metabat_ERR6281432.10	88.81	0.67	2358053	4450	d__Bacteria;p__Firmicutes_A;c__Clostridia;o__Oscillospirales;f__Acutalibacteraceae;g__UMGS1623;s__
metabat_ERR6281432.14	97.65	0.67	2095233	20060	d__Bacteria;p__Firmicutes_A;c__Clostridia;o__Oscillospirales;f__Acutalibacteraceae;g__Ruminococcus_E;s__Ruminococcus_E bromii_B
metabat_ERR6281432.29	79.64	2.49	1348831	5118	d__Bacteria;p__Actinobacteriota;c__Coriobacteriia;o__Coriobacteriales;f__Eggerthellaceae;g__UMGS1502;s__UMGS1502 sp900552365
metabat_ERR6281432.36	98.63	1.77	2102568	39512	d__Bacteria;p__Firmicutes;c__Bacilli;o__Lactobacillales;f__Streptococcaceae;g__Streptococcus;s__Streptococcus salivarius
metabat_ERR6281432.38	81.39	3.29	2213780	4812	d__Bacteria;p__Actinobacteriota;c__Coriobacteriia;o__Coriobacteriales;f__Eggerthellaceae;g__Adlercreutzia;s__Adlercreutzia celatus_A
metabat_ERR6281433.22	83.89	1.93	2014722	7006	d__Bacteria;p__Actinobacteriota;c__Actinomycetia;o__Actinomycetales;f__Bifidobacteriaceae;g__Bifidobacterium;s__Bifidobacterium pullorum_B
metabat_ERR6281433.28	97.99	0	1782866	37219	d__Bacteria;p__Firmicutes_A;c__Clostridia;o__Oscillospirales;f__Oscillospiraceae;g__ER4;s__ER4 sp900317525
metabat_ERR6281433.6_sub	92	0.68	2048073	13240	d__Bacteria;p__Firmicutes_A;c__Clostridia;o__Oscillospirales;f__Ruminococcaceae;g__Faecalibacterium;s__Faecalibacterium prausnitzii_C
metabat_ERR6281434.25	82.55	0.89	1882960	30174	d__Bacteria;p__Firmicutes_A;c__Clostridia;o__Oscillospirales;f__Oscillospiraceae;g__Evtepia;s__Evtepia sp004556345
metabat_ERR6281434.55	99.03	0.12	1568758	75670	d__Bacteria;p__Actinobacteriota;c__Coriobacteriia;o__Coriobacteriales;f__Eggerthellaceae;g__CAG-1427;s__CAG-1427 sp000435675
metabat_ERR6281448.20	99.19	4.38	2169512	36966	d__Bacteria;p__Actinobacteriota;c__Coriobacteriia;o__Coriobacteriales;f__Coriobacteriaceae;g__Collinsella;s__Collinsella aerofaciens_F
metabat_ERR6281448.37	96.85	1.11	1622740	12893	d__Bacteria;p__Actinobacteriota;c__Actinomycetia;o__Actinomycetales;f__Actinomycetaceae;g__Pauljensenia;s__Pauljensenia turicensis
metabat_ERR6281499.18_sub	84.27	5.74	1995881	6296	d__Bacteria;p__Actinobacteriota;c__Coriobacteriia;o__Coriobacteriales;f__Eggerthellaceae;g__Slackia_A;s__Slackia_A piriformis
metabat_ERR6281499.44	100	3.02	2167100	115889	d__Bacteria;p__Actinobacteriota;c__Coriobacteriia;o__Coriobacteriales;f__Eggerthellaceae;g__Ellagibacter;s__Ellagibacter isourolithinifaciens
metabat_ERR6281500.12	99.19	0.7	2608075	62616	d__Bacteria;p__Actinobacteriota;c__Coriobacteriia;o__Coriobacteriales;f__Eggerthellaceae;g__Adlercreutzia;s__Adlercreutzia celatus_A
metabat_ERR6281500.32	78.28	4.09	2135174	4680	d__Bacteria;p__Firmicutes_A;c__Clostridia;o__Peptostreptococcales;f__Anaerovoracaceae;g__BX12;s__
metabat_ERR6281500.37	99.6	1.69	2169076	83086	d__Bacteria;p__Actinobacteriota;c__Coriobacteriia;o__Coriobacteriales;f__Eggerthellaceae;g__Slackia_A;s__Slackia_A isoflavoniconvertens
metabat_ERR6281504.22_sub	90.13	9.39	2020404	10456	d__Bacteria;p__Actinobacteriota;c__Coriobacteriia;o__Coriobacteriales;f__Eggerthellaceae;g__Slackia_A;s__Slackia_A piriformis
metabat_ERR6281504.33	99.19	6.05	2042859	59793	d__Bacteria;p__Actinobacteriota;c__Coriobacteriia;o__Coriobacteriales;f__Coriobacteriaceae;g__Collinsella;s__Collinsella sp902362275
metabat_ERR6281504.76	75.46	3.29	1792865	4171	d__Bacteria;p__Firmicutes_A;c__Clostridia;o__Oscillospirales;f__Butyricicoccaceae;g__Agathobaculum;s__Agathobaculum butyriciproducens
metabat_ERR6281505.14	78.51	0.06	2021709	4164	d__Bacteria;p__Firmicutes_A;c__Clostridia;o__Oscillospirales;f__Ruminococcaceae;g__Gemmiger;s__Gemmiger qucibialis
metabat_ERR6281505.18	96.77	0.81	2048497	70316	d__Bacteria;p__Actinobacteriota;c__Coriobacteriia;o__Coriobacteriales;f__Coriobacteriaceae;g__Collinsella;s__Collinsella aerofaciens_AD
metabat_ERR6281505.29	97.65	1.34	2185822	19983	d__Bacteria;p__Firmicutes_A;c__Clostridia;o__Oscillospirales;f__Butyricicoccaceae;g__Agathobaculum;s__Agathobaculum butyriciproducens
metabat_ERR6281518.30	92.78	1.38	2428666	45549	d__Bacteria;p__Desulfobacterota_I;c__Desulfovibrionia;o__Desulfovibrionales;f__Desulfovibrionaceae;g__Desulfovibrio;s__Desulfovibrio sp900319575
metabat_ERR6281518.38	79.35	3.32	2549918	55983	d__Bacteria;p__Firmicutes_B;c__Peptococcia;o__Peptococcales;f__Peptococcaceae;g__UMGS1590;s__UMGS1590 sp900552455
metabat_ERR6281518.41_sub	100	0.6	2316683	78394	d__Bacteria;p__Actinobacteriota;c__Coriobacteriia;o__Coriobacteriales;f__Eggerthellaceae;g__Ellagibacter;s__
metabat_ERR6281518.47	89.45	3.26	2531496	9061	d__Bacteria;p__Firmicutes_A;c__Clostridia;o__Oscillospirales;f__Ruminococcaceae;g__Gemmiger;s__Gemmiger sp900540595
metabat_ERR6281518.58_sub	95.64	2.91	2178018	19601	d__Bacteria;p__Firmicutes_A;c__Clostridia;o__Oscillospirales;f__Acutalibacteraceae;g__UBA1417;s__UBA1417 sp003531055
metabat_ERR6281518.6_sub	95.17	2.13	2258051	12356	d__Bacteria;p__Firmicutes_A;c__Clostridia;o__Oscillospirales;f__Acutalibacteraceae;g__Acutalibacter;s__Acutalibacter ornithocaccae
metabat_ERR6281518.61_sub	97.58	2.02	2812281	28890	d__Bacteria;p__Firmicutes_A;c__Clostridia;o__Christensenellales;f__CAG-74;g__Egerieenecus;s__Egerieenecus merdigallinarum
metabat_ERR6281518.71	81.27	0.81	1584618	4846	d__Bacteria;p__Firmicutes_A;c__Clostridia;o__Christensenellales;f__CAG-138;g__Phil1;s__Phil1 sp001940855
metabat_ERR6281518.75	95.48	5.38	2349474	22345	d__Bacteria;p__Actinobacteriota;c__Actinomycetia;o__Actinomycetales;f__Actinomycetaceae;g__Pauljensenia;s__Pauljensenia bouchesdurhonensis
metabat_ERR6281518.82_sub	93.1	10.34	1965925	38703	d__Bacteria;p__Firmicutes_A;c__Clostridia;o__Oscillospirales;f__Oscillospiraceae;g__Faecousia;s__Faecousia sp900546415
metabat_ERR6281518.98	91.56	2.74	2882734	7009	d__Bacteria;p__Firmicutes_A;c__Clostridia;o__Christensenellales;f__CAG-74;g__UBA11524;s__UBA11524 sp000437595
metabat_ERR6281586.4	79.08	4.74	1716204	3851	d__Bacteria;p__Proteobacteria;c__Gammaproteobacteria;o__Burkholderiales;f__Burkholderiaceae;g__Parasutterella;s__Parasutterella excrementihominis
metabat_ERR6281658.13	80.24	3.38	2513269	4510	d__Bacteria;p__Firmicutes_A;c__Clostridia;o__Oscillospirales;f__Oscillospiraceae;g__Lawsonibacter;s__Lawsonibacter asaccharolyticus
metabat_ERR6281677.10_sub	97.2	2	2225951	29551	d__Bacteria;p__Bacteroidota;c__Bacteroidia;o__Bacteroidales;f__Rikenellaceae;g__Alistipes;s__Alistipes stercorigallinarum
metabat_ERR6281751.13_sub	77.07	1.01	1569061	5127	d__Bacteria;p__Firmicutes_A;c__Clostridia;o__Oscillospirales;f__Oscillospiraceae;g__Evtepia;s__Evtepia sp004556345
metabat_ERR6281751.21	87.18	10.08	1807509	5879	d__Bacteria;p__Firmicutes;c__Bacilli;o__Lactobacillales;f__Streptococcaceae;g__Streptococcus;s__
metabat_ERR6281751.26_sub	94.8	10.56	2921054	6937	d__Bacteria;p__Actinobacteriota;c__Coriobacteriia;o__Coriobacteriales;f__Eggerthellaceae;g__Adlercreutzia;s__Adlercreutzia celatus_A
metabat_ERR6281751.28_sub	89.8	2.08	2332336	7280	d__Bacteria;p__Firmicutes_A;c__Clostridia;o__Christensenellales;f__CAG-74;g__Ventricola;s__Ventricola sp900542395
metabat_ERR6281941.15	81.38	0	3614905	5753	d__Bacteria;p__Bacteroidota;c__Bacteroidia;o__Bacteroidales;f__Marinifilaceae;g__Butyricimonas;s__Butyricimonas faecihominis
metabat_ERR6281942.41_sub	83.15	1.68	1966741	7630	d__Bacteria;p__Firmicutes_A;c__Clostridia;o__Oscillospirales;f__Oscillospiraceae;g__Faecousia;s__Faecousia sp003525905
metabat_ERR6281944.25	98.76	0	2807745	62952	d__Bacteria;p__Proteobacteria;c__Gammaproteobacteria;o__Burkholderiales;f__Burkholderiaceae;g__Sutterella;s__Sutterella wadsworthensis
metabat_ERR6281997.12	89.26	4.4	1902619	10501	d__Bacteria;p__Firmicutes_A;c__Clostridia;o__Oscillospirales;f__Oscillospiraceae;g__CAG-103;s__CAG-103 sp900543625
metabat_ERR6281997.20	97.95	0	2682934	23981	d__Bacteria;p__Firmicutes_A;c__Clostridia;o__Oscillospirales;f__Ruminococcaceae;g__Ruminococcus_D;s__Ruminococcus_D bicirculans
metabat_ERR6282070.17	96.64	3.69	2733739	35447	d__Bacteria;p__Firmicutes_A;c__Clostridia;o__Oscillospirales;f__Oscillospiraceae;g__Dysosmobacter;s__Dysosmobacter sp001916835
metabat_ERR6282070.7	87.36	0	1909257	29222	d__Bacteria;p__Firmicutes_A;c__Clostridia;o__Oscillospirales;f__Oscillospiraceae;g__CAG-103;s__CAG-103 sp900543625
metabat_ERR6282137.16	90.79	0.48	1984271	8765	d__Bacteria;p__Bacteroidota;c__Bacteroidia;o__Bacteroidales;f__Muribaculaceae;g__UBA7173;s__UBA7173 sp001701135
metabat_ERR6282298.15	83.45	0.59	1962503	3883	d__Bacteria;p__Desulfobacterota_I;c__Desulfovibrionia;o__Desulfovibrionales;f__Desulfovibrionaceae;g__Desulfovibrio;s__Desulfovibrio sp900556755
metabat_ERR6282298.17	97.64	2.25	3215449	25628	d__Bacteria;p__Bacteroidota;c__Bacteroidia;o__Bacteroidales;f__Bacteroidaceae;g__Prevotella;s__Prevotella copri
metabat_ERR6282383.21	95.3	4.32	2114183	65532	d__Bacteria;p__Firmicutes_A;c__Clostridia;o__Oscillospirales;f__Oscillospiraceae;g__CAG-103;s__CAG-103 sp900543625
metabat_ERR6282383.27_sub	80.7	8.31	2522466	4234	d__Bacteria;p__Firmicutes_A;c__Clostridia;o__Christensenellales;f__UBA1750;g__Spyradocola;s__Spyradocola sp905193155
metabat_ERR6282383.6_sub	87.44	4.16	3041736	6571	d__Bacteria;p__Firmicutes_A;c__Clostridia;o__Oscillospirales;f__Acutalibacteraceae;g__UMGS856;s__UMGS856 sp900546265
metabat_ERR6282383.84	94.18	5.84	2044423	9698	d__Bacteria;p__Firmicutes_A;c__Clostridia;o__Oscillospirales;f__Oscillospiraceae;g__ER4;s__ER4 sp000765235
metabat_SRR11413606.21	96.64	1.01	1924649	135730	d__Bacteria;p__Firmicutes_A;c__Clostridia;o__Oscillospirales;f__Acutalibacteraceae;g__Ruminococcus_E;s__Ruminococcus_E bromii_B
metabat_SRR11413606.28	92.25	2.1	2765091	10152	d__Bacteria;p__Firmicutes_A;c__Clostridia;o__Christensenellales;f__CAG-74;g__UBA11524;s__UBA11524 sp000437595
metabat_SRR11413607.10	92.42	0	1916994	14817	d__Bacteria;p__Firmicutes_A;c__Clostridia;o__Lachnospirales;f__Anaerotignaceae;g__Anaerotignum;s__Anaerotignum faecicola
metabat_SRR11413607.17	98.99	0	2598375	88454	d__Bacteria;p__Firmicutes_A;c__Clostridia;o__Oscillospirales;f__Ruminococcaceae;g__Ruminiclostridium_E;s__Ruminiclostridium_E siraeum
metabat_SRR11413607.56	90.27	2.01	2067355	103378	d__Bacteria;p__Firmicutes_A;c__Clostridia;o__Oscillospirales;f__Oscillospiraceae;g__CAG-103;s__CAG-103 sp900317855
metabat_SRR11413607.57	86.58	0.76	1699068	123460	d__Bacteria;p__Firmicutes_A;c__Clostridia;o__Oscillospirales;f__Oscillospiraceae;g__CAG-83;s__CAG-83 sp900545495
metabat_SRR11413608.104_sub	84.54	1.34	1959565	10866	d__Bacteria;p__Firmicutes_A;c__Clostridia;o__Lachnospirales;f__Lachnospiraceae;g__Eubacterium_F;s__Eubacterium_F sp000433735
metabat_SRR11413608.45	94.7	2.12	3281270	69914	d__Bacteria;p__Bacteroidota;c__Bacteroidia;o__Bacteroidales;f__Bacteroidaceae;g__Bacteroides;s__Bacteroides togonis
metabat_SRR11413608.70	97.32	0.67	1977125	513327	d__Bacteria;p__Firmicutes_A;c__Clostridia;o__Oscillospirales;f__Acutalibacteraceae;g__CAG-217;s__CAG-217 sp000436335
metabat_SRR11413608.94	81.59	2.07	1940543	4356	d__Bacteria;p__Firmicutes_A;c__Clostridia;o__UBA1381;f__UBA1381;g__CAG-41;s__CAG-41 sp900066215
metabat_SRR11413610.30	96.77	2.42	2135186	52029	d__Bacteria;p__Actinobacteriota;c__Coriobacteriia;o__Coriobacteriales;f__Coriobacteriaceae;g__Collinsella;s__Collinsella sp003458415
metabat_SRR11413610.43_sub	88.57	1.98	1638008	5939	d__Bacteria;p__Firmicutes_A;c__Clostridia;o__Christensenellales;f__CAG-138;g__SFEL01;s__SFEL01 sp004557245
metabat_SRR11413610.48	99.33	1.01	2021439	126666	d__Bacteria;p__Firmicutes_A;c__Clostridia;o__Oscillospirales;f__Acutalibacteraceae;g__Ruminococcus_E;s__Ruminococcus_E bromii_B
metabat_SRR11413610.65_sub	79.33	0	1601776	3268	d__Bacteria;p__Firmicutes_A;c__Clostridia;o__Christensenellales;f__CAG-138;g__UBA1685;s__UBA1685 sp002320595
metabat_SRR11413610.67	98.39	0	1784124	492820	d__Bacteria;p__Actinobacteriota;c__Coriobacteriia;o__Coriobacteriales;f__QAMH01;g__QAMH01;s__QAMH01 sp900544245
metabat_SRR11413611.38	99.42	1.93	3154830	56149	d__Bacteria;p__Firmicutes_A;c__Clostridia;o__Lachnospirales;f__Lachnospiraceae;g__Acetatifactor;s__Acetatifactor intestinalis
metabat_SRR11413611.60	91.28	1.68	1940832	102039	d__Bacteria;p__Firmicutes_A;c__Clostridia;o__Oscillospirales;f__Oscillospiraceae;g__CAG-83;s__CAG-83 sp000435555
metabat_SRR11413611.7	93.96	1.45	3301202	58576	d__Bacteria;p__Firmicutes_A;c__Clostridia;o__Oscillospirales;f__Oscillospiraceae;g__CAG-170;s__CAG-170 sp000432135
metabat_SRR11413612.17	93.82	0	1315421	58734	d__Bacteria;p__Firmicutes;c__Bacilli;o__RF39;f__UBA660;g__Scybalousia;s__Scybalousia sp900542735
metabat_SRR11413612.18	98.66	0.67	2647969	147102	d__Bacteria;p__Firmicutes_A;c__Clostridia;o__Lachnospirales;f__Lachnospiraceae;g__Lachnospira;s__Lachnospira sp900316325
metabat_SRR11413613.2	100	0.11	2520897	27684	d__Bacteria;p__Proteobacteria;c__Gammaproteobacteria;o__Burkholderiales;f__Burkholderiaceae;g__Parasutterella;s__Parasutterella excrementihominis
metabat_SRR11413613.27	97.99	0.34	2525440	21734	d__Bacteria;p__Firmicutes_A;c__Clostridia;o__Lachnospirales;f__Lachnospiraceae;g__Lachnospira;s__Lachnospira eligens_A
metabat_SRR11413613.3	95.3	0.13	2429368	55259	d__Bacteria;p__Firmicutes_A;c__Clostridia;o__Oscillospirales;f__Oscillospiraceae;g__Dysosmobacter;s__Dysosmobacter sp001916835
metabat_SRR11413613.46	83	0.92	1516013	5131	d__Bacteria;p__Firmicutes_A;c__Clostridia;o__Oscillospirales;f__Oscillospiraceae;g__CAG-83;s__CAG-83 sp000431575
metabat_SRR11413614.19	87.92	0.34	2386803	54657	d__Bacteria;p__Firmicutes_A;c__Clostridia;o__Lachnospirales;f__Lachnospiraceae;g__Butyribacter;s__Butyribacter sp001916135
metabat_SRR11413614.20	83.74	2.5	1626055	5812	d__Bacteria;p__Firmicutes;c__Bacilli;o__Lactobacillales;f__Streptococcaceae;g__Streptococcus;s__
metabat_SRR11413614.28	96.06	0.29	3199192	81200	d__Bacteria;p__Firmicutes_A;c__Clostridia;o__Lachnospirales;f__Lachnospiraceae;g__Roseburia;s__Roseburia hominis
metabat_SRR11413614.4	85.72	0	1953695	8527	d__Bacteria;p__Firmicutes_A;c__Clostridia;o__Oscillospirales;f__Acutalibacteraceae;g__UBA1417;s__UBA1417 sp003531055
metabat_SRR11413615.38	90.32	0	2554313	30898	d__Bacteria;p__Proteobacteria;c__Gammaproteobacteria;o__Burkholderiales;f__Burkholderiaceae;g__Sutterella;s__Sutterella wadsworthensis
metabat_SRR11413617.26_sub	79.61	0.87	1494926	10303	d__Bacteria;p__Firmicutes_A;c__Clostridia;o__TANB77;f__CAG-508;g__CAG-269;s__CAG-269 sp001916005
metabat_SRR11413618.19	95.04	3.47	2315478	14403	d__Bacteria;p__Firmicutes_A;c__Clostridia;o__Oscillospirales;f__Acutalibacteraceae;g__CAG-488;s__CAG-488 sp000434055
metabat_SRR11413618.24	86.44	2.15	2281993	6200	d__Bacteria;p__Firmicutes_A;c__Clostridia;o__Lachnospirales;f__Lachnospiraceae;g__Eubacterium_F;s__Eubacterium_F sp003491505
metabat_SRR11413618.29_sub	92.68	0.53	3353849	111953	d__Bacteria;p__Bacteroidota;c__Bacteroidia;o__Bacteroidales;f__Bacteroidaceae;g__Phocaeicola;s__Phocaeicola plebeius_A
metabat_SRR11413618.42	95.97	1.34	1907561	209995	d__Bacteria;p__Firmicutes_A;c__Clostridia;o__Oscillospirales;f__Oscillospiraceae;g__CAG-103;s__CAG-103 sp900543625
metabat_SRR11413618.48	83.49	2.24	2716703	8620	d__Bacteria;p__Bacteroidota;c__Bacteroidia;o__Bacteroidales;f__Rikenellaceae;g__Alistipes;s__Alistipes senegalensis
metabat_SRR11413618.6_sub	86.98	11.5	2620988	11418	d__Bacteria;p__Firmicutes_A;c__Clostridia;o__Oscillospirales;f__Oscillospiraceae;g__CAG-170;s__CAG-170 sp000432135
metabat_SRR11413618.74	93.82	2.41	1065083	86057	d__Bacteria;p__Firmicutes;c__Bacilli;o__RF39;f__UBA660;g__CAG-611;s__CAG-611 sp000434175
metabat_SRR11413618.80	95.3	0	2617373	78772	d__Bacteria;p__Firmicutes_A;c__Clostridia;o__Oscillospirales;f__Ruminococcaceae;g__Ruminiclostridium_E;s__Ruminiclostridium_E siraeum
metabat_SRR11413618.92	95.26	4.25	3841879	10158	d__Bacteria;p__Bacteroidota;c__Bacteroidia;o__Bacteroidales;f__Marinifilaceae;g__Butyricimonas;s__Butyricimonas faecalis
metabat_SRR11413619.35	95.97	0	2507484	27565	d__Bacteria;p__Firmicutes_A;c__Clostridia;o__Lachnospirales;f__Lachnospiraceae;g__Butyribacter;s__Butyribacter sp003529475
metabat_SRR11413619.57_sub	88.9	1.38	1960219	12580	d__Bacteria;p__Firmicutes_A;c__Clostridia;o__Lachnospirales;f__Lachnospiraceae;g__Agathobacter;s__Agathobacter rectalis
metabat_SRR11413619.62	96.98	1.45	1818517	19478	d__Bacteria;p__Firmicutes_A;c__Clostridia;o__Oscillospirales;f__Acutalibacteraceae;g__Ruminococcus_E;s__Ruminococcus_E bromii_B
metabat_SRR11413619.66	91.61	2.93	1907791	10710	d__Bacteria;p__Firmicutes_A;c__Clostridia;o__Oscillospirales;f__Oscillospiraceae;g__ER4;s__ER4 sp000765235
metabat_SRR11413620.24	88.34	6.39	2311190	9579	d__Bacteria;p__Firmicutes_A;c__Clostridia;o__Lachnospirales;f__Lachnospiraceae;g__Clostridium_Q;s__Clostridium_Q fessum
metabat_SRR11413620.38	98.99	0	2549247	75995	d__Bacteria;p__Firmicutes_A;c__Clostridia;o__Oscillospirales;f__Ruminococcaceae;g__Ruminiclostridium_E;s__Ruminiclostridium_E siraeum
metabat_SRR11413645.3	95.01	2.75	2714196	73747	d__Bacteria;p__Firmicutes_A;c__Clostridia;o__Lachnospirales;f__Lachnospiraceae;g__CAG-95;s__CAG-95 sp900066375
metabat_SRR11413645.47	99.13	0.65	1981792	59861	d__Bacteria;p__Firmicutes_C;c__Negativicutes;o__Veillonellales;f__Veillonellaceae;g__Veillonella;s__Veillonella atypica
metabat_SRR11413645.53	96.6	0	2118642	23497	d__Bacteria;p__Firmicutes_A;c__Clostridia;o__Oscillospirales;f__Acutalibacteraceae;g__CAG-177;s__CAG-177 sp003514385
metabat_SRR11413645.64	93.54	5.62	1448438	182402	d__Bacteria;p__Firmicutes;c__Bacilli;o__RF39;f__UBA660;g__CAG-877;s__CAG-877 sp000433455
metabat_SRR11413645.9	91.04	1.21	1672127	7437	d__Bacteria;p__Firmicutes_A;c__Clostridia;o__Christensenellales;f__Borkfalkiaceae;g__UBA7597;s__UBA7597 sp003448195
metabat_SRR11413646.20	78.94	0.17	2101008	4832	d__Bacteria;p__Firmicutes_A;c__Clostridia;o__Oscillospirales;f__Ruminococcaceae;g__Gemmiger;s__Gemmiger sp900540595
metabat_SRR11413647.22	98.07	2.03	3077366	41694	d__Bacteria;p__Firmicutes_A;c__Clostridia;o__Lachnospirales;f__Lachnospiraceae;g__Acetatifactor;s__Acetatifactor intestinalis
metabat_SRR11413647.31	80.72	3.8	2158803	6763	d__Bacteria;p__Firmicutes_A;c__Clostridia;o__Lachnospirales;f__Lachnospiraceae;g__Fusicatenibacter;s__Fusicatenibacter saccharivorans
metabat_SRR11413648.15	99.03	0	2752848	83683	d__Bacteria;p__Firmicutes_A;c__Clostridia;o__Lachnospirales;f__Lachnospiraceae;g__Agathobacter;s__Agathobacter rectalis
metabat_SRR11413648.43	86.85	12.77	1941037	4347	d__Bacteria;p__Actinobacteriota;c__Coriobacteriia;o__Coriobacteriales;f__Coriobacteriaceae;g__Collinsella;s__Collinsella sp003436275
metabat_SRR11413648.66	96.64	0.89	2904635	27273	d__Bacteria;p__Firmicutes_A;c__Clostridia;o__Oscillospirales;f__Ruminococcaceae;g__UMGS363;s__UMGS363 sp900768245
metabat_SRR11413648.69	84.23	6.74	1675939	4411	d__Bacteria;p__Firmicutes_A;c__Clostridia;o__Oscillospirales;f__Oscillospiraceae;g__Dysosmobacter;s__Dysosmobacter sp001916835
metabat_SRR11413649.13	89.58	3.93	1162496	32425	d__Bacteria;p__Firmicutes;c__Bacilli;o__RF39;f__UBA660;g__CAG-628;s__CAG-628 sp000438415
metabat_SRR11413649.18	81.88	0.17	1885505	41065	d__Bacteria;p__Firmicutes_A;c__Clostridia;o__Oscillospirales;f__Oscillospiraceae;g__Limivicinus;s__Limivicinus sp900547315
metabat_SRR11413649.53_sub	96.8	0.17	3369234	32385	d__Bacteria;p__Firmicutes_A;c__Clostridia;o__Lachnospirales;f__Lachnospiraceae;g__Roseburia;s__Roseburia inulinivorans
metabat_SRR11413649.62	97.96	0	2818763	187345	d__Bacteria;p__Verrucomicrobiota;c__Verrucomicrobiae;o__Verrucomicrobiales;f__Akkermansiaceae;g__Akkermansia;s__Akkermansia muciniphila
metabat_SRR11413649.70	91.86	1.61	1822797	8357	d__Bacteria;p__Firmicutes_A;c__Clostridia;o__Christensenellales;f__QALW01;g__QALW01;s__QALW01 sp900547955
metabat_SRR11413649.84	88.37	0	1838978	35010	d__Bacteria;p__Firmicutes_A;c__Clostridia;o__Oscillospirales;f__Ruminococcaceae;g__Angelakisella;s__Angelakisella sp004557855
metabat_SRR11413652.11	99.43	8	2208429	23270	d__Bacteria;p__Proteobacteria;c__Gammaproteobacteria;o__Enterobacterales;f__Pasteurellaceae;g__Haemophilus_D;s__Haemophilus_D parainfluenzae
metabat_SRR11413652.31	82.65	7.02	2966377	11219	d__Bacteria;p__Firmicutes_A;c__Clostridia;o__Lachnospirales;f__Lachnospiraceae;g__UMGS1375;s__UMGS1375 sp900066615
metabat_SRR11413652.38	95.97	0.67	2412879	26948	d__Bacteria;p__Firmicutes_A;c__Clostridia;o__Oscillospirales;f__Butyricicoccaceae;g__Agathobaculum;s__Agathobaculum butyriciproducens
metabat_SRR11413653.56	92.62	9	2039196	5512	d__Bacteria;p__Firmicutes_A;c__Clostridia;o__Oscillospirales;f__Oscillospiraceae;g__ER4;s__ER4 sp000765235
metabat_SRR11413654.13	99.52	1.03	2638320	59853	d__Bacteria;p__Firmicutes_A;c__Clostridia;o__Lachnospirales;f__Lachnospiraceae;g__Agathobacter;s__Agathobacter rectalis
metabat_SRR11413654.23	98.39	0	2265140	72414	d__Bacteria;p__Firmicutes_A;c__Clostridia;o__Christensenellales;f__CAG-138;g__Phil1;s__Phil1 sp001940855
metabat_SRR11413654.36	95.53	0	2342077	136684	d__Bacteria;p__Firmicutes_A;c__Clostridia;o__Oscillospirales;f__CAG-272;g__QALR01;s__QALR01 sp900542425
metabat_SRR11413654.79	79.69	0.22	1240692	90619	d__Bacteria;p__Firmicutes_A;c__Clostridia;o__TANB77;f__CAG-508;g__CAG-452;s__CAG-452 sp000434035
metabat_SRR11413655.33	99.33	1.01	2082118	103020	d__Bacteria;p__Firmicutes_A;c__Clostridia;o__Oscillospirales;f__Acutalibacteraceae;g__Ruminococcus_E;s__Ruminococcus_E bromii_B
metabat_SRR11413656.25	90.55	0	1998352	91493	d__Bacteria;p__Firmicutes_A;c__Clostridia;o__Oscillospirales;f__Oscillospiraceae;g__Dysosmobacter;s__Dysosmobacter sp001916835
metabat_SRR11413656.44_sub	99.19	1.88	2093680	29234	d__Bacteria;p__Actinobacteriota;c__Coriobacteriia;o__Coriobacteriales;f__Coriobacteriaceae;g__Collinsella;s__Collinsella sp003459245
metabat_SRR11413656.7	97.54	0	1840160	13133	d__Bacteria;p__Bacteroidota;c__Bacteroidia;o__Flavobacteriales;f__UBA1820;g__Merdimorpha;s__Merdimorpha sp003150615
metabat_SRR11413656.75	95.15	0.37	3495681	114672	d__Bacteria;p__Bacteroidota;c__Bacteroidia;o__Bacteroidales;f__Bacteroidaceae;g__Phocaeicola;s__Phocaeicola plebeius_A
metabat_SRR11413657.12	87.25	0.67	1693007	5309	d__Bacteria;p__Firmicutes_A;c__Clostridia;o__Oscillospirales;f__Ruminococcaceae;g__UBA5884;s__UBA5884 sp900551505
metabat_SRR11413657.18	88.24	6.94	1624459	8463	d__Bacteria;p__Firmicutes_A;c__Clostridia;o__Oscillospirales;f__Oscillospiraceae;g__ER4;s__ER4 sp900317525
metabat_SRR11413657.28	79.03	0	1387675	128441	d__Bacteria;p__Actinobacteriota;c__Coriobacteriia;o__Coriobacteriales;f__Eggerthellaceae;g__CAG-1427;s__CAG-1427 sp900556585
metabat_SRR11413657.46	84.27	0	1157757	40068	d__Bacteria;p__Firmicutes;c__Bacilli;o__RF39;f__UBA660;g__CAG-762;s__CAG-762 sp000432575
metabat_SRR11413657.58	96.77	1.61	2198883	35384	d__Bacteria;p__Actinobacteriota;c__Coriobacteriia;o__Coriobacteriales;f__Coriobacteriaceae;g__Collinsella;s__
metabat_SRR11413657.61	95.45	0	1691264	107756	d__Bacteria;p__Firmicutes_A;c__Clostridia;o__Christensenellales;f__CAG-138;g__SFDB01;s__SFDB01 sp004558825
metabat_SRR11413657.66_sub	91.93	4.45	5399095	15196	d__Bacteria;p__Bacteroidota;c__Bacteroidia;o__Bacteroidales;f__Tannerellaceae;g__Parabacteroides;s__Parabacteroides goldsteinii
metabat_SRR11413657.73	91.13	0.84	2184863	10942	d__Bacteria;p__Firmicutes_A;c__Clostridia;o__Oscillospirales;f__Butyricicoccaceae;g__Agathobaculum;s__Agathobaculum butyriciproducens
metabat_SRR11413657.82	85.46	0	1823811	44180	d__Bacteria;p__Firmicutes_A;c__Clostridia;o__Oscillospirales;f__Ruminococcaceae;g__Angelakisella;s__Angelakisella sp900547385
metabat_SRR11413657.85	94.47	0.84	2124275	30856	d__Bacteria;p__Firmicutes;c__Bacilli;o__Erysipelotrichales;f__Erysipelotrichaceae;g__Holdemanella;s__Holdemanella biformis
metabat_SRR11413678.18	99.11	0	2704039	68779	d__Bacteria;p__Firmicutes_A;c__Clostridia;o__Oscillospirales;f__Oscillospiraceae;g__Faecousia;s__Faecousia sp000434635
metabat_SRR11413679.3	97.6	0	2118231	27582	d__Bacteria;p__Firmicutes_C;c__Negativicutes;o__Veillonellales;f__Megasphaeraceae;g__Megasphaera;s__Megasphaera sp000417505
metabat_SRR11413679.36	93.06	0.34	2016021	37471	d__Bacteria;p__Firmicutes_A;c__Clostridia;o__Oscillospirales;f__Oscillospiraceae;g__CAG-103;s__CAG-103 sp900757655
metabat_SRR11413679.7	94.52	0	2419602	85661	d__Bacteria;p__Firmicutes_A;c__Clostridia;o__Oscillospirales;f__Ruminococcaceae;g__Ruminococcus_D;s__Ruminococcus_D bicirculans
metabat_SRR11413680.4	100	0	2123449	467028	d__Bacteria;p__Firmicutes_C;c__Negativicutes;o__Veillonellales;f__Veillonellaceae;g__Veillonella;s__Veillonella parvula_A
metabat_SRR11413681.52	94.37	0.63	2548435	17178	d__Bacteria;p__Firmicutes_A;c__Clostridia;o__Lachnospirales;f__Lachnospiraceae;g__Copromonas;s__Copromonas sp900066785
metabat_SRR11413681.65_sub	93.29	0.4	2158417	44019	d__Bacteria;p__Firmicutes_A;c__Clostridia;o__Oscillospirales;f__Ruminococcaceae;g__Faecalibacterium;s__Faecalibacterium prausnitzii
metabat_SRR11413683.15	97.99	0	2599694	43125	d__Bacteria;p__Firmicutes_A;c__Clostridia;o__Lachnospirales;f__Lachnospiraceae;g__CAG-603;s__CAG-603 sp900066105
metabat_SRR11413683.27	98.07	0	1973823	23797	d__Bacteria;p__Firmicutes_A;c__Clostridia;o__Lachnospirales;f__Anaerotignaceae;g__Anaerotignum;s__Anaerotignum faecicola
metabat_SRR11413683.43	98.07	0.48	2591011	95697	d__Bacteria;p__Firmicutes_A;c__Clostridia;o__Lachnospirales;f__Lachnospiraceae;g__Agathobacter;s__Agathobacter rectalis
metabat_SRR11413683.6_sub	78.51	2.57	1571315	237104	d__Bacteria;p__Firmicutes_A;c__Clostridia;o__TANB77;f__CAG-508;g__CAG-492;s__CAG-492 sp000434015
metabat_SRR11413684.1	96.64	0	2130576	85586	d__Bacteria;p__Firmicutes_A;c__Clostridia;o__Oscillospirales;f__Oscillospiraceae;g__ER4;s__ER4 sp000765235
metabat_SRR11413684.18	97.95	0	2632624	101645	d__Bacteria;p__Firmicutes_A;c__Clostridia;o__Oscillospirales;f__Ruminococcaceae;g__Ruminococcus_D;s__Ruminococcus_D bicirculans
metabat_SRR11413684.26	82.72	2.18	1681027	4845	d__Bacteria;p__Firmicutes_A;c__Clostridia;o__Oscillospirales;f__Oscillospiraceae;g__CAG-103;s__CAG-103 sp900757655
metabat_SRR11413685.13	90.6	1.34	2499548	25930	d__Bacteria;p__Firmicutes_A;c__Clostridia;o__Oscillospirales;f__Oscillospiraceae;g__Intestinimonas;s__Intestinimonas massiliensis
metabat_SRR11413685.29	85.09	0.09	2956505	50527	d__Bacteria;p__Bacteroidota;c__Bacteroidia;o__Bacteroidales;f__Bacteroidaceae;g__Phocaeicola;s__Phocaeicola sp900541515
metabat_SRR11413685.32	96.49	1.58	2885815	34488	d__Bacteria;p__Firmicutes_A;c__Clostridia;o__Lachnospirales;f__Lachnospiraceae;g__Fusicatenibacter;s__Fusicatenibacter saccharivorans
metabat_SRR11413685.37	98.75	0.62	2286437	105294	d__Bacteria;p__Proteobacteria;c__Gammaproteobacteria;o__Burkholderiales;f__Burkholderiaceae;g__Duodenibacillus;s__Duodenibacillus intestinigallinarum
metabat_SRR11413686.33	98.87	1.47	2700058	178227	d__Bacteria;p__Firmicutes_A;c__Clostridia;o__Lachnospirales;f__Lachnospiraceae;g__RUG115;s__RUG115 sp900066395
metabat_SRR11413686.5	98.66	0	2303967	60465	d__Bacteria;p__Firmicutes_A;c__Clostridia;o__Oscillospirales;f__Oscillospiraceae;g__ER4;s__ER4 sp000765235
metabat_SRR11413686.6	98.66	0	2654290	175911	d__Bacteria;p__Firmicutes_A;c__Clostridia;o__Lachnospirales;f__Lachnospiraceae;g__CAG-127;s__CAG-127 sp900319515
metabat_SRR11413687.66	91.57	3.93	1276644	116968	d__Bacteria;p__Firmicutes;c__Bacilli;o__RF39;f__UBA660;g__CAG-302;s__CAG-302 sp001916775
metabat_SRR11413687.86	93.79	5.21	1898283	9259	d__Bacteria;p__Firmicutes_A;c__Clostridia;o__Oscillospirales;f__Oscillospiraceae;g__ER4;s__ER4 sp000765235
metabat_SRR11413689.14	100	0	2815466	85611	d__Bacteria;p__Proteobacteria;c__Gammaproteobacteria;o__Burkholderiales;f__Burkholderiaceae;g__Sutterella;s__Sutterella wadsworthensis
metabat_SRR11413689.19	88.59	0	1845367	63663	d__Bacteria;p__Firmicutes_A;c__Clostridia;o__Oscillospirales;f__Oscillospiraceae;g__CAG-83;s__CAG-83 sp001916855
metabat_SRR11413689.27	99.46	0	4343004	83318	d__Bacteria;p__Bacteroidota;c__Bacteroidia;o__Bacteroidales;f__Marinifilaceae;g__Butyricimonas;s__Butyricimonas virosa
metabat_SRR11413689.39	100	1.1	2418419	95014	d__Bacteria;p__Firmicutes_C;c__Negativicutes;o__Acidaminococcales;f__Acidaminococcaceae;g__Phascolarctobacterium_A;s__Phascolarctobacterium_A succinatutens
metabat_SRR11413689.40	99.25	0	3319148	75912	d__Bacteria;p__Bacteroidota;c__Bacteroidia;o__Bacteroidales;f__Coprobacteraceae;g__Coprobacter;s__Coprobacter fastidiosus
metabat_SRR11413689.56	89.7	1.24	1717615	6122	d__Bacteria;p__Firmicutes;c__Bacilli;o__Lactobacillales;f__Lactobacillaceae;g__Lactobacillus;s__Lactobacillus paragasseri
metabat_SRR11413689.9	81.43	0.68	2011643	6248	d__Bacteria;p__Firmicutes_A;c__Clostridia;o__Oscillospirales;f__Ruminococcaceae;g__Gemmiger;s__Gemmiger formicilis
metabat_SRR11413690.18	91.02	1.83	1726862	42380	d__Bacteria;p__Proteobacteria;c__Gammaproteobacteria;o__Enterobacterales;f__Pasteurellaceae;g__Haemophilus_D;s__Haemophilus_D parainfluenzae_K
metabat_SRR11413690.35_sub	97.47	5.06	2951484	41707	d__Bacteria;p__Firmicutes_A;c__Clostridia;o__Lachnospirales;f__Lachnospiraceae;g__Copromonas;s__Copromonas sp900066535
metabat_SRR11413691.28	84.6	2.71	1750767	5894	d__Bacteria;p__Firmicutes_A;c__Clostridia;o__Oscillospirales;f__Butyricicoccaceae;g__Agathobaculum;s__Agathobaculum sp003481705
metabat_SRR11413692.14	96.43	0.74	2858727	83610	d__Bacteria;p__Bacteroidota;c__Bacteroidia;o__Bacteroidales;f__UBA932;g__Cryptobacteroides;s__Cryptobacteroides sp000435075
metabat_SRR11413692.37	95.56	2.42	2050928	7195	d__Bacteria;p__Firmicutes_A;c__Clostridia;o__Oscillospirales;f__Ruminococcaceae;g__Faecalibacterium;s__Faecalibacterium prausnitzii_G
metabat_SRR13022254.6	87.71	1.08	1725112	6171	d__Bacteria;p__Actinobacteriota;c__Coriobacteriia;o__Coriobacteriales;f__Coriobacteriaceae;g__Collinsella;s__Collinsella aerofaciens_M
metabat_SRR13022266.9	78.39	0.19	1601725	6696	d__Bacteria;p__Firmicutes_A;c__Clostridia;o__Christensenellales;f__CAG-552;g__UBA10677;s__UBA10677 sp900553005
metabat_SRR13022269.5	93.55	0.66	1717472	7124	d__Bacteria;p__Proteobacteria;c__Gammaproteobacteria;o__Enterobacterales;f__Pasteurellaceae;g__Haemophilus_D;s__Haemophilus_D sp001815355
metabat_SRR13022270.2	95.63	0.95	2747782	8434	d__Bacteria;p__Firmicutes_A;c__Clostridia;o__Christensenellales;f__CAG-74;g__UBA11524;s__UBA11524 sp000437595
metabat_SRR13022305.12	95	3.23	2076917	8939	d__Bacteria;p__Actinobacteriota;c__Coriobacteriia;o__Coriobacteriales;f__Coriobacteriaceae;g__Collinsella;s__
metabat_SRR13022316.9	82.16	4.19	4051502	10670	d__Bacteria;p__Bacteroidota;c__Bacteroidia;o__Bacteroidales;f__Bacteroidaceae;g__Bacteroides;s__Bacteroides sp900557355
metabat_SRR13022323.1	85.25	1.36	1700390	3426	d__Bacteria;p__Firmicutes_A;c__Clostridia;o__Oscillospirales;f__Ruminococcaceae;g__Faecalibacterium;s__Faecalibacterium prausnitzii_D
metabat_SRR13022331.11	97.51	0.77	2768992	17639	d__Bacteria;p__Firmicutes_A;c__Clostridia;o__Lachnospirales;f__Lachnospiraceae;g__Eisenbergiella;s__Eisenbergiella sp900066775
metabat_SRR13022352.3	94.35	2.33	4948424	10574	d__Bacteria;p__Bacteroidota;c__Bacteroidia;o__Bacteroidales;f__Bacteroidaceae;g__Bacteroides;s__Bacteroides uniformis
metabat_SRR13022359.15	99.92	0	2057609	47576	d__Bacteria;p__Bacteroidota;c__Bacteroidia;o__Bacteroidales;f__Porphyromonadaceae;g__Porphyromonas;s__Porphyromonas sp900539765
metabat_SRR13022366.10	89.09	6.43	2006030	6067	d__Bacteria;p__Firmicutes_A;c__Clostridia;o__Oscillospirales;f__Oscillospiraceae;g__Dysosmobacter;s__Dysosmobacter sp001916835
metabat_SRR13022372.10_sub	91.7	5.69	2368033	10533	d__Bacteria;p__Firmicutes_A;c__Clostridia;o__Oscillospirales;f__Ruminococcaceae;g__Faecalibacterium;s__Faecalibacterium sp900539945
metabat_SRR13022375.2	89.26	0.67	1937993	34226	d__Bacteria;p__Firmicutes_A;c__Clostridia;o__Oscillospirales;f__Oscillospiraceae;g__CAG-83;s__CAG-83 sp000435555
metabat_SRR13022393.14	79.81	0.16	1982901	5071	d__Bacteria;p__Firmicutes_A;c__Clostridia;o__Oscillospirales;f__Ruminococcaceae;g__Gemmiger;s__Gemmiger formicilis
metabat_SRR13022394.10	97.96	0.34	2179517	22378	d__Bacteria;p__Firmicutes_A;c__Clostridia;o__Oscillospirales;f__Ruminococcaceae;g__Faecalibacterium;s__Faecalibacterium prausnitzii_G
metabat_SRR13022397.7	95.97	0	1878902	9176	d__Bacteria;p__Actinobacteriota;c__Coriobacteriia;o__Coriobacteriales;f__Coriobacteriaceae;g__Collinsella;s__
metabat_SRR13022398.2	98.96	0	1904328	14209	d__Bacteria;p__Firmicutes_C;c__Negativicutes;o__Veillonellales;f__Dialisteraceae;g__UBA5809;s__UBA5809 sp002417965
metabat_SRR13022401.12	98.5	0.9	2170221	11477	d__Bacteria;p__Firmicutes_C;c__Negativicutes;o__Acidaminococcales;f__Acidaminococcaceae;g__Phascolarctobacterium;s__Phascolarctobacterium faecium
metabat_SRR13022409.1	94.5	0.02	2146295	9304	d__Bacteria;p__Firmicutes_A;c__Clostridia;o__Oscillospirales;f__Ruminococcaceae;g__Faecalibacterium;s__Faecalibacterium sp900539885
metabat_SRR13022417.2	81.32	4.81	4983665	5566	d__Bacteria;p__Bacteroidota;c__Bacteroidia;o__Bacteroidales;f__Bacteroidaceae;g__Phocaeicola;s__Phocaeicola dorei
metabat_SRR13022423.1	97.45	4.31	2160662	12972	d__Bacteria;p__Firmicutes_A;c__Clostridia;o__Oscillospirales;f__Ruminococcaceae;g__Faecalibacterium;s__Faecalibacterium prausnitzii
metabat_SRR13022427.3_sub	90.6	1.01	2125601	29136	d__Bacteria;p__Firmicutes_A;c__Clostridia;o__Oscillospirales;f__Oscillospiraceae;g__CAG-83;s__CAG-83 sp001916855
metabat_SRR13022432.6	79.3	4.13	2078463	3642	d__Bacteria;p__Firmicutes_A;c__Clostridia;o__Oscillospirales;f__Oscillospiraceae;g__Dysosmobacter;s__Dysosmobacter sp001916835
metabat_SRR13022456.2	95.87	0.95	2529490	13617	d__Bacteria;p__Bacteroidota;c__Bacteroidia;o__Bacteroidales;f__Muribaculaceae;g__CAG-485;s__CAG-485 sp002361235
metabat_SRR13022456.4	99.7	0.04	4948616	68180	d__Bacteria;p__Proteobacteria;c__Gammaproteobacteria;o__Enterobacterales;f__Enterobacteriaceae;g__Klebsiella;s__Klebsiella aerogenes
metabat_SRR13022459.4	93.71	2.68	2361230	9467	d__Bacteria;p__Firmicutes_A;c__Clostridia;o__Oscillospirales;f__Oscillospiraceae;g__;s__
metabat_SRR13022461.7	97.32	2.52	3189309	35025	d__Bacteria;p__Firmicutes_A;c__Clostridia;o__Oscillospirales;f__Oscillospiraceae;g__CAG-170;s__CAG-170 sp000432135
metabat_SRR13068815.13_sub	77.85	2.91	1968876	5858	d__Bacteria;p__Firmicutes_A;c__Clostridia;o__Oscillospirales;f__Oscillospiraceae;g__Limivicinus;s__Limivicinus sp003150355
metabat_SRR13068815.24	93.62	0.44	1655928	39912	d__Bacteria;p__Firmicutes;c__Bacilli;o__Lactobacillales;f__Streptococcaceae;g__Streptococcus;s__Streptococcus anginosus_C
metabat_SRR13068815.27	89.42	5.74	1905439	6280	d__Bacteria;p__Actinobacteriota;c__Coriobacteriia;o__Coriobacteriales;f__Coriobacteriaceae;g__Collinsella;s__Collinsella sp900548495
metabat_SRR13068815.50	80.17	10.27	1509423	9284	d__Bacteria;p__Firmicutes;c__Bacilli;o__Lactobacillales;f__Streptococcaceae;g__Streptococcus;s__Streptococcus sp001556435
metabat_SRR13068816.1	95.61	1.3	3201230	64649	d__Bacteria;p__Bacteroidota;c__Bacteroidia;o__Bacteroidales;f__Bacteroidaceae;g__Prevotella;s__Prevotella copri
metabat_SRR13068816.46	96.25	0	2479710	57530	d__Bacteria;p__Bacteroidota;c__Bacteroidia;o__Bacteroidales;f__Bacteroidaceae;g__Prevotella;s__Prevotella sp003447235
metabat_SRR13068821.3	86.19	4.22	2303111	8052	d__Bacteria;p__Firmicutes_A;c__Clostridia;o__Oscillospirales;f__Oscillospiraceae;g__CAG-83;s__CAG-83 sp000435555
metabat_SRR13068822.8	98.66	0	1756129	18029	d__Bacteria;p__Firmicutes_A;c__Clostridia;o__Oscillospirales;f__Acutalibacteraceae;g__Eubacterium_R;s__Eubacterium_R sp000434995
metabat_SRR13068823.20_sub	85.03	3.32	2131158	9363	d__Bacteria;p__Firmicutes_A;c__Clostridia;o__Oscillospirales;f__Ruminococcaceae;g__Faecalibacterium;s__Faecalibacterium prausnitzii_E
metabat_SRR13068823.23	98.66	1.01	2064597	167516	d__Bacteria;p__Firmicutes_A;c__Clostridia;o__Oscillospirales;f__Acutalibacteraceae;g__Ruminococcus_E;s__Ruminococcus_E bromii_B
metabat_SRR13068824.46	100	0	2368245	177690	d__Bacteria;p__Firmicutes_A;c__Clostridia;o__Lachnospirales;f__Lachnospiraceae;g__Butyrivibrio_A;s__Butyrivibrio_A sp000431815
metabat_SRR13068825.15	97.09	0	1997265	87750	d__Bacteria;p__Firmicutes_A;c__Clostridia;o__Oscillospirales;f__Acutalibacteraceae;g__CAG-964;s__CAG-964 sp000435335
metabat_SRR13068825.48	89.52	1.41	1916099	8350	d__Bacteria;p__Firmicutes_A;c__Clostridia;o__Christensenellales;f__CAG-138;g__Phil1;s__Phil1 sp001940855
metabat_SRR13068825.54	97.78	0.63	2076064	12760	d__Bacteria;p__Firmicutes_C;c__Negativicutes;o__Veillonellales;f__Dialisteraceae;g__Dialister;s__Dialister succinatiphilus
metabat_SRR13068826.29	76.23	12.98	3225588	3220	d__Bacteria;p__Actinobacteriota;c__Coriobacteriia;o__Coriobacteriales;f__Eggerthellaceae;g__Gordonibacter;s__Gordonibacter urolithinfaciens
metabat_SRR13068827.9	97.99	0.73	2288525	28890	d__Bacteria;p__Firmicutes_A;c__Clostridia;o__Oscillospirales;f__Butyricicoccaceae;g__Agathobaculum;s__Agathobaculum butyriciproducens
metabat_SRR13068828.25	99.24	0	2545741	79296	d__Bacteria;p__Firmicutes_A;c__Clostridia;o__Lachnospirales;f__Lachnospiraceae;g__Agathobacter;s__Agathobacter rectalis
metabat_SRR13068828.29	97.47	0.42	2435397	35665	d__Bacteria;p__Firmicutes_A;c__Clostridia;o__Lachnospirales;f__Lachnospiraceae;g__UMGS1375;s__UMGS1375 sp900066615
metabat_SRR13068828.35	86.35	3.08	3039932	9866	d__Bacteria;p__Firmicutes_A;c__Clostridia;o__Lachnospirales;f__Lachnospiraceae;g__Blautia_A;s__Blautia_A faecis
metabat_SRR13068828.46_sub	93.59	9.28	3011546	27966	d__Bacteria;p__Firmicutes_A;c__Clostridia;o__Lachnospirales;f__Lachnospiraceae;g__Blautia_A;s__Blautia_A sp900548245
metabat_SRR13068829.1	82.41	4.02	1694265	5314	d__Bacteria;p__Firmicutes_A;c__Clostridia;o__Peptostreptococcales;f__Anaerovoracaceae;g__Copromorpha;s__Copromorpha sp900066305
metabat_SRR13068829.18	93.62	1.08	1747813	26325	d__Bacteria;p__Actinobacteriota;c__Coriobacteriia;o__Coriobacteriales;f__Coriobacteriaceae;g__Collinsella;s__Collinsella bouchesdurhonensis
metabat_SRR13068829.36	94.3	0.78	1897055	11113	d__Bacteria;p__Firmicutes_A;c__Clostridia;o__Oscillospirales;f__Ruminococcaceae;g__Negativibacillus;s__Negativibacillus sp000435195
metabat_SRR13068829.5_sub	94.47	0.71	1986111	10720	d__Bacteria;p__Firmicutes;c__Bacilli;o__Erysipelotrichales;f__Erysipelotrichaceae;g__Holdemanella;s__Holdemanella porci
metabat_SRR13068832.4	98.95	1.27	2967130	87230	d__Bacteria;p__Firmicutes_A;c__Clostridia;o__Lachnospirales;f__Lachnospiraceae;g__Fusicatenibacter;s__Fusicatenibacter saccharivorans
metabat_SRR13068834.12	88.55	3.66	2871990	11010	d__Bacteria;p__Bacteroidota;c__Bacteroidia;o__Bacteroidales;f__Bacteroidaceae;g__Prevotella;s__Prevotella sp015074785
metabat_SRR13068834.24	99.8	2.42	2434654	49534	d__Bacteria;p__Actinobacteriota;c__Coriobacteriia;o__Coriobacteriales;f__Coriobacteriaceae;g__Collinsella;s__Collinsella aerofaciens_H
metabat_SRR13068834.30	85.81	3.16	2553840	7125	d__Bacteria;p__Firmicutes_A;c__Clostridia;o__Lachnospirales;f__Lachnospiraceae;g__Fusicatenibacter;s__Fusicatenibacter saccharivorans
metabat_SRR13068834.35	96.58	0	2605888	53077	d__Bacteria;p__Firmicutes_A;c__Clostridia;o__Oscillospirales;f__Ruminococcaceae;g__Ruminococcus_D;s__Ruminococcus_D bicirculans
metabat_SRR13068834.42	97.91	0	2512387	50102	d__Bacteria;p__Firmicutes_A;c__Clostridia;o__Lachnospirales;f__Lachnospiraceae;g__Agathobacter;s__Agathobacter rectalis
metabat_SRR13068834.43_sub	83.63	8.2	1837520	39523	d__Bacteria;p__Firmicutes_A;c__Clostridia;o__Lachnospirales;f__Lachnospiraceae;g__Mediterraneibacter;s__Mediterraneibacter faecis
metabat_SRR13068834.6	81.37	1.34	1772245	6370	d__Bacteria;p__Firmicutes_A;c__Clostridia;o__Oscillospirales;f__Oscillospiraceae;g__CAG-103;s__CAG-103 sp900317855
metabat_SRR13068837.8	97.95	0	2625965	114619	d__Bacteria;p__Firmicutes_A;c__Clostridia;o__Oscillospirales;f__Ruminococcaceae;g__Ruminococcus_D;s__Ruminococcus_D bicirculans
metabat_SRR13068838.21	96.88	2.53	2375552	37445	d__Bacteria;p__Firmicutes_A;c__Clostridia;o__Lachnospirales;f__Lachnospiraceae;g__Mediterraneibacter;s__Mediterraneibacter lactaris
metabat_SRR13068840.32_sub	77.57	5.25	2241758	4728	d__Bacteria;p__Firmicutes_A;c__Clostridia;o__Christensenellales;f__CAG-74;g__Ventricola;s__Ventricola sp900542395
metabat_SRR13068840.4	95.92	0.53	2271567	26508	d__Bacteria;p__Firmicutes_A;c__Clostridia;o__Oscillospirales;f__Ruminococcaceae;g__Gemmiger;s__Gemmiger formicilis
metabat_SRR13068841.11	75.51	1.2	1126810	3240	d__Archaea;p__Methanobacteriota;c__Methanobacteria;o__Methanobacteriales;f__Methanobacteriaceae;g__Methanobrevibacter_A;s__Methanobrevibacter_A smithii
metabat_SRR13068841.35_sub	82.21	3.67	1957968	22704	d__Bacteria;p__Firmicutes;c__Bacilli;o__Erysipelotrichales;f__Erysipelotrichaceae;g__Holdemanella;s__Holdemanella biformis
metabat_SRR13068841.36	98.6	1.17	2867721	69353	d__Bacteria;p__Firmicutes_A;c__Clostridia;o__Christensenellales;f__CAG-74;g__UBA11524;s__UBA11524 sp000437595
metabat_SRR13068841.46	98.37	0	1750103	106019	d__Bacteria;p__Firmicutes;c__Bacilli;o__Lactobacillales;f__Lactobacillaceae;g__Limosilactobacillus;s__Limosilactobacillus vaginalis
metabat_SRR13068842.58_sub	92.63	2.01	2241358	9094	d__Bacteria;p__Firmicutes_A;c__Clostridia;o__Oscillospirales;f__Ruminococcaceae;g__Faecalibacterium;s__Faecalibacterium prausnitzii_C
metabat_SRR13068843.1	97.17	0	1929048	8018	d__Bacteria;p__Firmicutes;c__Bacilli;o__Erysipelotrichales;f__Coprobacillaceae;g__Catenibacterium;s__Catenibacterium sp000437715
metabat_SRR13068843.10_sub	97.26	0	2530267	109762	d__Bacteria;p__Firmicutes_A;c__Clostridia;o__Oscillospirales;f__Ruminococcaceae;g__Ruminococcus_D;s__Ruminococcus_D bicirculans
metabat_SRR13068843.21	94.61	0.84	1833960	15416	d__Bacteria;p__Firmicutes;c__Bacilli;o__Erysipelotrichales;f__Erysipelotrichaceae;g__Holdemanella;s__Holdemanella porci
metabat_SRR13068843.23	90.6	0.67	2273457	62794	d__Bacteria;p__Firmicutes_A;c__Clostridia;o__Oscillospirales;f__Oscillospiraceae;g__F23-B02;s__F23-B02 sp001916715
metabat_SRR13068843.53_sub	88.29	3.9	2484183	12490	d__Bacteria;p__Firmicutes_A;c__Clostridia;o__Lachnospirales;f__Lachnospiraceae;g__Blautia_A;s__Blautia_A massiliensis
metabat_SRR13068843.54	95.8	3.79	2397257	18736	d__Bacteria;p__Firmicutes_A;c__Clostridia;o__Oscillospirales;f__Ruminococcaceae;g__Gemmiger;s__Gemmiger formicilis
metabat_SRR13068843.58_sub	97.98	1.48	2649287	13474	d__Bacteria;p__Firmicutes_A;c__Clostridia;o__Christensenellales;f__CAG-74;g__Ventricola;s__Ventricola sp900542395
metabat_SRR13068843.68	89.56	2.85	3025839	15518	d__Bacteria;p__Firmicutes_A;c__Clostridia;o__Lachnospirales;f__Lachnospiraceae;g__Blautia_A;s__Blautia_A wexlerae
metabat_SRR13068845.7_sub	95.24	0	2218274	43050	d__Bacteria;p__Firmicutes_A;c__Clostridia;o__Oscillospirales;f__Ruminococcaceae;g__Gemmiger;s__Gemmiger formicilis
metabat_SRR13068846.48	94.06	0.68	1529854	17064	d__Bacteria;p__Actinobacteriota;c__Actinomycetia;o__Actinomycetales;f__Bifidobacteriaceae;g__Alloscardovia;s__Alloscardovia omnicolens
metabat_SRR13068847.1	80.43	0.22	1351648	4133	d__Bacteria;p__Firmicutes_A;c__Clostridia;o__Oscillospirales;f__Acutalibacteraceae;g__Eubacterium_R;s__Eubacterium_R sp000436835
metabat_SRR13068847.11	89.73	0.67	1619007	7816	d__Bacteria;p__Actinobacteriota;c__Coriobacteriia;o__Coriobacteriales;f__Eggerthellaceae;g__CAG-1427;s__CAG-1427 sp000436075
metabat_SRR13068847.37	98.39	0.81	2222724	74369	d__Bacteria;p__Actinobacteriota;c__Coriobacteriia;o__Coriobacteriales;f__Coriobacteriaceae;g__Collinsella;s__
metabat_SRR13068848.27	78.02	0.63	2235186	5094	d__Bacteria;p__Firmicutes_A;c__Clostridia;o__Lachnospirales;f__Lachnospiraceae;g__Limivivens;s__Limivivens sp900543575
metabat_SRR13068848.31	76.44	7.26	2098452	2921	d__Bacteria;p__Firmicutes;c__Bacilli;o__Erysipelotrichales;f__Coprobacillaceae;g__Faecalibacillus;s__Faecalibacillus intestinalis
metabat_SRR13068849.1	99.28	0	2111798	27176	d__Bacteria;p__Firmicutes_C;c__Negativicutes;o__Veillonellales;f__Dialisteraceae;g__Dialister;s__Dialister succinatiphilus
metabat_SRR13068849.40	97.39	3.96	2687671	59629	d__Bacteria;p__Firmicutes_A;c__Clostridia;o__Lachnospirales;f__Lachnospiraceae;g__Agathobacter;s__Agathobacter rectalis
metabat_SRR13068850.10_sub	75.21	2.75	1621222	6172	d__Bacteria;p__Firmicutes_A;c__Clostridia;o__Oscillospirales;f__Oscillospiraceae;g__Evtepia;s__Evtepia sp004556345
metabat_SRR13068850.8	98.66	1.01	2035006	147802	d__Bacteria;p__Firmicutes_A;c__Clostridia;o__Oscillospirales;f__Acutalibacteraceae;g__Ruminococcus_E;s__Ruminococcus_E bromii_B
metabat_SRR13068851.15	93.95	0.34	2073505	8501	d__Bacteria;p__Firmicutes_A;c__Clostridia;o__Oscillospirales;f__Ruminococcaceae;g__Ruminococcus_D;s__Ruminococcus_D bicirculans
metabat_SRR13068851.17	76.65	6.09	1697210	4368	d__Bacteria;p__Firmicutes_A;c__Clostridia;o__Oscillospirales;f__Oscillospiraceae;g__CAG-103;s__CAG-103 sp000432375
metabat_SRR13068851.25	98.52	1.66	2781691	32903	d__Bacteria;p__Firmicutes_A;c__Clostridia;o__Oscillospirales;f__Ruminococcaceae;g__Faecalibacterium;s__Faecalibacterium prausnitzii
metabat_SRR13068852.52	97.42	1.69	1991271	16187	d__Bacteria;p__Firmicutes_A;c__Clostridia;o__Lachnospirales;f__Lachnospiraceae;g__Agathobacter;s__Agathobacter rectalis
metabat_SRR13068852.6	90.04	0.84	2023346	24052	d__Bacteria;p__Firmicutes_A;c__Clostridia;o__Oscillospirales;f__Oscillospiraceae;g__F23-B02;s__F23-B02 sp001916715
metabat_SRR13068853.24	98.95	0.63	2911827	85296	d__Bacteria;p__Firmicutes_A;c__Clostridia;o__Lachnospirales;f__Lachnospiraceae;g__Fusicatenibacter;s__Fusicatenibacter saccharivorans
metabat_SRR13068853.29	98.73	1.27	2022450	33371	d__Bacteria;p__Firmicutes_C;c__Negativicutes;o__Selenomonadales;f__Selenomonadaceae;g__Megamonas;s__Megamonas funiformis
metabat_SRR16168896.21	89.04	0	2129961	15459	d__Bacteria;p__Firmicutes_A;c__Clostridia;o__Oscillospirales;f__Oscillospiraceae;g__UBA738;s__UBA738 sp003522945
metabat_SRR16168896.4	99.52	0	2627334	35650	d__Bacteria;p__Bacteroidota;c__Bacteroidia;o__Bacteroidales;f__Rikenellaceae;g__Alistipes_A;s__Alistipes_A indistinctus
metabat_SRR16168896.62	98.95	0.93	2685564	13070	d__Bacteria;p__Firmicutes_A;c__Clostridia;o__Christensenellales;f__CAG-74;g__UBA11524;s__UBA11524 sp000437595
metabat_SRR16168902.18	97.93	0	3285660	18232	d__Bacteria;p__Desulfobacterota_I;c__Desulfovibrionia;o__Desulfovibrionales;f__Desulfovibrionaceae;g__Desulfovibrio;s__Desulfovibrio fairfieldensis
metabat_SRR16168913.14	93.82	1.28	2005733	13280	d__Bacteria;p__Actinobacteriota;c__Actinomycetia;o__Actinomycetales;f__Bifidobacteriaceae;g__Bifidobacterium;s__Bifidobacterium pullorum_B
metabat_SRR16168913.43	90.04	0.34	1711103	11821	d__Bacteria;p__Firmicutes_A;c__Clostridia;o__Oscillospirales;f__Oscillospiraceae;g__CAG-83;s__CAG-83 sp000431575
metabat_SRR16168918.66	88.76	7.54	2173584	5438	d__Bacteria;p__Actinobacteriota;c__Coriobacteriia;o__Coriobacteriales;f__Eggerthellaceae;g__Enteroscipio;s__
metabat_SRR16168918.75	89.92	14.4	3019311	6195	d__Bacteria;p__Actinobacteriota;c__Coriobacteriia;o__Coriobacteriales;f__Eggerthellaceae;g__Adlercreutzia;s__Adlercreutzia equolifaciens
metabat_SRR16168920.1	99.32	0.45	2475445	92575	d__Bacteria;p__Actinobacteriota;c__Actinomycetia;o__Actinomycetales;f__Bifidobacteriaceae;g__Bifidobacterium;s__Bifidobacterium dentium
metabat_SRR16168920.14	98.34	0.69	2099017	27121	d__Bacteria;p__Actinobacteriota;c__Actinomycetia;o__Actinomycetales;f__Bifidobacteriaceae;g__Bifidobacterium;s__Bifidobacterium breve
metabat_SRR16168920.6	84.1	1.38	2073311	4451	d__Bacteria;p__Firmicutes_A;c__Clostridia;o__Oscillospirales;f__Acutalibacteraceae;g__Acutalibacter;s__Acutalibacter ornithocaccae
metabat_SRR16168926.39	100	1.61	2757662	41129	d__Bacteria;p__Actinobacteriota;c__Coriobacteriia;o__Coriobacteriales;f__Eggerthellaceae;g__Adlercreutzia;s__Adlercreutzia celatus_A
metabat_SRR16168926.8	96.6	0	2145816	70325	d__Bacteria;p__Firmicutes_A;c__Clostridia;o__Oscillospirales;f__Ruminococcaceae;g__Faecalibacterium;s__Faecalibacterium prausnitzii_G
metabat_SRR16168929.12	94.22	0	2452918	52180	d__Bacteria;p__Firmicutes_A;c__Clostridia;o__Oscillospirales;f__Ruminococcaceae;g__Gemmiger;s__Gemmiger formicilis
metabat_SRR16168929.17	84.68	0	1760006	6599	d__Bacteria;p__Firmicutes_A;c__Clostridia;o__Oscillospirales;f__Acutalibacteraceae;g__Eubacterium_R;s__Eubacterium_R faecavium
metabat_SRR16168930.22_sub	95.3	0	1936566	14654	d__Bacteria;p__Firmicutes_A;c__Clostridia;o__Oscillospirales;f__Oscillospiraceae;g__ER4;s__ER4 sp000765235
metabat_SRR16168938.13	97.45	3.23	2605787	19839	d__Bacteria;p__Actinobacteriota;c__Coriobacteriia;o__Coriobacteriales;f__Eggerthellaceae;g__Adlercreutzia;s__Adlercreutzia celatus_A
metabat_SRR16168938.20_sub	88.12	5.91	4214469	4936	d__Bacteria;p__Firmicutes_A;c__Clostridia;o__Lachnospirales;f__Lachnospiraceae;g__Anaerobutyricum;s__Anaerobutyricum hallii
metabat_SRR16168938.24_sub	90.94	0	2460456	22987	d__Bacteria;p__Firmicutes_A;c__Clostridia;o__Oscillospirales;f__Butyricicoccaceae;g__Butyricicoccus;s__Butyricicoccus sp900547195
metabat_SRR16168938.30	97.99	2.01	2524595	25396	d__Bacteria;p__Firmicutes_A;c__Clostridia;o__Oscillospirales;f__Oscillospiraceae;g__Lawsonibacter;s__Lawsonibacter sp902363045
metabat_SRR16168940.14	95.94	0.22	2514604	23424	d__Bacteria;p__Firmicutes_A;c__Clostridia;o__Christensenellales;f__CAG-74;g__Avichristensenella;s__Avichristensenella intestinipullorum
metabat_SRR16168940.8	97.99	5.01	2019807	72297	d__Bacteria;p__Firmicutes_A;c__Clostridia;o__Oscillospirales;f__Acutalibacteraceae;g__Fimenecus;s__Fimenecus excrementigallinarum
metabat_SRR16168941.17	97.43	2.04	3719452	11806	d__Bacteria;p__Firmicutes_A;c__Clostridia;o__Lachnospirales;f__Lachnospiraceae;g__Blautia_A;s__Blautia_A wexlerae
metabat_SRR16168942.19	81.05	1.81	1978876	4431	d__Bacteria;p__Actinobacteriota;c__Actinomycetia;o__Actinomycetales;f__Actinomycetaceae;g__Pauljensenia;s__Pauljensenia sp902373545
metabat_SRR16168942.20	80.66	0	2868967	4488	d__Bacteria;p__Firmicutes;c__Bacilli;o__Erysipelotrichales;f__Erysipelotrichaceae;g__Clostridium_AQ;s__Clostridium_AQ sp000165065
metabat_SRR16168942.31	90.27	0	2249877	7096	d__Bacteria;p__Firmicutes_A;c__Clostridia;o__Lachnospirales;f__Anaerotignaceae;g__Anaerotignum;s__Anaerotignum lactatifermentans
metabat_SRR16168942.34	100	2.62	3448535	98744	d__Bacteria;p__Actinobacteriota;c__Coriobacteriia;o__Coriobacteriales;f__Eggerthellaceae;g__CAJFUR01;s__CAJFUR01 sp904420575
metabat_SRR16168943.48	99.19	2.69	2628976	56212	d__Bacteria;p__Actinobacteriota;c__Coriobacteriia;o__Coriobacteriales;f__Eggerthellaceae;g__Adlercreutzia;s__Adlercreutzia equolifaciens
metabat_SRR16168943.6	99.37	0.57	4368037	65646	d__Bacteria;p__Proteobacteria;c__Gammaproteobacteria;o__Enterobacterales;f__Enterobacteriaceae;g__Enterobacter;s__Enterobacter hormaechei_A
metabat_SRR16168945.34	97.85	0.81	2436497	35793	d__Bacteria;p__Actinobacteriota;c__Coriobacteriia;o__Coriobacteriales;f__Eggerthellaceae;g__Adlercreutzia;s__Adlercreutzia celatus_A
metabat_SRR16168974.10	99.53	1.42	2459822	50316	d__Bacteria;p__Actinobacteriota;c__Actinomycetia;o__Actinomycetales;f__Actinomycetaceae;g__Pauljensenia;s__Pauljensenia sp000466265
metabat_SRR16168974.17	98.25	1.46	2860277	24778	d__Bacteria;p__Firmicutes_A;c__Clostridia;o__Lachnospirales;f__Lachnospiraceae;g__Sellimonas;s__Sellimonas intestinalis
metabat_SRR16168974.3	93.75	0.2	2674766	20483	d__Bacteria;p__Actinobacteriota;c__Coriobacteriia;o__Coriobacteriales;f__Eggerthellaceae;g__Adlercreutzia;s__Adlercreutzia celatus_A
metabat_SRR16168975.22	95.65	4.67	5217022	6405	d__Bacteria;p__Firmicutes_A;c__Clostridia;o__Lachnospirales;f__Lachnospiraceae;g__Blautia_A;s__Blautia_A wexlerae
metabat_SRR16168976.16	86.85	1.41	2598790	6205	d__Bacteria;p__Firmicutes_A;c__Clostridia;o__Lachnospirales;f__Lachnospiraceae;g__KLE1615;s__KLE1615 sp900066985
metabat_SRR16168976.37	98.39	10.08	2109241	10659	d__Bacteria;p__Actinobacteriota;c__Coriobacteriia;o__Coriobacteriales;f__Coriobacteriaceae;g__Collinsella;s__
metabat_SRR16168976.38	87.33	5.77	2285466	5420	d__Bacteria;p__Actinobacteriota;c__Coriobacteriia;o__Coriobacteriales;f__Eggerthellaceae;g__Adlercreutzia;s__Adlercreutzia celatus_A
metabat_SRR16168976.44	93.79	0.7	2319326	11768	d__Bacteria;p__Proteobacteria;c__Gammaproteobacteria;o__Burkholderiales;f__Burkholderiaceae;g__Sutterella;s__Sutterella seckii_A
metabat_SRR16168976.72	95.74	1.13	3051258	15018	d__Bacteria;p__Bacteroidota;c__Bacteroidia;o__Bacteroidales;f__Bacteroidaceae;g__Prevotella;s__Prevotella copri_A
metabat_SRR16168982.24	85.04	10.08	3172170	5596	d__Bacteria;p__Firmicutes_A;c__Clostridia;o__Oscillospirales;f__Oscillospiraceae;g__Flavonifractor;s__Flavonifractor plautii
metabat_SRR16168982.26	92	1.68	2144615	11270	d__Bacteria;p__Firmicutes_A;c__Clostridia;o__Oscillospirales;f__Oscillospiraceae;g__UMGS1766;s__UMGS1766 sp900554855
metabat_SRR16168984.25	98.39	1.01	2851971	16063	d__Bacteria;p__Firmicutes_A;c__Clostridia;o__Christensenellales;f__CAG-74;g__UBA11524;s__UBA11524 sp000437595
metabat_SRR16168984.26	87.52	4.42	1905927	8409	d__Bacteria;p__Actinobacteriota;c__Coriobacteriia;o__Coriobacteriales;f__Coriobacteriaceae;g__Collinsella;s__
metabat_SRR16168984.49	88.93	1.53	1960810	12778	d__Bacteria;p__Firmicutes_A;c__Clostridia;o__Oscillospirales;f__Oscillospiraceae;g__CAG-83;s__CAG-83 sp000435555
metabat_SRR16168984.63	84.68	1.01	1640385	52511	d__Bacteria;p__Actinobacteriota;c__Coriobacteriia;o__Coriobacteriales;f__Eggerthellaceae;g__CAG-1427;s__CAG-1427 sp000436075
metabat_SRR16168984.8_sub	89.15	7.63	3416368	3805	d__Bacteria;p__Firmicutes_A;c__Clostridia;o__Lachnospirales;f__Lachnospiraceae;g__Anaerostipes;s__Anaerostipes hadrus
metabat_SRR16168985.46	91.39	0	1827254	30789	d__Bacteria;p__Firmicutes_A;c__Clostridia;o__Oscillospirales;f__Oscillospiraceae;g__CAG-103;s__CAG-103 sp900757655
metabat_SRR16168986.30_sub	84.84	1.36	2048932	4486	d__Bacteria;p__Firmicutes_A;c__Clostridia;o__Lachnospirales;f__Lachnospiraceae;g__Eubacterium_F;s__Eubacterium_F sp003491505
metabat_SRR16168986.5	96.11	2.85	3550134	12813	d__Bacteria;p__Firmicutes_A;c__Clostridia;o__Lachnospirales;f__Lachnospiraceae;g__Blautia_A;s__Blautia_A wexlerae
metabat_SRR16554625.18	90.44	0.67	2170213	8635	d__Bacteria;p__Firmicutes_A;c__Clostridia;o__Oscillospirales;f__Oscillospiraceae;g__Limivicinus;s__
metabat_SRR16554625.19	95.53	2.01	3123322	13242	d__Bacteria;p__Firmicutes_A;c__Clostridia;o__Oscillospirales;f__Oscillospiraceae;g__Dysosmobacter;s__Dysosmobacter sp001916835
metabat_SRR16554626.7	96.28	0.96	4022397	13243	d__Bacteria;p__Bacteroidota;c__Bacteroidia;o__Bacteroidales;f__Tannerellaceae;g__Parabacteroides;s__Parabacteroides distasonis
metabat_SRR16554626.8	94.13	1.34	1843022	30316	d__Bacteria;p__Firmicutes_A;c__Clostridia;o__Oscillospirales;f__Oscillospiraceae;g__ER4;s__ER4 sp900317525
metabat_SRR16554627.10	97.32	0	1887109	213024	d__Bacteria;p__Firmicutes_A;c__Clostridia;o__Oscillospirales;f__Acutalibacteraceae;g__CAG-217;s__CAG-217 sp000436335
metabat_SRR16554627.12	80.36	2.46	1588909	56954	d__Bacteria;p__Firmicutes_A;c__Clostridia;o__TANB77;f__CAG-508;g__Merdicola;s__Merdicola sp900552655
metabat_SRR16554627.25	98.66	0.34	2262922	26067	d__Bacteria;p__Firmicutes_A;c__Clostridia;o__Oscillospirales;f__Acutalibacteraceae;g__Pseudoruminococcus_A;s__Pseudoruminococcus_A massiliensis
metabat_SRR16554631.3	93.96	2.95	2633254	43633	d__Bacteria;p__Firmicutes_A;c__Clostridia;o__Oscillospirales;f__Oscillospiraceae;g__Dysosmobacter;s__Dysosmobacter pullicola
metabat_SRR16554632.20	98.39	0	2072850	47751	d__Bacteria;p__Firmicutes_A;c__Clostridia;o__Christensenellales;f__CAG-138;g__Phil1;s__Phil1 sp001940855
metabat_SRR16554632.31	76.29	0	1739980	14711	d__Bacteria;p__Firmicutes_A;c__Clostridia;o__Oscillospirales;f__Ruminococcaceae;g__Angelakisella;s__Angelakisella sp900547385
metabat_SRR16554632.45	75.44	0.22	1180782	98740	d__Bacteria;p__Firmicutes_A;c__Clostridia;o__TANB77;f__CAG-508;g__CAG-273;s__CAG-273 sp000435755
metabat_SRR16554633.8	96.01	2.75	3307183	18308	d__Bacteria;p__Firmicutes_A;c__Clostridia;o__Lachnospirales;f__Lachnospiraceae;g__Acetatifactor;s__Acetatifactor sp900066565
metabat_SRR16554634.5	90.45	2.81	1311582	20460	d__Bacteria;p__Firmicutes;c__Bacilli;o__RF39;f__UBA660;g__Faecenecus;s__Faecenecus gallistercoris
metabat_SRR16554636.10	85.87	3.73	1727464	5113	d__Bacteria;p__Firmicutes_C;c__Negativicutes;o__Acidaminococcales;f__Acidaminococcaceae;g__Phascolarctobacterium;s__Phascolarctobacterium sp900544795
metabat_SRR16554636.13	93.01	1.2	4198143	7023	d__Bacteria;p__Bacteroidota;c__Bacteroidia;o__Bacteroidales;f__Dysgonomonadaceae;g__Dysgonomonas;s__Dysgonomonas gadei
metabat_SRR16554636.19	98.98	0.34	3003862	193772	d__Bacteria;p__Bacteroidota;c__Bacteroidia;o__Bacteroidales;f__Bacteroidaceae;g__Prevotella;s__Prevotella buccae
metabat_SRR16554636.2	99.83	0.68	2517795	71655	d__Bacteria;p__Firmicutes_A;c__Clostridia;o__Oscillospirales;f__Ruminococcaceae;g__Faecalibacterium;s__Faecalibacterium prausnitzii_G
metabat_SRR16554638.10	100	0.71	4073472	260163	d__Bacteria;p__Firmicutes_A;c__Clostridia;o__Peptostreptococcales;f__Anaerovoracaceae;g__Emergencia;s__Emergencia sp900066695
metabat_SRR16554638.16_sub	90.21	5.49	3472787	6124	d__Bacteria;p__Firmicutes_A;c__Clostridia;o__Lachnospirales;f__Lachnospiraceae;g__Blautia_A;s__
metabat_SRR16554638.9	92.04	4.68	2987936	18371	d__Bacteria;p__Firmicutes_A;c__Clostridia;o__Oscillospirales;f__Oscillospiraceae;g__Intestinimonas;s__Intestinimonas butyriciproducens
metabat_SRR16554641.12	84.87	0.84	2986033	5863	d__Bacteria;p__Firmicutes_A;c__Clostridia;o__Oscillospirales;f__Ruminococcaceae;g__Negativibacillus;s__Negativibacillus massiliensis
metabat_SRR16554643.13	98.39	0	2563360	100348	d__Bacteria;p__Firmicutes_A;c__Clostridia;o__Christensenellales;f__CAG-138;g__UBA1685;s__UBA1685 sp002320595
metabat_SRR16554643.9	98.66	0	3462793	25746	d__Bacteria;p__Bacteroidota;c__Bacteroidia;o__Bacteroidales;f__Marinifilaceae;g__Odoribacter;s__Odoribacter laneus
metabat_SRR16554644.2	97.16	0	2131380	19332	d__Bacteria;p__Firmicutes_A;c__Clostridia;o__Oscillospirales;f__Acutalibacteraceae;g__CAG-177;s__CAG-177 sp003514385
metabat_SRR16554646.5	98.36	0.26	5018087	18202	d__Bacteria;p__Bacteroidota;c__Bacteroidia;o__Bacteroidales;f__Bacteroidaceae;g__Bacteroides;s__Bacteroides fragilis
metabat_SRR16554649.1	92.02	0.6	1828589	5819	d__Bacteria;p__Firmicutes_C;c__Negativicutes;o__Veillonellales;f__Megasphaeraceae;g__Megasphaera;s__Megasphaera massiliensis
metabat_SRR16554650.17	88.79	9.19	4599919	10635	d__Bacteria;p__Bacteroidota;c__Bacteroidia;o__Bacteroidales;f__Tannerellaceae;g__Parabacteroides;s__Parabacteroides acidifaciens
metabat_SRR16554650.19	96.31	1.34	2393069	33607	d__Bacteria;p__Firmicutes_A;c__Clostridia;o__Oscillospirales;f__Oscillospiraceae;g__Dysosmobacter;s__Dysosmobacter sp001916835
metabat_SRR16554650.26	88.03	2.42	2160759	83076	d__Bacteria;p__Cyanobacteria;c__Vampirovibrionia;o__Gastranaerophilales;f__Gastranaerophilaceae;g__CAG-196;s__CAG-196 sp002102975
metabat_SRR16554651.15	98.66	0.34	2092269	61197	d__Bacteria;p__Firmicutes_A;c__Clostridia;o__Oscillospirales;f__Acutalibacteraceae;g__Ruminococcus_E;s__Ruminococcus_E sp003526955
metabat_SRR16554651.26	88.59	1.51	2209437	46364	d__Bacteria;p__Firmicutes_A;c__Clostridia;o__Oscillospirales;f__Oscillospiraceae;g__CAG-170;s__CAG-170 sp000432135
metabat_SRR16554651.36	96.42	0	2470901	42337	d__Bacteria;p__Firmicutes_A;c__Clostridia;o__Oscillospirales;f__Oscillospiraceae;g__Faecousia;s__Faecousia sp900546075
metabat_SRR16554652.18	88.17	2.54	2360222	7303	d__Bacteria;p__Firmicutes_A;c__Clostridia;o__Lachnospirales;f__Lachnospiraceae;g__Lachnospira;s__Lachnospira eligens_A
metabat_SRR16554652.33	76.32	7.21	2264348	3238	d__Bacteria;p__Firmicutes;c__Bacilli;o__Staphylococcales;f__Staphylococcaceae;g__Staphylococcus;s__Staphylococcus aureus
metabat_SRR16554652.36_sub	87.4	0.94	1586794	8237	d__Bacteria;p__Firmicutes;c__Bacilli;o__Erysipelotrichales;f__Erysipelotrichaceae;g__Faecalitalea;s__Faecalitalea cylindroides
metabat_SRR16554652.40	95.64	0	2410150	15030	d__Bacteria;p__Firmicutes_A;c__Clostridia;o__Oscillospirales;f__Ruminococcaceae;g__Ruminococcus_C;s__Ruminococcus_C callidus
metabat_SRR16554652.47	76.6	4.03	1823700	4664	d__Bacteria;p__Firmicutes_A;c__Clostridia;o__Oscillospirales;f__Oscillospiraceae;g__Faecousia;s__Faecousia sp003525905
metabat_SRR16554652.48	80.94	3.5	2778268	5450	d__Bacteria;p__Firmicutes_A;c__Clostridia;o__Lachnospirales;f__Lachnospiraceae;g__Blautia_A;s__Blautia_A obeum
metabat_SRR16554653.16	96.31	0	2455108	70990	d__Bacteria;p__Firmicutes_A;c__Clostridia;o__Oscillospirales;f__Ruminococcaceae;g__Ruminiclostridium_E;s__Ruminiclostridium_E siraeum
metabat_SRR16554653.5	91.82	0.35	1542209	17847	d__Bacteria;p__Firmicutes_A;c__Clostridia;o__Christensenellales;f__CAG-917;g__;s__
metabat_SRR16554654.18	80.81	1.96	2045566	4631	d__Bacteria;p__Firmicutes_A;c__Clostridia;o__Oscillospirales;f__Oscillospiraceae;g__Lawsonibacter;s__Lawsonibacter asaccharolyticus
metabat_SRR16554654.44	88.84	1.01	2296797	16052	d__Bacteria;p__Firmicutes_A;c__Clostridia;o__Oscillospirales;f__Oscillospiraceae;g__UBA738;s__UBA738 sp003522945
metabat_SRR16554654.55	90.6	0.67	2101812	122204	d__Bacteria;p__Firmicutes_A;c__Clostridia;o__Oscillospirales;f__Oscillospiraceae;g__CAG-83;s__CAG-83 sp900547745
metabat_SRR16554656.29	96.94	0	2226337	29947	d__Bacteria;p__Firmicutes_A;c__Clostridia;o__Oscillospirales;f__Ruminococcaceae;g__Faecalibacterium;s__Faecalibacterium prausnitzii_G
metabat_SRR16554656.36	96.13	1.69	2016297	15291	d__Bacteria;p__Actinobacteriota;c__Coriobacteriia;o__Coriobacteriales;f__Coriobacteriaceae;g__Collinsella;s__Collinsella sp900541695
metabat_SRR16554657.23	81.17	0.89	1720839	18391	d__Bacteria;p__Firmicutes_A;c__Clostridia;o__Oscillospirales;f__Oscillospiraceae;g__CAG-83;s__CAG-83 sp001916855
metabat_SRR16554658.17	92.31	5.66	1756714	6654	d__Bacteria;p__Proteobacteria;c__Gammaproteobacteria;o__Enterobacterales;f__Pasteurellaceae;g__Haemophilus_D;s__Haemophilus_D sp001815355
metabat_SRR16554659.15	98.13	0	2484862	41457	d__Bacteria;p__Firmicutes_A;c__Clostridia;o__Oscillospirales;f__Ruminococcaceae;g__Ruminococcus_D;s__Ruminococcus_D bicirculans
metabat_SRR16554660.12	91.72	0.67	2005209	60915	d__Bacteria;p__Firmicutes_A;c__Clostridia;o__Oscillospirales;f__Oscillospiraceae;g__CAG-103;s__CAG-103 sp900317855
metabat_SRR16554660.15	83.89	2.1	1525334	16637	d__Bacteria;p__Firmicutes_A;c__Clostridia;o__TANB77;f__CAG-508;g__Merdicola;s__
metabat_SRR16554660.22	98.5	0	1682720	133492	d__Bacteria;p__Firmicutes;c__Bacilli;o__RFN20;f__CAG-288;g__CAG-288;s__CAG-288 sp000437395
metabat_SRR16554660.26	96.5	4.86	2368050	12960	d__Bacteria;p__Firmicutes_A;c__Clostridia;o__Oscillospirales;f__Oscillospiraceae;g__Dysosmobacter;s__Dysosmobacter sp018228705
metabat_SRR16554660.33	92.5	3.06	1849187	7012	d__Bacteria;p__Proteobacteria;c__Gammaproteobacteria;o__Burkholderiales;f__Burkholderiaceae;g__Duodenibacillus;s__Duodenibacillus sp900762555
metabat_SRR16554660.42	93.06	0	2098919	37038	d__Bacteria;p__Firmicutes_A;c__Clostridia;o__Oscillospirales;f__CAG-272;g__UMGS902;s__UMGS902 sp003343845
metabat_SRR16554662.30_sub	88.22	3.74	2269476	5165	d__Bacteria;p__Firmicutes_A;c__Clostridia;o__Oscillospirales;f__Ruminococcaceae;g__Gemmiger;s__Gemmiger qucibialis
metabat_SRR16554664.18	95.3	2.3	2794193	22062	d__Bacteria;p__Firmicutes_A;c__Clostridia;o__Oscillospirales;f__Oscillospiraceae;g__Dysosmobacter;s__Dysosmobacter sp001916835
metabat_SRR16554665.10	75.36	0	2609266	3540	d__Bacteria;p__Desulfobacterota_I;c__Desulfovibrionia;o__Desulfovibrionales;f__Desulfovibrionaceae;g__Bilophila;s__Bilophila wadsworthia
metabat_SRR16554665.11	78.65	1.29	1669742	3932	d__Bacteria;p__Proteobacteria;c__Gammaproteobacteria;o__Burkholderiales;f__Burkholderiaceae;g__Duodenibacillus;s__Duodenibacillus intestinigallinarum
metabat_SRR16554669.41_sub	88.08	2.9	2440504	11321	d__Bacteria;p__Firmicutes_A;c__Clostridia;o__Lachnospirales;f__Lachnospiraceae;g__Fusicatenibacter;s__Fusicatenibacter saccharivorans
metabat_SRR16554669.42	95.89	0	2216859	11074	d__Bacteria;p__Firmicutes_A;c__Clostridia;o__Oscillospirales;f__Ruminococcaceae;g__Ruminococcus_D;s__Ruminococcus_D bicirculans
metabat_SRR16554669.9	95.48	1.34	2441117	13056	d__Bacteria;p__Firmicutes_A;c__Clostridia;o__Oscillospirales;f__Oscillospiraceae;g__Dysosmobacter;s__Dysosmobacter sp001916835
metabat_SRR16554671.17_sub	89.03	6.77	3325483	7834	d__Bacteria;p__Firmicutes_A;c__Clostridia;o__Oscillospirales;f__Oscillospiraceae;g__CAG-170;s__CAG-170 sp000432135
metabat_SRR16554674.5	99.25	0	4701436	108703	d__Bacteria;p__Bacteroidota;c__Bacteroidia;o__Bacteroidales;f__Bacteroidaceae;g__Phocaeicola;s__Phocaeicola vulgatus
metabat_SRR16554681.16	84.98	2.07	2151723	4898	d__Bacteria;p__Desulfobacterota_I;c__Desulfovibrionia;o__Desulfovibrionales;f__Desulfovibrionaceae;g__Desulfovibrio;s__Desulfovibrio sp900556755
metabat_SRR16554687.19	92.95	0.69	1892316	9527	d__Bacteria;p__Firmicutes_A;c__Clostridia;o__Oscillospirales;f__Oscillospiraceae;g__ER4;s__ER4 sp000765235
metabat_SRR16554687.21	91.32	3.96	2011241	8403	d__Bacteria;p__Firmicutes_A;c__Clostridia;o__Oscillospirales;f__Oscillospiraceae;g__Dysosmobacter;s__Dysosmobacter sp001916835
metabat_SRR16554694.1	99.33	0.13	2910266	139687	d__Bacteria;p__Firmicutes_A;c__Clostridia;o__Oscillospirales;f__Acutalibacteraceae;g__Anaeromassilibacillus;s__Anaeromassilibacillus sp001305115
metabat_SRR16554696.40	79.87	4.14	2930981	4677	d__Bacteria;p__Bacteroidota;c__Bacteroidia;o__Bacteroidales;f__Marinifilaceae;g__Butyricimonas;s__
metabat_SRR16554697.2	98.63	0	2434593	26631	d__Bacteria;p__Firmicutes_A;c__Clostridia;o__Oscillospirales;f__Ruminococcaceae;g__Ruminococcus_D;s__Ruminococcus_D bicirculans
metabat_SRR16554702.30	96.63	0	1469072	43154	d__Bacteria;p__Firmicutes;c__Bacilli;o__RFN20;f__CAG-826;g__Onthovivens;s__
metabat_SRR16554702.8	78.79	1.34	1602899	85636	d__Bacteria;p__Firmicutes_A;c__Clostridia;o__TANB77;f__CAG-508;g__CAG-245;s__CAG-245 sp000435175
metabat_SRR16554703.27	83.06	0.43	1792631	6363	d__Bacteria;p__Firmicutes_A;c__Clostridia;o__Christensenellales;f__Borkfalkiaceae;g__Borkfalkia;s__
metabat_SRR16554703.42	99.33	0	2657701	117144	d__Bacteria;p__Firmicutes_A;c__Clostridia;o__Lachnospirales;f__Lachnospiraceae;g__Coprococcus;s__Coprococcus sp000154245
metabat_SRR16554703.48_sub	81.69	1.57	1867676	15997	d__Bacteria;p__Firmicutes_A;c__Clostridia;o__Oscillospirales;f__Oscillospiraceae;g__Limivicinus;s__Limivicinus sp900549645
metabat_SRR16554704.2	100	0.45	2432882	17309	d__Bacteria;p__Firmicutes_A;c__Clostridia;o__Oscillospirales;f__Ruminococcaceae;g__Faecalibacterium;s__Faecalibacterium prausnitzii
metabat_SRR16554704.3	98.63	0	2405205	42423	d__Bacteria;p__Firmicutes_A;c__Clostridia;o__Oscillospirales;f__Ruminococcaceae;g__Ruminococcus_D;s__Ruminococcus_D bicirculans
metabat_SRR16554704.6	90.04	1.34	1812232	9896	d__Bacteria;p__Firmicutes_A;c__Clostridia;o__Oscillospirales;f__Oscillospiraceae;g__CAG-83;s__CAG-83 sp000431575
metabat_SRR16554705.23	93.33	2.46	2437748	40121	d__Bacteria;p__Firmicutes_A;c__Clostridia;o__Oscillospirales;f__Oscillospiraceae;g__Pelethomonas;s__
metabat_SRR16554706.13	91.55	3.02	2068506	12845	d__Bacteria;p__Firmicutes_A;c__Clostridia;o__Oscillospirales;f__Oscillospiraceae;g__CAG-170;s__CAG-170 sp000436735
metabat_SRR16554707.26	75.36	4.27	1725860	5821	d__Bacteria;p__Firmicutes_A;c__Clostridia;o__Oscillospirales;f__Ruminococcaceae;g__Faecalibacterium;s__Faecalibacterium prausnitzii_C
metabat_SRR16554711.16	96.84	0	2819703	89405	d__Bacteria;p__Firmicutes_A;c__Clostridia;o__Lachnospirales;f__Lachnospiraceae;g__Copromonas;s__Copromonas sp000435795
metabat_SRR16554712.21	95.62	0.67	4248328	8271	d__Bacteria;p__Bacteroidota;c__Bacteroidia;o__Bacteroidales;f__Tannerellaceae;g__;s__
metabat_SRR16554713.13	83.49	5	3357946	4952	d__Bacteria;p__Bacteroidota;c__Bacteroidia;o__Bacteroidales;f__Tannerellaceae;g__Parabacteroides;s__Parabacteroides distasonis
metabat_SRR16554713.7	83.26	1.89	2122069	5368	d__Bacteria;p__Firmicutes_A;c__Clostridia;o__Oscillospirales;f__Ruminococcaceae;g__Faecalibacterium;s__Faecalibacterium prausnitzii_D
metabat_SRR16554721.12_sub	91.01	1.1	2931227	7547	d__Bacteria;p__Firmicutes_A;c__Clostridia;o__Lachnospirales;f__Lachnospiraceae;g__Acetatifactor;s__Acetatifactor intestinalis
metabat_SRR16554724.5	96.89	0.93	1996642	23224	d__Bacteria;p__Proteobacteria;c__Gammaproteobacteria;o__Burkholderiales;f__Burkholderiaceae;g__Sutterella;s__Sutterella sp900762445
metabat_SRR16554725.6	98.9	3.57	2211641	10137	d__Bacteria;p__Firmicutes_A;c__Clostridia;o__Oscillospirales;f__Ruminococcaceae;g__Faecalibacterium;s__Faecalibacterium prausnitzii
metabat_SRR16554726.23	82.95	2.65	1847888	4907	d__Bacteria;p__Firmicutes_A;c__Clostridia;o__Oscillospirales;f__Oscillospiraceae;g__Dysosmobacter;s__Dysosmobacter sp001916835
metabat_SRR16554726.7	75.92	1.12	1466302	3923	d__Bacteria;p__Firmicutes_A;c__Clostridia;o__Oscillospirales;f__Acutalibacteraceae;g__CAG-177;s__CAG-177 sp003514385
metabat_SRR16554727.13_sub	88.12	1.34	1872082	16285	d__Bacteria;p__Firmicutes_A;c__Clostridia;o__Oscillospirales;f__Oscillospiraceae;g__F23-B02;s__F23-B02 sp001916715
metabat_SRR16554727.4	90.51	1.17	1987999	8360	d__Bacteria;p__Bacteroidota;c__Bacteroidia;o__Bacteroidales;f__Muribaculaceae;g__CAG-485;s__CAG-485 sp900541835
metabat_SRR16554728.6	85.4	0	1808367	16902	d__Bacteria;p__Firmicutes_A;c__Clostridia;o__Oscillospirales;f__Oscillospiraceae;g__CAG-83;s__CAG-83 sp001916855
metabat_SRR16554728.7	80.4	2.81	2189118	5985	d__Bacteria;p__Firmicutes_A;c__Clostridia;o__Oscillospirales;f__Oscillospiraceae;g__CAG-83;s__CAG-83 sp900548615
metabat_SRR16554733.8	98.47	0	2586727	87211	d__Bacteria;p__Firmicutes_A;c__Clostridia;o__Oscillospirales;f__Ruminococcaceae;g__Faecalibacterium;s__Faecalibacterium prausnitzii_G
metabat_SRR16554734.17	96.65	0.74	4092035	147085	d__Bacteria;p__Bacteroidota;c__Bacteroidia;o__Bacteroidales;f__Bacteroidaceae;g__Bacteroides;s__
metabat_SRR16554736.34_sub	85.61	8.72	2352049	16414	d__Bacteria;p__Firmicutes_A;c__Clostridia;o__Oscillospirales;f__Oscillospiraceae;g__CAG-170;s__CAG-170 sp002404795
metabat_SRR16554744.1	95.24	1.34	1902414	16311	d__Bacteria;p__Firmicutes_A;c__Clostridia;o__Oscillospirales;f__Oscillospiraceae;g__CAG-103;s__CAG-103 sp900543625
metabat_SRR16554744.18	91.95	0.67	2225971	41884	d__Bacteria;p__Firmicutes_A;c__Clostridia;o__Oscillospirales;f__Oscillospiraceae;g__Faecousia;s__Faecousia sp003525905
metabat_SRR16554744.3	99.98	1.5	2376358	153784	d__Bacteria;p__Firmicutes_C;c__Negativicutes;o__Acidaminococcales;f__Acidaminococcaceae;g__Phascolarctobacterium;s__Phascolarctobacterium faecium
metabat_SRR16554746.22	98.65	0	4620000	133108	d__Bacteria;p__Bacteroidota;c__Bacteroidia;o__Bacteroidales;f__Tannerellaceae;g__Parabacteroides;s__Parabacteroides distasonis
metabat_SRR16554747.15	81.63	1.27	1720484	4295	d__Bacteria;p__Proteobacteria;c__Gammaproteobacteria;o__Burkholderiales;f__Burkholderiaceae;g__Parasutterella;s__Parasutterella gallistercoris
metabat_SRR16554749.2	91.05	0	2634758	41326	d__Bacteria;p__Firmicutes_A;c__Clostridia;o__Oscillospirales;f__Ruminococcaceae;g__Ruminiclostridium_E;s__Ruminiclostridium_E siraeum
metabat_SRR16554749.32	98.82	0.1	4573570	44796	d__Bacteria;p__Proteobacteria;c__Gammaproteobacteria;o__Enterobacterales;f__Enterobacteriaceae;g__Enterobacter;s__Enterobacter hormaechei_A
metabat_SRR16554753.15	85.27	0.68	1894639	5042	d__Bacteria;p__Firmicutes_A;c__Clostridia;o__Oscillospirales;f__Ruminococcaceae;g__Ruminococcus_D;s__Ruminococcus_D bicirculans
metabat_SRR16554754.14_sub	97.22	10.28	6868503	18426	d__Bacteria;p__Bacteroidota;c__Bacteroidia;o__Bacteroidales;f__Bacteroidaceae;g__Bacteroides;s__
metabat_SRR16554756.5	87.92	0.67	2211968	58639	d__Bacteria;p__Firmicutes_A;c__Clostridia;o__Oscillospirales;f__Oscillospiraceae;g__CAG-83;s__CAG-83 sp000435555
metabat_SRR16554757.15_sub	83.62	7.25	2703831	7899	d__Bacteria;p__Firmicutes_A;c__Clostridia;o__Oscillospirales;f__Ruminococcaceae;g__Gemmiger;s__Gemmiger formicilis
metabat_SRR16554757.24	82.11	1.53	2303150	6545	d__Bacteria;p__Firmicutes_A;c__Clostridia;o__Oscillospirales;f__Oscillospiraceae;g__Flavonifractor;s__Flavonifractor avistercoris
metabat_SRR16554757.25	90.73	0.88	2264190	8140	d__Bacteria;p__Actinobacteriota;c__Coriobacteriia;o__Coriobacteriales;f__Atopobiaceae;g__Thermophilibacter;s__Thermophilibacter provencensis
metabat_SRR16554757.37	97.13	1.48	3014978	14574	d__Bacteria;p__Firmicutes_A;c__Clostridia;o__Lachnospirales;f__Lachnospiraceae;g__Lachnoclostridium_A;s__Lachnoclostridium_A avicola
metabat_SRR16554758.22	77.84	3.69	2531519	5908	d__Bacteria;p__Firmicutes_A;c__Clostridia;o__Oscillospirales;f__Oscillospiraceae;g__Lawsonibacter;s__
metabat_SRR16554760.38	93.01	2.8	2236720	8898	d__Bacteria;p__Firmicutes_A;c__Clostridia;o__UBA1212;f__UBA1255;g__Egerieisoma;s__Egerieisoma sp900543695
metabat_SRR16554760.5	80.36	2.13	1634298	240993	d__Bacteria;p__Firmicutes_A;c__Clostridia;o__TANB77;f__CAG-508;g__Merdicola;s__Merdicola sp018371855
metabat_SRR16554760.8_sub	86.27	4.93	2208630	7340	d__Bacteria;p__Firmicutes_A;c__Clostridia;o__Oscillospirales;f__Ruminococcaceae;g__Faecalibacterium;s__Faecalibacterium prausnitzii
metabat_SRR16554763.17	86.25	1.75	2637682	7677	d__Bacteria;p__Firmicutes_A;c__Clostridia;o__Christensenellales;f__CAG-74;g__UBA11524;s__UBA11524 sp000437595
metabat_SRR16554763.26	95.97	1.34	2088430	105774	d__Bacteria;p__Firmicutes_A;c__Clostridia;o__Oscillospirales;f__Oscillospiraceae;g__CAG-103;s__CAG-103 sp900543625
metabat_SRR16554763.38	97.32	1.01	2123562	41583	d__Bacteria;p__Firmicutes_A;c__Clostridia;o__Oscillospirales;f__Oscillospiraceae;g__Dysosmobacter;s__Dysosmobacter sp001916835
metabat_SRR16554763.7	95.95	0.84	3215971	49465	d__Bacteria;p__Bacteroidota;c__Bacteroidia;o__Bacteroidales;f__Bacteroidaceae;g__Prevotella;s__Prevotella copri
metabat_SRR16554763.9	97.65	0	2414315	26162	d__Bacteria;p__Firmicutes_A;c__Clostridia;o__Oscillospirales;f__Ruminococcaceae;g__Ruminiclostridium_E;s__Ruminiclostridium_E siraeum
metabat_SRR16554765.17	77.73	3.08	1600394	4386	d__Bacteria;p__Firmicutes_A;c__Clostridia;o__Oscillospirales;f__Oscillospiraceae;g__ER4;s__ER4 sp000765235
metabat_SRR16554765.3	98.09	0.16	2228083	22685	d__Bacteria;p__Firmicutes_A;c__Clostridia;o__Lachnospirales;f__Lachnospiraceae;g__Agathobacter;s__Agathobacter rectalis
metabat_SRR16554766.12	85.18	0.43	1517007	4815	d__Bacteria;p__Firmicutes;c__Bacilli;o__Lactobacillales;f__Lactobacillaceae;g__Lactobacillus;s__Lactobacillus paragasseri
metabat_SRR16554766.13	85.47	1.01	1909532	8207	d__Bacteria;p__Firmicutes_A;c__Clostridia;o__Oscillospirales;f__Acutalibacteraceae;g__UBA1417;s__UBA1417 sp003531055
metabat_SRR16554766.26	75.05	0	1083704	3479	d__Bacteria;p__Firmicutes_A;c__Clostridia;o__Peptostreptococcales;f__Anaerovoracaceae;g__VUNA01;s__VUNA01 sp002299625
metabat_SRR16554766.36	89.21	1.57	1687603	8705	d__Bacteria;p__Actinobacteriota;c__Coriobacteriia;o__Coriobacteriales;f__Eggerthellaceae;g__CAG-1427;s__CAG-1427 sp000436075
metabat_SRR16554766.44	94.37	2.14	2863944	16511	d__Bacteria;p__Bacteroidota;c__Bacteroidia;o__Bacteroidales;f__UBA932;g__Cryptobacteroides;s__Cryptobacteroides sp000432515
metabat_SRR16554767.15	98.08	0.6	1999974	30039	d__Bacteria;p__Firmicutes_C;c__Negativicutes;o__Acidaminococcales;f__Acidaminococcaceae;g__Phascolarctobacterium_A;s__Phascolarctobacterium_A succinatutens
metabat_SRR16554768.12	97.75	3.37	2793821	10616	d__Bacteria;p__Fusobacteriota;c__Fusobacteriia;o__Fusobacteriales;f__Fusobacteriaceae;g__Cetobacterium_A;s__
metabat_SRR16554769.19	97.32	0	1816699	74656	d__Bacteria;p__Firmicutes_A;c__Clostridia;o__Oscillospirales;f__Acutalibacteraceae;g__Eubacterium_R;s__Eubacterium_R sp000434995
metabat_SRR16554769.2	91.55	1.15	1552028	5752	d__Bacteria;p__Firmicutes_A;c__Clostridia;o__Christensenellales;f__CAG-138;g__SFEL01;s__SFEL01 sp004557245
metabat_SRR16554769.37	91.95	1.79	1982819	7533	d__Bacteria;p__Firmicutes_A;c__Clostridia;o__Oscillospirales;f__Acutalibacteraceae;g__CAG-488;s__CAG-488 sp000434055
metabat_SRR16554769.49	97.27	0.34	2082795	300671	d__Bacteria;p__Firmicutes_A;c__Clostridia;o__Oscillospirales;f__Acutalibacteraceae;g__CAG-177;s__CAG-177 sp003514385
metabat_SRR16554771.26	99.46	0	4025204	69950	d__Bacteria;p__Bacteroidota;c__Bacteroidia;o__Bacteroidales;f__Marinifilaceae;g__Odoribacter;s__Odoribacter splanchnicus
metabat_SRR16554771.5	77.45	0	1888921	3533	d__Bacteria;p__Firmicutes_A;c__Clostridia;o__Lachnospirales;f__Lachnospiraceae;g__Anaerostipes;s__Anaerostipes hadrus
metabat_SRR16554771.7_sub	96.87	0	3485252	23895	d__Bacteria;p__Firmicutes_A;c__Clostridia;o__Lachnospirales;f__Lachnospiraceae;g__Butyribacter;s__Butyribacter intestini
metabat_SRR16554773.16	93.52	2.29	3167717	9352	d__Bacteria;p__Firmicutes_A;c__Clostridia;o__Lachnospirales;f__Lachnospiraceae;g__Roseburia;s__Roseburia inulinivorans
metabat_SRR16554775.14	91.83	1.54	4021830	8822	d__Bacteria;p__Bacteroidota;c__Bacteroidia;o__Bacteroidales;f__Tannerellaceae;g__Parabacteroides_B;s__
metabat_SRR16554775.6_sub	95.79	2.1	2015055	7443	d__Bacteria;p__Firmicutes_A;c__Clostridia;o__Oscillospirales;f__Ruminococcaceae;g__Faecalibacterium;s__Faecalibacterium prausnitzii
metabat_SRR16554777.11	88.26	0	1904039	56957	d__Bacteria;p__Firmicutes_A;c__Clostridia;o__Oscillospirales;f__Oscillospiraceae;g__F23-B02;s__F23-B02 sp002472405
metabat_SRR16554777.35	97.99	0.67	2082854	65898	d__Bacteria;p__Firmicutes_A;c__Clostridia;o__Oscillospirales;f__Acutalibacteraceae;g__Eubacterium_R;s__Eubacterium_R faecipullorum
metabat_SRR16554778.1_sub	100	0.81	2123843	94250	d__Bacteria;p__Actinobacteriota;c__Coriobacteriia;o__Coriobacteriales;f__Coriobacteriaceae;g__Collinsella;s__
metabat_SRR16554778.4	95.57	0.63	2812569	63462	d__Bacteria;p__Firmicutes_A;c__Clostridia;o__Lachnospirales;f__Lachnospiraceae;g__Oliverpabstia;s__Oliverpabstia faecicola
metabat_SRR16554779.19	95.17	1.34	2446358	30396	d__Bacteria;p__Firmicutes_A;c__Clostridia;o__Oscillospirales;f__Ruminococcaceae;g__Negativibacillus;s__Negativibacillus faecipullorum
metabat_SRR16554779.24	97.99	0.29	2980104	35596	d__Bacteria;p__Firmicutes_A;c__Clostridia;o__Oscillospirales;f__Oscillospiraceae;g__Intestinimonas;s__Intestinimonas butyriciproducens
metabat_SRR16554779.30	94.8	0.39	4220980	182620	d__Bacteria;p__Bacteroidota;c__Bacteroidia;o__Bacteroidales;f__Bacteroidaceae;g__Bacteroides;s__Bacteroides uniformis
metabat_SRR16554780.25	93.96	1.74	3478123	35438	d__Bacteria;p__Firmicutes_A;c__Clostridia;o__Oscillospirales;f__Oscillospiraceae;g__CAG-170;s__CAG-170 sp000432135
metabat_SRR16554780.7_sub	83.58	2.5	1790899	4456	d__Bacteria;p__Proteobacteria;c__Gammaproteobacteria;o__Burkholderiales;f__Burkholderiaceae;g__Duodenibacillus;s__Duodenibacillus intestinigallinarum
metabat_SRR16554785.19	98.07	0.48	2730384	122656	d__Bacteria;p__Firmicutes_A;c__Clostridia;o__Lachnospirales;f__Lachnospiraceae;g__Agathobacter;s__Agathobacter rectalis
metabat_SRR16554785.21	90.27	0.67	1913020	47892	d__Bacteria;p__Firmicutes_A;c__Clostridia;o__Oscillospirales;f__Oscillospiraceae;g__CAG-83;s__CAG-83 sp001916855
metabat_SRR16554786.10	97.32	0.67	2823458	51592	d__Bacteria;p__Firmicutes_A;c__Clostridia;o__Oscillospirales;f__Acutalibacteraceae;g__Fimivicinus;s__Fimivicinus sp900544375
metabat_SRR16554786.23	95.23	1.07	2363755	58238	d__Bacteria;p__Firmicutes_A;c__Clostridia;o__Lachnospirales;f__Lachnospiraceae;g__Dorea;s__Dorea formicigenerans
metabat_SRR16554786.38	95.65	0.06	2326425	98424	d__Bacteria;p__Firmicutes_A;c__Clostridia;o__Lachnospirales;f__Lachnospiraceae;g__Agathobacter;s__Agathobacter rectalis
metabat_SRR16554788.7	98.92	0	1834908	90202	d__Bacteria;p__Proteobacteria;c__Alphaproteobacteria;o__RF32;f__CAG-239;g__CAZU01;s__CAZU01 sp000432275
metabat_SRR16554789.32	96.31	0	2692119	59221	d__Bacteria;p__Firmicutes_A;c__Clostridia;o__Oscillospirales;f__Ruminococcaceae;g__Ruminiclostridium_E;s__Ruminiclostridium_E siraeum
metabat_SRR20881974.5	99.29	0	2185941	205891	d__Bacteria;p__Firmicutes_A;c__Clostridia;o__Peptostreptococcales;f__Anaerovoracaceae;g__Fimisoma;s__Fimisoma sp000435715
metabat_SRR20881974.56	98.66	3.86	3009322	88054	d__Bacteria;p__Firmicutes_A;c__Clostridia;o__Oscillospirales;f__Oscillospiraceae;g__Dysosmobacter;s__Dysosmobacter pullicola
metabat_SRR20881975.20	76.88	1.21	1656950	4066	d__Bacteria;p__Firmicutes_A;c__Clostridia;o__Lachnospirales;f__Anaerotignaceae;g__Anaerotignum;s__Anaerotignum lactatifermentans
metabat_SRR20881975.42	89.47	0	2080103	45121	d__Bacteria;p__Firmicutes_A;c__Clostridia;o__Lachnospirales;f__Lachnospiraceae;g__CAG-317;s__CAG-317 sp000433535
metabat_SRR20881976.14	84.22	1.53	1370889	6257	d__Bacteria;p__Actinobacteriota;c__Coriobacteriia;o__Coriobacteriales;f__Eggerthellaceae;g__CAG-1427;s__CAG-1427 sp000435675
metabat_SRR20881976.26_sub	89.55	0.07	1627154	14816	d__Bacteria;p__Actinobacteriota;c__Coriobacteriia;o__Coriobacteriales;f__Coriobacteriaceae;g__Collinsella;s__Collinsella intestinalis
metabat_SRR20881976.34_sub	84.69	10.43	2894738	8778	d__Bacteria;p__Firmicutes_A;c__Clostridia;o__Lachnospirales;f__Lachnospiraceae;g__Blautia_A;s__Blautia_A sp900066355
metabat_SRR20881977.25_sub	93.04	0.02	3172033	45761	d__Bacteria;p__Firmicutes_A;c__Clostridia;o__Lachnospirales;f__Lachnospiraceae;g__Blautia_A;s__Blautia_A faecis
metabat_SRR20881977.30	93.67	1.58	3175576	181862	d__Bacteria;p__Firmicutes_A;c__Clostridia;o__Lachnospirales;f__Lachnospiraceae;g__Blautia_A;s__Blautia_A hydrogenotrophica
metabat_SRR20881978.1_sub	97.47	1.42	3331460	148834	d__Bacteria;p__Firmicutes_A;c__Clostridia;o__Lachnospirales;f__Lachnospiraceae;g__Merdisoma;s__Merdisoma sp002160825
metabat_SRR20881978.24	98.12	0.18	6139498	116802	d__Bacteria;p__Bacteroidota;c__Bacteroidia;o__Bacteroidales;f__Bacteroidaceae;g__Bacteroides;s__Bacteroides thetaiotaomicron
metabat_SRR20881978.32	92.91	0.04	1814651	50146	d__Bacteria;p__Firmicutes_A;c__Clostridia;o__Peptostreptococcales;f__Anaerovoracaceae;g__Fimisoma;s__Fimisoma sp900754795
metabat_SRR20881979.25	89.94	1.5	3349120	5014	d__Bacteria;p__Desulfobacterota_I;c__Desulfovibrionia;o__Desulfovibrionales;f__Desulfovibrionaceae;g__Bilophila;s__Bilophila wadsworthia
metabat_SRR20881979.28	96.65	0.59	2303045	10041	d__Bacteria;p__Desulfobacterota_I;c__Desulfovibrionia;o__Desulfovibrionales;f__Desulfovibrionaceae;g__Desulfovibrio;s__Desulfovibrio sp900556755
metabat_SRR20881979.6	80.16	0.6	1206415	4096	d__Bacteria;p__Firmicutes_C;c__Negativicutes;o__Acidaminococcales;f__Acidaminococcaceae;g__CAG-266;s__CAG-266 sp000436095
metabat_SRR20881980.15_sub	100	1.57	3284449	47013	d__Bacteria;p__Firmicutes_A;c__Clostridia;o__Lachnospirales;f__Lachnospiraceae;g__Anaerobutyricum;s__Anaerobutyricum soehngenii
metabat_SRR20881980.24_sub	75.02	0.23	2300302	6793	d__Bacteria;p__Firmicutes_A;c__Clostridia;o__Oscillospirales;f__Ruminococcaceae;g__Gemmiger;s__
metabat_SRR20881980.9_sub	97.62	3.46	2358858	60626	d__Bacteria;p__Firmicutes_A;c__Clostridia;o__Oscillospirales;f__Ruminococcaceae;g__Faecalibacterium;s__Faecalibacterium prausnitzii
metabat_SRR20881981.18	89.58	12.8	3170795	5881	d__Bacteria;p__Actinobacteriota;c__Coriobacteriia;o__Coriobacteriales;f__Eggerthellaceae;g__Eggerthella;s__Eggerthella lenta
metabat_SRR20881981.21_sub	81.94	5.76	1615675	4214	d__Bacteria;p__Firmicutes_A;c__Clostridia;o__Oscillospirales;f__Oscillospiraceae;g__CAG-83;s__CAG-83 sp000435555
metabat_SRR20881981.3	98.63	0	2530548	47770	d__Bacteria;p__Firmicutes_A;c__Clostridia;o__Oscillospirales;f__Ruminococcaceae;g__Ruminococcus_D;s__Ruminococcus_D bicirculans
metabat_SRR20881981.42_sub	92.06	0.67	2225731	27073	d__Bacteria;p__Firmicutes_A;c__Clostridia;o__Oscillospirales;f__Butyricicoccaceae;g__Agathobaculum;s__Agathobaculum butyriciproducens
metabat_SRR20881981.57	75.04	3.24	2096277	4288	d__Bacteria;p__Firmicutes_A;c__Clostridia;o__Lachnospirales;f__UBA1390;g__Faecimorpha;s__Faecimorpha stercoravium
metabat_SRR20881981.60	90.64	4.7	1763643	7112	d__Bacteria;p__Actinobacteriota;c__Coriobacteriia;o__Coriobacteriales;f__Eggerthellaceae;g__CAG-1427;s__CAG-1427 sp000436075
metabat_SRR20881981.63	90.94	0.34	1668063	53848	d__Bacteria;p__Firmicutes_A;c__Clostridia;o__Oscillospirales;f__Oscillospiraceae;g__F23-B02;s__F23-B02 sp000431075
metabat_SRR20881981.9	99.19	3.29	3023819	53784	d__Bacteria;p__Firmicutes_A;c__Clostridia;o__Christensenellales;f__CAG-74;g__Limiplasma;s__Limiplasma sp900548145
metabat_SRR20881983.15_sub	90.98	0.67	2346909	7537	d__Bacteria;p__Firmicutes_A;c__Clostridia;o__Oscillospirales;f__Acutalibacteraceae;g__Anaeromassilibacillus;s__Anaeromassilibacillus stercoravium
metabat_SRR20881983.26_sub	90.06	0.44	2017563	58405	d__Bacteria;p__Firmicutes_A;c__Clostridia;o__Lachnospirales;f__Lachnospiraceae;g__CAG-317;s__CAG-317 sp900543415
metabat_SRR20881983.38	97.99	1.01	1875689	179297	d__Bacteria;p__Firmicutes_A;c__Clostridia;o__Oscillospirales;f__Acutalibacteraceae;g__Ruminococcus_E;s__Ruminococcus_E bromii_B
metabat_SRR20881983.56	81.9	0.34	1838065	5823	d__Bacteria;p__Firmicutes_A;c__Clostridia;o__Oscillospirales;f__Ruminococcaceae;g__Ruminococcus_C;s__Ruminococcus_C callidus
metabat_SRR20881983.76	82.49	3.61	2272726	4788	d__Bacteria;p__Firmicutes;c__Bacilli;o__Haloplasmatales_A;f__Turicibacteraceae;g__Turicibacter;s__Turicibacter sp001543345
metabat_SRR20881984.45	96.77	1.21	2030018	104342	d__Bacteria;p__Actinobacteriota;c__Coriobacteriia;o__Coriobacteriales;f__Coriobacteriaceae;g__Collinsella;s__Collinsella sp900545445
metabat_SRR20881985.11	91.13	1.45	2377905	55441	d__Bacteria;p__Firmicutes_A;c__Clostridia;o__Lachnospirales;f__Lachnospiraceae;g__CAG-194;s__CAG-194 sp000432915
metabat_SRR20881985.70	95.97	1.61	1976971	60373	d__Bacteria;p__Actinobacteriota;c__Coriobacteriia;o__Coriobacteriales;f__Coriobacteriaceae;g__Collinsella;s__
metabat_SRR20881986.19	95.18	0.53	1979260	12512	d__Bacteria;p__Actinobacteriota;c__Actinomycetia;o__Actinomycetales;f__Actinomycetaceae;g__Actinotignum;s__Actinotignum sanguinis
metabat_SRR20881986.22	93.35	0.79	1720106	9886	d__Bacteria;p__Actinobacteriota;c__Actinomycetia;o__Actinomycetales;f__Actinomycetaceae;g__Pauljensenia;s__Pauljensenia turicensis
metabat_SRR20881986.23	95.57	0.32	6961010	81024	d__Bacteria;p__Firmicutes_A;c__Clostridia;o__Lachnospirales;f__Lachnospiraceae;g__Hungatella;s__Hungatella sp005845265
metabat_SRR20881986.45	94.97	0	1707733	8210	d__Bacteria;p__Firmicutes_A;c__Clostridia;o__Oscillospirales;f__Acutalibacteraceae;g__Ruminococcus_E;s__Ruminococcus_E bromii_B
metabat_SRR20881986.9_sub	85.24	0	2179905	7170	d__Bacteria;p__Firmicutes_A;c__Clostridia;o__Oscillospirales;f__Ruminococcaceae;g__Gemmiger;s__Gemmiger formicilis
metabat_SRR20881987.24	99.19	1.61	2229307	61053	d__Bacteria;p__Actinobacteriota;c__Coriobacteriia;o__Coriobacteriales;f__Coriobacteriaceae;g__Collinsella;s__
metabat_SRR20881987.26	99.19	1.01	2857675	49780	d__Bacteria;p__Actinobacteriota;c__Coriobacteriia;o__Coriobacteriales;f__Eggerthellaceae;g__Adlercreutzia;s__Adlercreutzia celatus_A
metabat_SRR20881987.29	78.28	4.87	2000276	4358	d__Bacteria;p__Firmicutes_A;c__Clostridia;o__Lachnospirales;f__Lachnospiraceae;g__Anaerostipes;s__Anaerostipes hadrus
metabat_SRR20881988.20	84.61	2.09	1912806	5887	d__Bacteria;p__Actinobacteriota;c__Coriobacteriia;o__Coriobacteriales;f__Coriobacteriaceae;g__Collinsella;s__
metabat_SRR23364171.10	97.58	0.27	2636129	79303	d__Bacteria;p__Actinobacteriota;c__Coriobacteriia;o__Coriobacteriales;f__Eggerthellaceae;g__Adlercreutzia;s__Adlercreutzia equolifaciens
metabat_SRR23364171.30	97.2	0	2043558	11400	d__Bacteria;p__Firmicutes_A;c__Clostridia;o__Oscillospirales;f__Acutalibacteraceae;g__UBA1417;s__UBA1417 sp003531055
metabat_SRR23364171.31	93.65	0.95	3279745	52144	d__Bacteria;p__Bacteroidota;c__Bacteroidia;o__Bacteroidales;f__UBA932;g__Cryptobacteroides;s__Cryptobacteroides sp000433355
metabat_SRR23364171.43_sub	78.42	3.36	1654774	5763	d__Bacteria;p__Firmicutes_A;c__Clostridia;o__Oscillospirales;f__Ruminococcaceae;g__Faecalibacterium;s__Faecalibacterium sp900758465
metabat_SRR23364171.73	94.13	0.95	2901441	21462	d__Bacteria;p__Bacteroidota;c__Bacteroidia;o__Bacteroidales;f__UBA932;g__Cryptobacteroides;s__Cryptobacteroides sp000432515
metabat_SRR23364174.18	99.19	1.61	2159618	39198	d__Bacteria;p__Actinobacteriota;c__Coriobacteriia;o__Coriobacteriales;f__Coriobacteriaceae;g__Enorma;s__Enorma massiliensis
metabat_SRR23364174.22	88.09	1.34	2167228	5518	d__Bacteria;p__Firmicutes_A;c__Clostridia;o__Lachnospirales;f__Lachnospiraceae;g__Anaerostipes;s__Anaerostipes hadrus_A
metabat_SRR23364174.33	80.27	1.27	1384332	3220	d__Bacteria;p__Firmicutes;c__Bacilli;o__Erysipelotrichales;f__Coprobacillaceae;g__Catenibacterium;s__Catenibacterium sp000437715
metabat_SRR23364174.8	81.21	2.15	1944158	7682	d__Bacteria;p__Firmicutes_A;c__Clostridia;o__Oscillospirales;f__Oscillospiraceae;g__Evtepia;s__Evtepia sp004556345
metabat_SRR23364175.46	98.87	3.02	2195663	19176	d__Bacteria;p__Actinobacteriota;c__Coriobacteriia;o__Coriobacteriales;f__Eggerthellaceae;g__Aphodovivens;s__Aphodovivens avicola
metabat_SRR23364176.32	84.89	0	2623020	4392	d__Bacteria;p__Synergistota;c__Synergistia;o__Synergistales;f__Synergistaceae;g__Cloacibacillus;s__Cloacibacillus porcorum
metabat_SRR23364176.34	92.73	4.38	2316830	11352	d__Bacteria;p__Firmicutes_A;c__Clostridia;o__Oscillospirales;f__Oscillospiraceae;g__CAG-170;s__CAG-170 sp003516765
metabat_SRR23364178.12	100	0.81	2224306	88463	d__Bacteria;p__Actinobacteriota;c__Coriobacteriia;o__Coriobacteriales;f__Coriobacteriaceae;g__Collinsella;s__Collinsella sp900758375
metabat_SRR23364178.39_sub	82.98	0.67	2025165	4414	d__Bacteria;p__Firmicutes_A;c__Clostridia;o__UBA1381;f__UBA1381;g__CAG-41;s__CAG-41 sp900066215
metabat_SRR23364184.15	92.63	1.16	3297238	5691	d__Bacteria;p__Firmicutes_A;c__Clostridia;o__Lachnospirales;f__Lachnospiraceae;g__Blautia_A;s__Blautia_A wexlerae
metabat_SRR23364184.7	95.92	0	2402132	49643	d__Bacteria;p__Firmicutes_A;c__Clostridia;o__Oscillospirales;f__Ruminococcaceae;g__Gemmiger;s__Gemmiger formicilis
metabat_SRR23364187.17_sub	95.24	1.7	2310643	16518	d__Bacteria;p__Firmicutes_A;c__Clostridia;o__Oscillospirales;f__Ruminococcaceae;g__Fournierella;s__Fournierella excrementavium
metabat_SRR23364187.21	98.39	1.61	2217071	90542	d__Bacteria;p__Actinobacteriota;c__Coriobacteriia;o__Coriobacteriales;f__Coriobacteriaceae;g__Enorma;s__Enorma massiliensis
metabat_SRR23364187.35_sub	95.05	4.94	2892880	14193	d__Bacteria;p__Firmicutes_A;c__Clostridia;o__Christensenellales;f__CAG-74;g__Pullichristensenella;s__Pullichristensenella excrementipullorum
metabat_SRR23364187.36	91.28	0.69	2085604	21093	d__Bacteria;p__Firmicutes_A;c__Clostridia;o__Oscillospirales;f__Oscillospiraceae;g__CAG-83;s__CAG-83 sp000435555
metabat_SRR23364187.55	90.38	0.22	2046370	6310	d__Bacteria;p__Firmicutes_A;c__Clostridia;o__Oscillospirales;f__Ruminococcaceae;g__Ruminococcus_D;s__Ruminococcus_D sp900543145
metabat_SRR23364187.7	100	1.69	2444968	33726	d__Bacteria;p__Synergistota;c__Synergistia;o__Synergistales;f__Synergistaceae;g__Caccocola;s__Caccocola faecigallinarum
metabat_SRR23364189.40	95.43	4.73	1946562	18691	d__Bacteria;p__Actinobacteriota;c__Coriobacteriia;o__Coriobacteriales;f__QAMH01;g__CACZQA01;s__CACZQA01 sp900758075
metabat_SRR23364191.18	98.05	1.86	2039447	10267	d__Bacteria;p__Firmicutes_C;c__Negativicutes;o__Acidaminococcales;f__Acidaminococcaceae;g__Phascolarctobacterium_A;s__Phascolarctobacterium_A succinatutens
metabat_SRR23364191.2	91.75	1.75	2882652	13189	d__Bacteria;p__Bacteroidota;c__Bacteroidia;o__Bacteroidales;f__UBA932;g__Cryptobacteroides;s__Cryptobacteroides sp900544195
metabat_SRR23364191.23_sub	96.98	1.01	2194949	20573	d__Bacteria;p__Firmicutes_A;c__Clostridia;o__Oscillospirales;f__Acutalibacteraceae;g__UBA1417;s__UBA1417 sp003531055
metabat_SRR23364191.39_sub	85.35	3.3	2277676	7010	d__Bacteria;p__Firmicutes_A;c__Clostridia;o__Lachnospirales;f__Lachnospiraceae;g__Acetatifactor;s__Acetatifactor intestinalis
metabat_SRR23364192.31_sub	85.14	4.92	2138259	3341	d__Bacteria;p__Actinobacteriota;c__Coriobacteriia;o__Coriobacteriales;f__Eggerthellaceae;g__Adlercreutzia;s__Adlercreutzia celatus_A
metabat_SRR23364192.64	85.34	2.37	1884751	4804	d__Bacteria;p__Firmicutes_A;c__Clostridia;o__Oscillospirales;f__Butyricicoccaceae;g__Agathobaculum;s__Agathobaculum butyriciproducens
metabat_SRR23364192.7	88.88	8.22	2347675	8895	d__Bacteria;p__Firmicutes_A;c__Clostridia;o__Oscillospirales;f__Ruminococcaceae;g__Faecalibacterium;s__Faecalibacterium prausnitzii_C
metabat_SRR23364194.60_sub	78.99	13.95	4594109	5247	d__Bacteria;p__Firmicutes_A;c__Clostridia;o__Lachnospirales;f__Lachnospiraceae;g__Roseburia;s__Roseburia inulinivorans
metabat_SRR23364196.33	100	0.81	2156587	58609	d__Bacteria;p__Actinobacteriota;c__Coriobacteriia;o__Coriobacteriales;f__Coriobacteriaceae;g__Collinsella;s__Collinsella aerofaciens_F
metabat_SRR23364197.10	87.23	3.9	1726978	5112	d__Bacteria;p__Actinobacteriota;c__Coriobacteriia;o__Coriobacteriales;f__Eggerthellaceae;g__Slackia_A;s__Slackia_A isoflavoniconvertens
metabat_SRR23364197.35	80.94	1.34	1736520	4957	d__Bacteria;p__Firmicutes_A;c__Clostridia;o__Oscillospirales;f__Acutalibacteraceae;g__UBA737;s__UBA737 sp900549055
metabat_SRR23364197.53	89.26	0.67	2304387	24151	d__Bacteria;p__Firmicutes_A;c__Clostridia;o__Oscillospirales;f__Oscillospiraceae;g__UBA738;s__UBA738 sp003522945
metabat_SRR23364197.77_sub	77.83	7.63	2240837	3545	d__Bacteria;p__Firmicutes_A;c__Clostridia;o__Christensenellales;f__UBA1750;g__Spyradocola;s__Spyradocola sp905193155
metabat_SRR23364197.81	83.22	1.34	1938824	22375	d__Bacteria;p__Firmicutes_A;c__Clostridia;o__Oscillospirales;f__Oscillospiraceae;g__Evtepia;s__Evtepia sp004556345
metabat_SRR23364197.86_sub	89.48	4.03	1904084	11683	d__Bacteria;p__Actinobacteriota;c__Coriobacteriia;o__Coriobacteriales;f__Coriobacteriaceae;g__Collinsella;s__Collinsella bouchesdurhonensis
metabat_SRR23364197.91	93.74	0	2291374	10082	d__Bacteria;p__Firmicutes_A;c__Clostridia;o__Oscillospirales;f__Ruminococcaceae;g__Ruminococcus_C;s__Ruminococcus_C callidus
metabat_SRR23364198.6	82.96	7.05	1558872	8504	d__Bacteria;p__Firmicutes_A;c__Clostridia;o__Oscillospirales;f__Oscillospiraceae;g__ER4;s__ER4 sp900317525
metabat_SRR23364199.53_sub	97.18	2.01	2038569	20616	d__Bacteria;p__Firmicutes_A;c__Clostridia;o__Oscillospirales;f__Oscillospiraceae;g__ER4;s__ER4 sp000765235
metabat_SRR23364199.7	81.03	5.2	2016101	3316	d__Bacteria;p__Firmicutes_A;c__Clostridia;o__Lachnospirales;f__Lachnospiraceae;g__Eubacterium_F;s__Eubacterium_F sp003491505
metabat_SRR23364201.31	92.06	0.34	1668956	5896	d__Bacteria;p__Firmicutes_A;c__Clostridia;o__Oscillospirales;f__Acutalibacteraceae;g__Ruminococcus_E;s__Ruminococcus_E bromii_B
metabat_SRR23364202.16	99.38	0.31	2727489	22702	d__Bacteria;p__Proteobacteria;c__Gammaproteobacteria;o__Burkholderiales;f__Burkholderiaceae;g__Sutterella;s__Sutterella wadsworthensis
metabat_SRR23364202.24	86.09	2.07	2001065	5494	d__Bacteria;p__Firmicutes_A;c__Clostridia;o__Oscillospirales;f__Ruminococcaceae;g__Ruminiclostridium_E;s__Ruminiclostridium_E siraeum
metabat_SRR23364206.11	98.39	1.08	2703369	14036	d__Bacteria;p__Firmicutes_A;c__Clostridia;o__Christensenellales;f__CAG-74;g__Ventricola;s__Ventricola sp900542395
metabat_SRR23364206.28	93.64	1.86	2944561	9841	d__Bacteria;p__Firmicutes_A;c__Clostridia;o__Christensenellales;f__CAG-74;g__UBA11524;s__UBA11524 sp000437595
metabat_SRR23364206.9	92.7	0.63	2535110	48931	d__Bacteria;p__Bacteroidota;c__Bacteroidia;o__Bacteroidales;f__UBA932;g__Cryptobacteroides;s__Cryptobacteroides sp000431015
metabat_SRR23364207.31	88.71	1.21	1834028	7422	d__Bacteria;p__Actinobacteriota;c__Coriobacteriia;o__Coriobacteriales;f__Eggerthellaceae;g__Slackia_A;s__Slackia_A isoflavoniconvertens
metabat_SRR23364211.18	92.23	0.93	3353474	9114	d__Bacteria;p__Bacteroidota;c__Bacteroidia;o__Bacteroidales;f__Bacteroidaceae;g__Phocaeicola;s__Phocaeicola plebeius_A
metabat_SRR23364212.36	93.13	1.01	2993322	9693	d__Bacteria;p__Firmicutes_A;c__Clostridia;o__Oscillospirales;f__Oscillospiraceae;g__CAG-170;s__CAG-170 sp000432135
metabat_SRR23364213.3_sub	89.13	6.03	2435860	5147	d__Bacteria;p__Actinobacteriota;c__Coriobacteriia;o__Coriobacteriales;f__Eggerthellaceae;g__Adlercreutzia;s__Adlercreutzia celatus_A
metabat_SRR23364213.41_sub	89.82	0.07	1700025	7451	d__Bacteria;p__Actinobacteriota;c__Coriobacteriia;o__Coriobacteriales;f__QAMH01;g__QAMH01;s__QAMH01 sp900544245
metabat_SRR23364213.66	98.02	0.24	2893109	22885	d__Bacteria;p__Firmicutes_A;c__Clostridia;o__Lachnospirales;f__Lachnospiraceae;g__Roseburia;s__Roseburia hominis
metabat_SRR23364213.78_sub	90.8	1.9	3303955	6087	d__Bacteria;p__Firmicutes_A;c__Clostridia;o__Lachnospirales;f__Lachnospiraceae;g__KLE1615;s__KLE1615 sp900066985
metabat_SRR23364216.13	92.39	3.36	2724160	8366	d__Bacteria;p__Firmicutes_A;c__Clostridia;o__Lachnospirales;f__Lachnospiraceae;g__Anaerostipes;s__Anaerostipes sp000508985
metabat_SRR23364216.19_sub	96.69	0.09	3104776	22198	d__Bacteria;p__Actinobacteriota;c__Coriobacteriia;o__Coriobacteriales;f__Eggerthellaceae;g__Eggerthella;s__Eggerthella lenta
metabat_SRR23364216.24	86.1	0.48	1465991	5003	d__Bacteria;p__Firmicutes;c__Bacilli;o__Lactobacillales;f__Lactobacillaceae;g__Pediococcus;s__Pediococcus acidilactici
metabat_SRR23364216.6	90.69	1.8	1586645	7269	d__Bacteria;p__Firmicutes;c__Bacilli;o__Lactobacillales;f__Lactobacillaceae;g__Pediococcus;s__Pediococcus pentosaceus
metabat_SRR23364223.20	79.15	6.79	2230536	4566	d__Bacteria;p__Actinobacteriota;c__Coriobacteriia;o__Coriobacteriales;f__Eggerthellaceae;g__Adlercreutzia;s__Adlercreutzia celatus_A
metabat_SRR23364227.20	95.47	1.82	2126420	8666	d__Bacteria;p__Actinobacteriota;c__Coriobacteriia;o__Coriobacteriales;f__Eggerthellaceae;g__Aphodovivens;s__Aphodovivens avicola
metabat_SRR23364230.26_sub	78.32	2.08	2347350	5657	d__Bacteria;p__Bacteroidota;c__Bacteroidia;o__Bacteroidales;f__Muribaculaceae;g__Limisoma;s__Limisoma sp900544305
metabat_SRR23364231.25	99.3	1.17	3002174	45869	d__Bacteria;p__Firmicutes_A;c__Clostridia;o__Christensenellales;f__CAG-74;g__UBA11524;s__UBA11524 sp000437595
metabat_SRR23364231.5_sub	87.84	1.34	1988051	8834	d__Bacteria;p__Firmicutes_A;c__Clostridia;o__Oscillospirales;f__Butyricicoccaceae;g__Agathobaculum;s__Agathobaculum butyriciproducens
metabat_SRR23364231.73	87.08	1.34	2960481	7305	d__Bacteria;p__Firmicutes_A;c__Clostridia;o__Oscillospirales;f__Acutalibacteraceae;g__UMGS1591;s__UMGS1591 sp905198295
metabat_SRR23364231.86	79.52	0.03	1443049	4904	d__Bacteria;p__Firmicutes_A;c__Clostridia;o__Christensenellales;f__Borkfalkiaceae;g__Borkfalkia;s__Borkfalkia avicola
metabat_SRR23364231.91	95.97	0.67	2470590	30374	d__Bacteria;p__Firmicutes_A;c__Clostridia;o__Oscillospirales;f__Ruminococcaceae;g__Ruminiclostridium_E;s__Ruminiclostridium_E siraeum
metabat_SRR23364232.30	90.94	0.67	2069103	30866	d__Bacteria;p__Firmicutes_A;c__Clostridia;o__Oscillospirales;f__Oscillospiraceae;g__F23-B02;s__F23-B02 sp001916715
metabat_SRR23364233.36	97.96	2.04	2394173	17426	d__Bacteria;p__Firmicutes_A;c__Clostridia;o__Oscillospirales;f__Ruminococcaceae;g__Faecalibacterium;s__Faecalibacterium prausnitzii_D
metabat_SRR23364235.43	99.94	0.04	4705360	76214	d__Bacteria;p__Proteobacteria;c__Gammaproteobacteria;o__Enterobacterales;f__Enterobacteriaceae;g__Escherichia;s__Escherichia coli
metabat_SRR23364237.27	98.31	1.86	3312596	22124	d__Bacteria;p__Bacteroidota;c__Bacteroidia;o__Bacteroidales;f__Bacteroidaceae;g__Prevotella;s__Prevotella sp015074785
metabat_SRR23364239.1	93.62	0.81	2302955	64192	d__Bacteria;p__Firmicutes_A;c__Clostridia;o__Oscillospirales;f__Oscillospiraceae;g__CAG-83;s__CAG-83 sp900545585
metabat_SRR23364239.6	90.94	1.34	2619376	20083	d__Bacteria;p__Firmicutes_A;c__Clostridia;o__Oscillospirales;f__Acutalibacteraceae;g__UMGS856;s__
metabat_SRR23364240.2	95.04	0.13	1967876	12537	d__Bacteria;p__Firmicutes_A;c__Clostridia;o__Oscillospirales;f__Acutalibacteraceae;g__UBA1417;s__UBA1417 sp003531055
metabat_SRR23364240.26_sub	92.01	1.16	2429083	8608	d__Bacteria;p__Actinobacteriota;c__Coriobacteriia;o__Coriobacteriales;f__Eggerthellaceae;g__Adlercreutzia;s__Adlercreutzia celatus_A
metabat_SRR23364240.7	88.81	0.34	1620759	5918	d__Bacteria;p__Firmicutes_A;c__Clostridia;o__Oscillospirales;f__Acutalibacteraceae;g__Ruminococcus_E;s__Ruminococcus_E bromii_B
metabat_SRR25825493.23	88.4	0.3	1652296	5413	d__Bacteria;p__Firmicutes_C;c__Negativicutes;o__Veillonellales;f__Veillonellaceae;g__Veillonella;s__Veillonella parvula_A
metabat_SRR25825493.27	80.78	1.42	1598845	4162	d__Bacteria;p__Actinobacteriota;c__Actinomycetia;o__Actinomycetales;f__Bifidobacteriaceae;g__Bifidobacterium;s__Bifidobacterium longum
metabat_SRR25825494.2	83.84	2.02	1808451	4764	d__Bacteria;p__Actinobacteriota;c__Coriobacteriia;o__Coriobacteriales;f__Coriobacteriaceae;g__Collinsella;s__Collinsella sp900541745
metabat_SRR25825494.21	93.1	1.43	2675360	34774	d__Bacteria;p__Bacteroidota;c__Bacteroidia;o__Bacteroidales;f__UBA932;g__Cryptobacteroides;s__Cryptobacteroides sp000432515
metabat_SRR25825494.29	92.53	1.85	2658313	6325	d__Bacteria;p__Firmicutes_A;c__Clostridia;o__Oscillospirales;f__Oscillospiraceae;g__Dysosmobacter;s__Dysosmobacter sp001916835
metabat_SRR25825495.14	96.6	0	2538689	38474	d__Bacteria;p__Firmicutes_A;c__Clostridia;o__Oscillospirales;f__Ruminococcaceae;g__Gemmiger;s__Gemmiger formicilis
metabat_SRR25825496.19	92.58	0.13	1580342	24939	d__Bacteria;p__Firmicutes_A;c__Clostridia;o__Oscillospirales;f__Oscillospiraceae;g__ER4;s__ER4 sp900317525
metabat_SRR25825496.23	83.99	2.54	2398854	5532	d__Bacteria;p__Actinobacteriota;c__Coriobacteriia;o__Coriobacteriales;f__Eggerthellaceae;g__Adlercreutzia;s__Adlercreutzia celatus_A
metabat_SRR25825496.4_sub	76.83	13.76	2923077	3794	d__Bacteria;p__Firmicutes_A;c__Clostridia;o__Lachnospirales;f__Lachnospiraceae;g__Eisenbergiella;s__Eisenbergiella sp900066775
metabat_SRR25825496.40	94.63	7.72	3646390	11467	d__Bacteria;p__Firmicutes_A;c__Clostridia;o__Oscillospirales;f__Oscillospiraceae;g__CAG-170;s__CAG-170 sp000432135
metabat_SRR25825497.15	93.92	2.87	2795597	24007	d__Bacteria;p__Bacteroidota;c__Bacteroidia;o__Bacteroidales;f__Bacteroidaceae;g__Prevotella;s__Prevotella copri
metabat_SRR25825498.29	95.95	0.5	2936712	46013	d__Bacteria;p__Bacteroidota;c__Bacteroidia;o__Bacteroidales;f__UBA932;g__Cryptobacteroides;s__Cryptobacteroides sp000435075
metabat_SRR25825498.30	93.59	1.82	1382281	5380	d__Bacteria;p__Firmicutes_C;c__Negativicutes;o__Acidaminococcales;f__Acidaminococcaceae;g__CAG-266;s__CAG-266 sp000436095
metabat_SRR25825498.33	78.8	0.91	1776146	4576	d__Bacteria;p__Firmicutes_A;c__Clostridia;o__Oscillospirales;f__Ruminococcaceae;g__Ruminococcus_D;s__Ruminococcus_D bicirculans
metabat_SRR25825499.18	75.76	0.13	1451260	4622	d__Bacteria;p__Firmicutes;c__Bacilli;o__Erysipelotrichales;f__Erysipelotrichaceae;g__Holdemanella;s__Holdemanella porci
metabat_SRR25825499.32_sub	87.37	4.02	1796774	7817	d__Bacteria;p__Actinobacteriota;c__Coriobacteriia;o__Coriobacteriales;f__Eggerthellaceae;g__Ellagibacter;s__
metabat_SRR25825499.38	97.65	0	2499416	21431	d__Bacteria;p__Firmicutes_A;c__Clostridia;o__Oscillospirales;f__Ruminococcaceae;g__Ruminiclostridium_E;s__Ruminiclostridium_E siraeum
metabat_SRR25825500.3	96.63	0	1472836	28470	d__Bacteria;p__Elusimicrobiota;c__Elusimicrobia;o__Elusimicrobiales;f__Elusimicrobiaceae;g__UBA1436;s__UBA1436 sp900541355
metabat_SRR25825500.41_sub	86.32	3.33	1858540	6132	d__Bacteria;p__Firmicutes_A;c__Clostridia;o__Lachnospirales;f__Lachnospiraceae;g__UBA11774;s__UBA11774 sp003507655
metabat_SRR25825501.22	77.21	3.02	1401369	3337	d__Bacteria;p__Firmicutes;c__Bacilli;o__Erysipelotrichales;f__Coprobacillaceae;g__Catenibacterium;s__Catenibacterium mitsuokai
metabat_SRR25825501.63	92.16	0.19	2239030	18029	d__Bacteria;p__Firmicutes_A;c__Clostridia;o__Oscillospirales;f__Ruminococcaceae;g__Gemmiger;s__Gemmiger formicilis
metabat_SRR25825502.19_sub	91.55	1.8	2549160	7176	d__Bacteria;p__Firmicutes_A;c__Clostridia;o__Oscillospirales;f__Oscillospiraceae;g__Dysosmobacter;s__Dysosmobacter sp001916835
metabat_SRR25825502.47	95.27	0.68	2387311	26843	d__Bacteria;p__Verrucomicrobiota;c__Verrucomicrobiae;o__Opitutales;f__CAG-312;g__Merdousia;s__Merdousia sp900760665
metabat_SRR25825502.64	96.6	1.84	2481772	43220	d__Bacteria;p__Firmicutes_A;c__Clostridia;o__Oscillospirales;f__Ruminococcaceae;g__Gemmiger;s__Gemmiger formicilis
metabat_SRR25825502.66	81.88	0	1927784	3994	d__Bacteria;p__Desulfobacterota_I;c__Desulfovibrionia;o__Desulfovibrionales;f__Desulfovibrionaceae;g__Desulfovibrio;s__Desulfovibrio legallii
metabat_SRR25825503.11	98.99	0	2494473	27064	d__Bacteria;p__Firmicutes_A;c__Clostridia;o__Oscillospirales;f__Ruminococcaceae;g__Ruminiclostridium_E;s__Ruminiclostridium_E siraeum
metabat_SRR25825503.64	98.55	3.28	3031865	20949	d__Bacteria;p__Firmicutes_A;c__Clostridia;o__Lachnospirales;f__Lachnospiraceae;g__Acetatifactor;s__Acetatifactor sp003447295
metabat_SRR25825503.7	98.6	1.93	2930977	35762	d__Bacteria;p__Firmicutes_A;c__Clostridia;o__Christensenellales;f__CAG-74;g__UBA11524;s__UBA11524 sp000437595
metabat_SRR25825504.2	94.62	7.13	2001577	9028	d__Bacteria;p__Actinobacteriota;c__Coriobacteriia;o__Coriobacteriales;f__Coriobacteriaceae;g__Collinsella;s__
metabat_SRR25825504.22_sub	89.56	3.9	1799884	16206	d__Bacteria;p__Firmicutes_A;c__Clostridia;o__Oscillospirales;f__Oscillospiraceae;g__CAG-103;s__CAG-103 sp000432375
metabat_SRR25825505.1	84.83	9.47	2856832	8541	d__Bacteria;p__Bacteroidota;c__Bacteroidia;o__Bacteroidales;f__Bacteroidaceae;g__Prevotella;s__Prevotella copri
metabat_SRR25825505.39	85.38	0	2312371	16891	d__Bacteria;p__Bacteroidota;c__Bacteroidia;o__Bacteroidales;f__Bacteroidaceae;g__Prevotella;s__Prevotella sp000434975
metabat_SRR25825506.38	93.77	4.08	3938289	11569	d__Bacteria;p__Bacteroidota;c__Bacteroidia;o__Bacteroidales;f__Bacteroidaceae;g__Prevotella;s__Prevotella hominis
metabat_SRR25825506.40	75.17	9.09	1988071	3222	d__Bacteria;p__Firmicutes_A;c__Clostridia;o__Oscillospirales;f__Oscillospiraceae;g__Dysosmobacter;s__Dysosmobacter sp001916835
metabat_SRR25825506.41	87.19	5.54	2331639	7672	d__Bacteria;p__Firmicutes_A;c__Clostridia;o__Oscillospirales;f__Ruminococcaceae;g__Faecalibacterium;s__Faecalibacterium prausnitzii_C
metabat_SRR25825506.48	89.29	0.48	2638830	32827	d__Bacteria;p__Bacteroidota;c__Bacteroidia;o__Bacteroidales;f__UBA932;g__Cryptobacteroides;s__Cryptobacteroides sp000432515
metabat_SRR25825507.13_sub	87.32	0.7	2468211	5752	d__Bacteria;p__Firmicutes_A;c__Clostridia;o__Lachnospirales;f__Lachnospiraceae;g__Eubacterium_I;s__Eubacterium_I ramulus
metabat_SRR25825508.34_sub	94.94	2.32	3716955	7051	d__Bacteria;p__Firmicutes_A;c__Clostridia;o__Lachnospirales;f__Lachnospiraceae;g__Blautia_A;s__Blautia_A wexlerae
metabat_SRR25825510.12_sub	93.79	2.14	2632461	9938	d__Bacteria;p__Firmicutes_A;c__Clostridia;o__Lachnospirales;f__Lachnospiraceae;g__Roseburia;s__Roseburia hominis
metabat_SRR25825510.14_sub	91.95	2.01	2084996	48110	d__Bacteria;p__Firmicutes_A;c__Clostridia;o__Oscillospirales;f__Oscillospiraceae;g__ER4;s__ER4 sp000765235
metabat_SRR25825510.42_sub	96.64	0.67	1692190	32812	d__Bacteria;p__Firmicutes_A;c__Clostridia;o__Oscillospirales;f__Oscillospiraceae;g__ER4;s__ER4 sp900317525
metabat_SRR25825510.56	93.63	1.77	2538945	12257	d__Bacteria;p__Actinobacteriota;c__Coriobacteriia;o__Coriobacteriales;f__Eggerthellaceae;g__Adlercreutzia;s__Adlercreutzia celatus_A
metabat_SRR25825511.66_sub	78.66	3.49	1742014	8153	d__Bacteria;p__Actinobacteriota;c__Coriobacteriia;o__Coriobacteriales;f__Coriobacteriaceae;g__Collinsella;s__
metabat_SRR25825511.75	91.7	1.91	2857935	9398	d__Bacteria;p__Firmicutes_A;c__Clostridia;o__Christensenellales;f__CAG-74;g__UBA11524;s__UBA11524 sp000437595
metabat_SRR25825512.11	78.98	0.67	1775578	4719	d__Bacteria;p__Firmicutes_A;c__Clostridia;o__Oscillospirales;f__Butyricicoccaceae;g__Agathobaculum;s__Agathobaculum butyriciproducens
metabat_SRR25825512.24_sub	86.66	2.49	2178908	5224	d__Bacteria;p__Actinobacteriota;c__Coriobacteriia;o__Coriobacteriales;f__Eggerthellaceae;g__Adlercreutzia;s__Adlercreutzia celatus_A
metabat_SRR25825512.34	83.48	3.24	2138058	8241	d__Bacteria;p__Firmicutes_A;c__Clostridia;o__Oscillospirales;f__Oscillospiraceae;g__UBA738;s__UBA738 sp003522945
metabat_SRR25825512.35_sub	89.2	0.67	1673832	9210	d__Bacteria;p__Firmicutes_A;c__Clostridia;o__Oscillospirales;f__Oscillospiraceae;g__CAG-83;s__CAG-83 sp000435555
metabat_SRR25825512.4	75.11	2.15	1488031	4312	d__Bacteria;p__Firmicutes_A;c__Clostridia;o__Oscillospirales;f__Oscillospiraceae;g__ER4;s__ER4 sp000765235
metabat_SRR25825512.9	81.86	0.47	1846841	7059	d__Bacteria;p__Firmicutes_A;c__Clostridia;o__Oscillospirales;f__Ruminococcaceae;g__Angelakisella;s__Angelakisella sp900547385
metabat_SRR25825513.9	86.61	0.59	2369102	7024	d__Bacteria;p__Actinobacteriota;c__Coriobacteriia;o__Coriobacteriales;f__Eggerthellaceae;g__Adlercreutzia;s__Adlercreutzia celatus_A
metabat_SRR25825514.3	76.64	2.75	1617842	4030	d__Bacteria;p__Firmicutes_A;c__Clostridia;o__Lachnospirales;f__Lachnospiraceae;g__Massilistercora;s__Massilistercora timonensis
metabat_SRR25825514.34	87.39	1.07	1393675	9643	d__Bacteria;p__Firmicutes_A;c__Clostridia;o__Christensenellales;f__CAG-917;g__CAG-349;s__CAG-349 sp003539515
metabat_SRR25825514.49_sub	75.16	0.81	1304283	4684	d__Bacteria;p__Firmicutes_A;c__Clostridia;o__Christensenellales;f__Borkfalkiaceae;g__Coproplasma;s__Coproplasma excrementigallinarum
metabat_SRR25825515.13	75.75	0.91	1518865	3756	d__Bacteria;p__Proteobacteria;c__Gammaproteobacteria;o__Burkholderiales;f__Burkholderiaceae;g__Parasutterella;s__Parasutterella excrementihominis
metabat_SRR25825515.25_sub	88.26	0.89	1814635	6085	d__Bacteria;p__Firmicutes_A;c__Clostridia;o__Oscillospirales;f__Acutalibacteraceae;g__UBA737;s__
metabat_SRR25825515.33	99.6	0.39	1644803	89403	d__Bacteria;p__Actinobacteriota;c__Coriobacteriia;o__Coriobacteriales;f__Eggerthellaceae;g__CAG-1427;s__CAG-1427 sp000435675
metabat_SRR25825515.43_sub	85.64	0.34	1766488	5730	d__Bacteria;p__Firmicutes_A;c__Clostridia;o__Oscillospirales;f__Acutalibacteraceae;g__Ruminococcus_E;s__Ruminococcus_E sp003526955
metabat_SRR25825516.12	86.91	0.67	1992737	21969	d__Bacteria;p__Firmicutes_A;c__Clostridia;o__Oscillospirales;f__Oscillospiraceae;g__F23-B02;s__F23-B02 sp002472405
metabat_SRR25825516.20	82.14	6.48	2267065	3862	d__Bacteria;p__Actinobacteriota;c__Coriobacteriia;o__Coriobacteriales;f__Eggerthellaceae;g__Adlercreutzia;s__Adlercreutzia equolifaciens
metabat_SRR25825516.24	91.8	1.5	1381409	5239	d__Bacteria;p__Firmicutes_C;c__Negativicutes;o__Acidaminococcales;f__Acidaminococcaceae;g__CAG-266;s__CAG-266 sp000436095
metabat_SRR25825516.25_sub	91.61	1.01	2197756	29796	d__Bacteria;p__Firmicutes_A;c__Clostridia;o__Oscillospirales;f__Oscillospiraceae;g__Limivicinus;s__Limivicinus sp002320035
metabat_SRR25825516.32	79.77	6.97	1622557	5680	d__Bacteria;p__Actinobacteriota;c__Coriobacteriia;o__Coriobacteriales;f__Coriobacteriaceae;g__Collinsella;s__Collinsella sp002391315
metabat_SRR25825516.47	98.68	0.38	2717039	81540	d__Bacteria;p__Bacteroidota;c__Bacteroidia;o__Bacteroidales;f__Muribaculaceae;g__Amulumruptor;s__Amulumruptor caecigallinarius
metabat_SRR25825516.7	96.37	0.28	1544133	22862	d__Bacteria;p__Actinobacteriota;c__Coriobacteriia;o__Coriobacteriales;f__Eggerthellaceae;g__CAG-1427;s__CAG-1427 sp000435675
metabat_SRR25825517.32	97.5	1.04	1546661	29371	d__Bacteria;p__Actinobacteriota;c__Coriobacteriia;o__Coriobacteriales;f__Eggerthellaceae;g__CAG-1427;s__CAG-1427 sp000435675
metabat_SRR25825517.39	97.6	0	2542165	38910	d__Bacteria;p__Firmicutes_A;c__Clostridia;o__Oscillospirales;f__Ruminococcaceae;g__Ruminococcus_D;s__Ruminococcus_D bicirculans
metabat_SRR25825519.12_sub	87.71	2.01	1812365	8334	d__Bacteria;p__Firmicutes_A;c__Clostridia;o__Oscillospirales;f__Oscillospiraceae;g__Lawsonibacter;s__Lawsonibacter sp014287875
metabat_SRR25825519.52	91.61	0.67	1846476	42233	d__Bacteria;p__Firmicutes_A;c__Clostridia;o__Oscillospirales;f__Oscillospiraceae;g__CAG-83;s__CAG-83 sp000431575
metabat_SRR25825520.1	82.31	1.5	2334295	6275	d__Bacteria;p__Firmicutes_A;c__Clostridia;o__Oscillospirales;f__Oscillospiraceae;g__Dysosmobacter;s__Dysosmobacter sp018228705
metabat_SRR25825521.14	98.66	0.67	2393750	32328	d__Bacteria;p__Firmicutes_A;c__Clostridia;o__Oscillospirales;f__Butyricicoccaceae;g__Agathobaculum;s__Agathobaculum butyriciproducens
metabat_SRR25825521.35	99.6	2.15	2102778	31423	d__Bacteria;p__Actinobacteriota;c__Coriobacteriia;o__Coriobacteriales;f__Coriobacteriaceae;g__Collinsella;s__
metabat_SRR5930493.1	93.72	0.67	1976576	57191	d__Bacteria;p__Firmicutes_A;c__Clostridia;o__Oscillospirales;f__Oscillospiraceae;g__CAG-103;s__CAG-103 sp900543625
metabat_SRR5930493.50_sub	88.22	0.86	1702736	42405	d__Bacteria;p__Firmicutes_A;c__Clostridia;o__Oscillospirales;f__Oscillospiraceae;g__CAG-83;s__CAG-83 sp000435555
metabat_SRR5930494.116	100	2.42	2116553	141871	d__Bacteria;p__Actinobacteriota;c__Coriobacteriia;o__Coriobacteriales;f__Coriobacteriaceae;g__Collinsella;s__Collinsella sp902362275
metabat_SRR5930494.22	96.49	2.63	2773703	83813	d__Bacteria;p__Firmicutes_A;c__Clostridia;o__Lachnospirales;f__Lachnospiraceae;g__Lachnoclostridium_B;s__Lachnoclostridium_B phocaeense
metabat_SRR5930494.25_sub	93.94	1.01	3352904	73471	d__Bacteria;p__Firmicutes_A;c__Clostridia;o__Oscillospirales;f__Oscillospiraceae;g__CAG-170;s__CAG-170 sp900545925
metabat_SRR5930494.32	92.79	4.22	2714238	27491	d__Bacteria;p__Actinobacteriota;c__Coriobacteriia;o__Coriobacteriales;f__Eggerthellaceae;g__Adlercreutzia;s__Adlercreutzia equolifaciens
[truncated: 1,817 more rows]
