# Supplementary material for: Ecological and Functional Stratification of the Stool Microbiome Predicts Response to Immune Checkpoint Inhibitors across Cancer Types
Source: Comput Struct Biotechnol J. 2026 May 14;35(1):0065. doi: 10.34133/csbj.0065 (PMC13173278; doi:10.34133/csbj.0065)
Supplement: Supplementary 1 — Tables S1 to 12 Figs. S1 to S5 [file csbj.0065.f1.zip › Table_S4.xlsx]

## Sheet: Sheet1
feature	metadata	value	coef	stderr	N	N.not.0	pval	qval	Group
semibin_SRR11413653.97_sub	cancer_type	Other	0.837461	0.237638	624	311	0.000456148	0.0843418	maaslin2_all_without_metadata
maxbin_SRR13068842.057_sub	response	R	-0.575191	0.158748	624	110	0.000314654	0.0843418	maaslin2_all_without_metadata
metabat_SRR6000874.30	response	R	-0.46589	0.131723	624	85	0.000435075	0.0843418	maaslin2_all_without_metadata
semibin_SRR6000900.32	response	R	-0.678601	0.196304	624	278	0.000584116	0.0843418	maaslin2_all_without_metadata
maxbin_SRR16554728.024	response	R	-0.537931	0.156001	624	99	0.000602441	0.0843418	maaslin2_all_without_metadata
semibin_ERR6279672.24	response	R	-0.598413	0.187073	624	118	0.00145019	0.145019	maaslin2_all_without_metadata
maxbin_SRR11413649.010	response	R	-0.546904	0.170455	624	119	0.00140302	0.145019	maaslin2_all_without_metadata
semibin_SRR11413686.80	cancer_type	Other	0.62124	0.212636	624	133	0.00360884	0.315773	maaslin2_all_without_metadata
semibin_ERR6267712.45	response	R	0.451113	0.160456	624	174	0.00508821	0.395749	maaslin2_all_without_metadata
semibin_ERR6232458.16	response	R	0.332466	0.128987	624	154	0.0101827	0.712792	maaslin2_all_without_metadata
semibin_SRR11413691.62	cancer_type	Other	0.801793	0.284298	624	117	0.0206931	0.743361	maaslin2_all_without_metadata
maxbin_SRR16554671.002	response	R	-0.343489	0.161347	624	66	0.0336564	0.743361	maaslin2_all_without_metadata
metabat_SRR6000877.7	response	R	-0.335202	0.153494	624	229	0.0293507	0.743361	maaslin2_all_without_metadata
metabat_ERR6279651.8	response	R	-0.322437	0.128571	624	70	0.0124007	0.743361	maaslin2_all_without_metadata
metabat_ERR6275666.49	cancer_type	Other	0.655784	0.202195	624	95	0.0180836	0.743361	maaslin2_all_without_metadata
semibin_SRR23364196.21	cancer_type	Other	0.649504	0.212901	624	92	0.0199058	0.743361	maaslin2_all_without_metadata
semibin_SRR11413683.102	cancer_type	Other	0.371634	0.153119	624	75	0.0155041	0.743361	maaslin2_all_without_metadata
maxbin_SRR25825521.012_sub	response	R	0.285872	0.119775	624	141	0.0172967	0.743361	maaslin2_all_without_metadata
metabat_SRR13022372.10_sub	response	R	0.319532	0.136818	624	156	0.0198378	0.743361	maaslin2_all_without_metadata
maxbin_ERR12406009.001	response	R	0.214394	0.0938759	624	84	0.0227202	0.743361	maaslin2_all_without_metadata
metabat_SRR11413686.6	response	R	0.262205	0.111485	624	77	0.0189894	0.743361	maaslin2_all_without_metadata
semibin_ERR2162208.7	response	R	0.246487	0.111595	624	74	0.0275573	0.743361	maaslin2_all_without_metadata
metabat_SRR13068853.24	response	R	0.281833	0.121202	624	130	0.0203797	0.743361	maaslin2_all_without_metadata
semibin_ERR6279669.74	response	R	0.275435	0.129615	624	138	0.0339822	0.743361	maaslin2_all_without_metadata
metabat_SRR13068832.4	response	R	0.237047	0.103784	624	117	0.0227091	0.743361	maaslin2_all_without_metadata
maxbin_ERR6282070.040_sub	response	R	0.258248	0.114225	624	89	0.0241138	0.743361	maaslin2_all_without_metadata
semibin_ERR6233693.7	response	R	0.246785	0.114763	624	115	0.0319141	0.743361	maaslin2_all_without_metadata
maxbin_SRR16554652.022_sub	response	R	0.190869	0.0865735	624	63	0.0278432	0.743361	maaslin2_all_without_metadata
metabat_ERR12405926.24	response	R	-0.19001	0.0863157	624	75	0.0280805	0.743361	maaslin2_all_without_metadata
metabat_SRR11413620.24	response	R	0.212704	0.0968356	624	81	0.0284259	0.743361	maaslin2_all_without_metadata
semibin_SRR11413607.11	response	R	-0.192564	0.0891312	624	67	0.0311203	0.743361	maaslin2_all_without_metadata
semibin_SRR5930529.2	response	R	0.126721	0.0585852	624	66	0.0309259	0.743361	maaslin2_all_without_metadata
maxbin_SRR13068818.010	response	R	0.25047	0.12085	624	134	0.0386247	0.795214	maaslin2_all_without_metadata
metabat_ERR12406012.5	response	R	0.153828	0.0739187	624	68	0.0378425	0.795214	maaslin2_all_without_metadata
metabat_SRR23364235.43	response	R	-0.265349	0.129313	624	76	0.0405895	0.811025	maaslin2_all_without_metadata
semibin_SRR23364193.36	response	R	0.248917	0.122668	624	140	0.0428685	0.811025	maaslin2_all_without_metadata
semibin_SRR16168945.59_sub	response	R	0.221817	0.108907	624	112	0.0421014	0.811025	maaslin2_all_without_metadata
semibin_SRR5930501.2	response	R	0.231871	0.115323	624	138	0.0448008	0.825278	maaslin2_all_without_metadata
metabat_SRR13068843.53_sub	response	R	0.258769	0.129498	624	135	0.0461302	0.827978	maaslin2_all_without_metadata
semibin_SRR5930511.52	cancer_type	Other	0.837755	0.406759	624	283	0.0633972	0.836792	maaslin2_all_without_metadata
semibin_ERR6281504.148	response	R	0.351304	0.207544	624	176	0.0910233	0.836792	maaslin2_all_without_metadata
semibin_SRR11413686.80	response	R	0.293211	0.192167	624	133	0.127566	0.836792	maaslin2_all_without_metadata
metabat_ERR6279614.12_sub	response	R	0.350586	0.205989	624	152	0.0892666	0.836792	maaslin2_all_without_metadata
semibin_ERR6232382.49_sub	response	R	0.29987	0.161934	624	157	0.0645324	0.836792	maaslin2_all_without_metadata
semibin_ERR6279675.47	response	R	0.323293	0.201461	624	231	0.109064	0.836792	maaslin2_all_without_metadata
semibin_SRR16554655.39	cancer_type	Other	1.07953	0.539911	624	297	0.0704117	0.836792	maaslin2_all_without_metadata
maxbin_ERR6281499.002	response	R	0.293238	0.167371	624	128	0.0802672	0.836792	maaslin2_all_without_metadata
metabat_SRR11413649.62	response	R	0.317007	0.1609	624	120	0.0492577	0.836792	maaslin2_all_without_metadata
metabat_SRR16554646.5	response	R	-0.348629	0.178396	624	137	0.0511211	0.836792	maaslin2_all_without_metadata
semibin_SRR5930507.29	response	R	-0.241946	0.158151	624	164	0.126569	0.836792	maaslin2_all_without_metadata
semibin_SRR16554630.20	response	R	-0.331683	0.171914	624	232	0.0541423	0.836792	maaslin2_all_without_metadata
semibin_SRR16554630.20	cancer_type	Other	-0.701523	0.34489	624	232	0.0827747	0.836792	maaslin2_all_without_metadata
metabat_ERR6271719.4	response	R	0.232114	0.148193	624	109	0.117789	0.836792	maaslin2_all_without_metadata
metabat_SRR6000877.7	cancer_type	Other	-0.664814	0.338809	624	229	0.0896864	0.836792	maaslin2_all_without_metadata
semibin_SRR5930534.80	response	R	0.209448	0.137602	624	81	0.128487	0.836792	maaslin2_all_without_metadata
maxbin_SRR11413655.009_sub	response	R	-0.241707	0.149854	624	125	0.107268	0.836792	maaslin2_all_without_metadata
metabat_ERR6243880.3	cancer_type	Other	-0.778621	0.474078	624	216	0.126992	0.836792	maaslin2_all_without_metadata
semibin_SRR16554671.9	cancer_type	Other	-0.745977	0.453669	624	213	0.126646	0.836792	maaslin2_all_without_metadata
metabat_SRR5930523.5	cancer_type	Other	0.661744	0.332345	624	166	0.0812765	0.836792	maaslin2_all_without_metadata
metabat_ERR6275666.49	response	R	0.273161	0.164075	624	95	0.0964481	0.836792	maaslin2_all_without_metadata
metabat_SRR16554744.3	response	R	0.24686	0.152193	624	163	0.105308	0.836792	maaslin2_all_without_metadata
metabat_SRR5930536.13	response	R	-0.252549	0.16584	624	192	0.128308	0.836792	maaslin2_all_without_metadata
semibin_SRR23364196.21	response	R	0.278876	0.161753	624	92	0.0851911	0.836792	maaslin2_all_without_metadata
maxbin_SRR16168913.015	response	R	0.20909	0.121171	624	140	0.0849213	0.836792	maaslin2_all_without_metadata
metabat_SRR16168982.24	response	R	-0.310412	0.161661	624	178	0.0553007	0.836792	maaslin2_all_without_metadata
maxbin_ERR2162223.012	response	R	-0.272152	0.148899	624	174	0.0680667	0.836792	maaslin2_all_without_metadata
metabat_SRR23364233.36	response	R	0.244088	0.141977	624	162	0.0860769	0.836792	maaslin2_all_without_metadata
semibin_SRR25825499.11	response	R	0.170317	0.104459	624	154	0.103515	0.836792	maaslin2_all_without_metadata
maxbin_SRR5930508.026	response	R	0.210252	0.138324	624	152	0.129022	0.836792	maaslin2_all_without_metadata
semibin_ERR6279671.24	response	R	0.17533	0.0978266	624	150	0.0735854	0.836792	maaslin2_all_without_metadata
metabat_ERR6279652.5	response	R	0.145821	0.0783731	624	141	0.0632794	0.836792	maaslin2_all_without_metadata
semibin_ERR6243877.10	response	R	0.161117	0.104869	624	145	0.124967	0.836792	maaslin2_all_without_metadata
semibin_SRR16168929.15_sub	response	R	0.180664	0.0994983	624	146	0.0698975	0.836792	maaslin2_all_without_metadata
maxbin_SRR23364240.011	response	R	0.159342	0.0889382	624	142	0.0736905	0.836792	maaslin2_all_without_metadata
metabat_ERR6235716.8_sub	response	R	0.150614	0.0826654	624	143	0.0689456	0.836792	maaslin2_all_without_metadata
metabat_ERR6279615.15	response	R	0.147051	0.0870995	624	141	0.0918602	0.836792	maaslin2_all_without_metadata
metabat_SRR16554713.7	response	R	0.259928	0.141946	624	144	0.0675531	0.836792	maaslin2_all_without_metadata
maxbin_SRR5930521.014	response	R	0.150506	0.0978728	624	141	0.124622	0.836792	maaslin2_all_without_metadata
semibin_ERR6279655.40	response	R	0.151978	0.100006	624	141	0.129105	0.836792	maaslin2_all_without_metadata
semibin_SRR16168913.31	response	R	0.13519	0.0823232	624	135	0.101066	0.836792	maaslin2_all_without_metadata
semibin_SRR5930536.88	response	R	0.220757	0.114779	624	141	0.0548963	0.836792	maaslin2_all_without_metadata
maxbin_SRR8387707.004_sub	response	R	0.20491	0.11795	624	145	0.0828418	0.836792	maaslin2_all_without_metadata
metabat_SRR16554669.41_sub	response	R	0.213664	0.122826	624	141	0.0824344	0.836792	maaslin2_all_without_metadata
semibin_SRR13068817.76	response	R	0.191793	0.11673	624	76	0.100878	0.836792	maaslin2_all_without_metadata
semibin_SRR20881986.74	response	R	0.224669	0.119267	624	137	0.0600708	0.836792	maaslin2_all_without_metadata
semibin_SRR5930523.22	response	R	0.169115	0.11012	624	122	0.125118	0.836792	maaslin2_all_without_metadata
metabat_SRR13068851.17	response	R	0.179913	0.114515	624	67	0.11667	0.836792	maaslin2_all_without_metadata
metabat_ERR6279627.10	response	R	0.229267	0.116457	624	101	0.0494355	0.836792	maaslin2_all_without_metadata
metabat_SRR16168896.4	cancer_type	Other	0.288468	0.163996	624	109	0.125787	0.836792	maaslin2_all_without_metadata
semibin_SRR20881980.56	response	R	0.197198	0.104027	624	112	0.0584763	0.836792	maaslin2_all_without_metadata
semibin_SRR5930495.29	response	R	-0.181748	0.116467	624	68	0.119152	0.836792	maaslin2_all_without_metadata
semibin_SRR23364183.27	response	R	0.161957	0.106445	624	111	0.128647	0.836792	maaslin2_all_without_metadata
semibin_SRR5930498.73	cancer_type	Other	-0.547318	0.325775	624	120	0.124913	0.836792	maaslin2_all_without_metadata
metabat_SRR6000949.51_sub	response	R	0.166975	0.106229	624	110	0.116501	0.836792	maaslin2_all_without_metadata
semibin_SRR16554766.13	cancer_type	Other	-0.627307	0.364727	624	114	0.119119	0.836792	maaslin2_all_without_metadata
metabat_ERR12405917.12	response	R	-0.193248	0.119438	624	66	0.106177	0.836792	maaslin2_all_without_metadata
maxbin_SRR23364240.009_sub	response	R	0.124563	0.0806791	624	91	0.123119	0.836792	maaslin2_all_without_metadata
maxbin_ERR6275667.027	response	R	0.171676	0.0973874	624	86	0.0784293	0.836792	maaslin2_all_without_metadata
semibin_ERR12406007.1	response	R	0.153017	0.100569	624	78	0.128645	0.836792	maaslin2_all_without_metadata
maxbin_SRR23364183.002	response	R	0.18885	0.11446	624	63	0.0994671	0.836792	maaslin2_all_without_metadata
semibin_ERR6267712.18	response	R	0.259428	0.133747	624	162	0.0528739	0.836792	maaslin2_all_without_metadata
semibin_SRR6000903.13	response	R	0.155303	0.0927806	624	131	0.0946661	0.836792	maaslin2_all_without_metadata
metabat_ERR6243878.23_sub	response	R	0.144635	0.0756296	624	128	0.0562887	0.836792	maaslin2_all_without_metadata
maxbin_ERR6279679.012	response	R	0.13992	0.0862649	624	124	0.105321	0.836792	maaslin2_all_without_metadata
metabat_ERR6279677.48_sub	response	R	0.15207	0.0919426	624	126	0.0986469	0.836792	maaslin2_all_without_metadata
metabat_ERR6279619.19_sub	response	R	0.100183	0.0612331	624	81	0.102334	0.836792	maaslin2_all_without_metadata
maxbin_SRR5930506.016_sub	cancer_type	Other	-0.456886	0.270901	624	90	0.120976	0.836792	maaslin2_all_without_metadata
metabat_SRR16554786.23	response	R	0.134963	0.0809273	624	74	0.095882	0.836792	maaslin2_all_without_metadata
semibin_ERR2162202.11	response	R	0.219621	0.145089	624	159	0.130612	0.838791	maaslin2_all_without_metadata
metabat_SRR16554674.5	cancer_type	Other	0.922319	0.970258	624	420	0.362222	0.854363	maaslin2_all_without_metadata
maxbin_SRR13022355.014	cancer_type	Other	0.639933	0.804166	624	409	0.44375	0.854363	maaslin2_all_without_metadata
metabat_ERR12405975.5_sub	response	R	-0.242944	0.238155	624	440	0.308077	0.854363	maaslin2_all_without_metadata
metabat_ERR12405975.5_sub	cancer_type	Other	0.623194	0.726283	624	440	0.410775	0.854363	maaslin2_all_without_metadata
semibin_SRR13022325.6	response	R	-0.228441	0.224864	624	425	0.310071	0.854363	maaslin2_all_without_metadata
semibin_SRR16554706.23	cancer_type	Other	0.545515	0.689553	624	416	0.446966	0.854363	maaslin2_all_without_metadata
semibin_SRR23364195.41	response	R	-0.366792	0.278362	624	374	0.188097	0.854363	maaslin2_all_without_metadata
semibin_SRR5930502.51	response	R	-0.19434	0.247734	624	306	0.433063	0.854363	maaslin2_all_without_metadata
semibin_SRR5930502.51	cancer_type	Other	0.602451	0.554438	624	306	0.309377	0.854363	maaslin2_all_without_metadata
maxbin_ERR2162217.001	response	R	-0.206913	0.265168	624	227	0.435508	0.854363	maaslin2_all_without_metadata
maxbin_SRR13022336.003_sub	response	R	-0.267352	0.222209	624	362	0.229377	0.854363	maaslin2_all_without_metadata
semibin_SRR5930533.9	cancer_type	Other	0.360109	0.45899	624	195	0.447316	0.854363	maaslin2_all_without_metadata
metabat_SRR13022417.2	response	R	-0.160702	0.177522	624	216	0.365685	0.854363	maaslin2_all_without_metadata
semibin_ERR6281504.148	cancer_type	Other	-0.732169	0.754474	624	176	0.35241	0.854363	maaslin2_all_without_metadata
semibin_ERR6279672.24	cancer_type	Other	0.320752	0.316678	624	118	0.335291	0.854363	maaslin2_all_without_metadata
maxbin_SRR16554665.003	cancer_type	Other	0.37853	0.413666	624	171	0.377492	0.854363	maaslin2_all_without_metadata
maxbin_ERR12405962.011_sub	cancer_type	Other	0.292547	0.370055	624	163	0.444226	0.854363	maaslin2_all_without_metadata
metabat_ERR6279614.12_sub	cancer_type	Other	-0.727562	0.74936	624	152	0.352264	0.854363	maaslin2_all_without_metadata
semibin_ERR6232382.49_sub	cancer_type	Other	-0.586564	0.607795	624	157	0.355168	0.854363	maaslin2_all_without_metadata
semibin_SRR16554655.39	response	R	0.175854	0.215259	624	297	0.414275	0.854363	maaslin2_all_without_metadata
metabat_ERR12405990.2	response	R	-0.20216	0.185475	624	116	0.276155	0.854363	maaslin2_all_without_metadata
metabat_ERR12405990.2	cancer_type	Other	0.495053	0.317758	624	116	0.169771	0.854363	maaslin2_all_without_metadata
metabat_ERR6232687.8_sub	response	R	0.240558	0.206772	624	210	0.245119	0.854363	maaslin2_all_without_metadata
metabat_SRR25825493.27	response	R	0.281607	0.203523	624	212	0.166963	0.854363	maaslin2_all_without_metadata
maxbin_ERR6281499.002	cancer_type	Other	-0.642267	0.604502	624	128	0.31043	0.854363	maaslin2_all_without_metadata
semibin_SRR6000945.4	cancer_type	Other	0.479534	0.536886	624	234	0.392527	0.854363	maaslin2_all_without_metadata
metabat_SRR11413649.62	cancer_type	Other	0.212335	0.262575	624	120	0.442471	0.854363	maaslin2_all_without_metadata
metabat_SRR5930494.64	response	R	0.221637	0.197931	624	205	0.263249	0.854363	maaslin2_all_without_metadata
metabat_ERR12405981.15	response	R	-0.127222	0.14175	624	137	0.369799	0.854363	maaslin2_all_without_metadata
metabat_SRR16554646.5	cancer_type	Other	0.257077	0.331766	624	137	0.455674	0.854363	maaslin2_all_without_metadata
metabat_SRR20881978.24	response	R	-0.222474	0.213678	624	231	0.298206	0.854363	maaslin2_all_without_metadata
metabat_SRR20881978.24	cancer_type	Other	0.880955	0.602241	624	231	0.173026	0.854363	maaslin2_all_without_metadata
semibin_SRR5930502.48	response	R	-0.171198	0.198591	624	230	0.388987	0.854363	maaslin2_all_without_metadata
maxbin_SRR5930501.002	response	R	0.217769	0.154166	624	108	0.158287	0.854363	maaslin2_all_without_metadata
maxbin_ERR12406000.010	response	R	0.221805	0.15001	624	114	0.139752	0.854363	maaslin2_all_without_metadata
metabat_ERR12405930.6	response	R	0.16158	0.117428	624	91	0.169321	0.854363	maaslin2_all_without_metadata
metabat_ERR12405933.43	response	R	-0.151762	0.20192	624	337	0.452581	0.854363	maaslin2_all_without_metadata
semibin_ERR2162223.6	response	R	-0.121758	0.15721	624	177	0.438936	0.854363	maaslin2_all_without_metadata
semibin_ERR2162223.6	cancer_type	Other	0.449958	0.445989	624	177	0.338662	0.854363	maaslin2_all_without_metadata
metabat_SRR6000874.30	cancer_type	Other	0.16491	0.195031	624	85	0.418813	0.854363	maaslin2_all_without_metadata
semibin_SRR5930499.112	cancer_type	Other	0.680366	0.891461	624	251	0.464809	0.854363	maaslin2_all_without_metadata
maxbin_ERR6257997.027	response	R	0.14963	0.136932	624	141	0.274941	0.854363	maaslin2_all_without_metadata
maxbin_SRR16554755.007_sub	cancer_type	Other	-0.293091	0.385649	624	129	0.465242	0.854363	maaslin2_all_without_metadata
semibin_SRR8387683.16	cancer_type	Other	0.600142	0.366038	624	234	0.140228	0.854363	maaslin2_all_without_metadata
semibin_SRR25825514.3_sub	response	R	-0.226054	0.159651	624	188	0.1573	0.854363	maaslin2_all_without_metadata
metabat_ERR12405985.2	cancer_type	Other	-0.631931	0.485633	624	228	0.217769	0.854363	maaslin2_all_without_metadata
semibin_SRR16554738.0	response	R	0.135409	0.15823	624	232	0.392457	0.854363	maaslin2_all_without_metadata
semibin_SRR16554738.0	cancer_type	Other	-0.661831	0.46406	624	232	0.179382	0.854363	maaslin2_all_without_metadata
semibin_SRR20881975.0	response	R	0.212774	0.188357	624	88	0.259066	0.854363	maaslin2_all_without_metadata
metabat_ERR6275681.8	response	R	0.138781	0.155118	624	222	0.371305	0.854363	maaslin2_all_without_metadata
metabat_ERR6275681.8	cancer_type	Other	-0.722082	0.471045	624	222	0.151583	0.854363	maaslin2_all_without_metadata
maxbin_SRR16554759.001	response	R	-0.161486	0.147892	624	117	0.275291	0.854363	maaslin2_all_without_metadata
metabat_SRR16554662.30_sub	response	R	0.150463	0.157908	624	220	0.341038	0.854363	maaslin2_all_without_metadata
metabat_SRR16554662.30_sub	cancer_type	Other	-0.728029	0.456463	624	220	0.136676	0.854363	maaslin2_all_without_metadata
metabat_SRR16554786.10	response	R	-0.222756	0.163649	624	110	0.173952	0.854363	maaslin2_all_without_metadata
semibin_ERR6264280.18	cancer_type	Other	-0.677176	0.475614	624	216	0.180788	0.854363	maaslin2_all_without_metadata
metabat_ERR6281505.14	cancer_type	Other	-0.718624	0.483941	624	212	0.164262	0.854363	maaslin2_all_without_metadata
metabat_SRR16554771.26	response	R	-0.139338	0.169187	624	284	0.4105	0.854363	maaslin2_all_without_metadata
metabat_SRR16554771.26	cancer_type	Other	0.389162	0.485029	624	284	0.440411	0.854363	maaslin2_all_without_metadata
maxbin_ERR6279655.020	cancer_type	Other	-0.700921	0.439353	624	211	0.137125	0.854363	maaslin2_all_without_metadata
metabat_SRR5930523.5	response	R	-0.127792	0.149504	624	166	0.393006	0.854363	maaslin2_all_without_metadata
semibin_SRR11413608.137	cancer_type	Other	-0.647322	0.454836	624	209	0.180616	0.854363	maaslin2_all_without_metadata
maxbin_ERR6232518.013	cancer_type	Other	-0.735772	0.651084	624	176	0.287505	0.854363	maaslin2_all_without_metadata
metabat_ERR12405939.30	cancer_type	Other	-0.701392	0.454204	624	189	0.149376	0.854363	maaslin2_all_without_metadata
metabat_ERR12405970.10	cancer_type	Other	-0.641113	0.479878	624	183	0.207972	0.854363	maaslin2_all_without_metadata
semibin_SRR20881988.7	response	R	-0.171947	0.145645	624	80	0.238219	0.854363	maaslin2_all_without_metadata
semibin_SRR16168903.11	cancer_type	Other	-0.415696	0.346218	624	100	0.260363	0.854363	maaslin2_all_without_metadata
semibin_ERR12405947.71	response	R	0.209227	0.148543	624	171	0.159477	0.854363	maaslin2_all_without_metadata
semibin_ERR6279646.10	response	R	0.0813748	0.111921	624	169	0.467458	0.854363	maaslin2_all_without_metadata
semibin_ERR6279646.10	cancer_type	Other	-0.844137	0.707874	624	169	0.263455	0.854363	maaslin2_all_without_metadata
semibin_SRR16554716.24	response	R	0.158923	0.152055	624	174	0.296354	0.854363	maaslin2_all_without_metadata
semibin_SRR6000910.14	cancer_type	Other	-0.849594	0.686586	624	171	0.247203	0.854363	maaslin2_all_without_metadata
semibin_SRR25825508.4_sub	response	R	-0.145117	0.131766	624	93	0.271184	0.854363	maaslin2_all_without_metadata
semibin_SRR25825508.4_sub	cancer_type	Other	0.238369	0.256055	624	93	0.375631	0.854363	maaslin2_all_without_metadata
semibin_SRR13068844.35	cancer_type	Other	-0.537951	0.423258	624	188	0.231256	0.854363	maaslin2_all_without_metadata
semibin_SRR16554766.35_sub	cancer_type	Other	-0.77905	0.657498	624	169	0.266339	0.854363	maaslin2_all_without_metadata
semibin_SRR11413683.102	response	R	0.130771	0.13838	624	75	0.345018	0.854363	maaslin2_all_without_metadata
maxbin_ERR6279658.017_sub	cancer_type	Other	-0.644778	0.446823	624	148	0.177213	0.854363	maaslin2_all_without_metadata
semibin_ERR6230326.3	cancer_type	Other	-0.741148	0.681208	624	165	0.30476	0.854363	maaslin2_all_without_metadata
maxbin_SRR5930501.087_sub	cancer_type	Other	-0.513708	0.422066	624	163	0.248583	0.854363	maaslin2_all_without_metadata
maxbin_ERR2162209.017_sub	response	R	0.110507	0.106342	624	154	0.299136	0.854363	maaslin2_all_without_metadata
maxbin_ERR2162209.017_sub	cancer_type	Other	-0.704465	0.672365	624	154	0.322099	0.854363	maaslin2_all_without_metadata
semibin_SRR16168920.5_sub	response	R	0.100022	0.101678	624	155	0.325644	0.854363	maaslin2_all_without_metadata
semibin_SRR16168920.5_sub	cancer_type	Other	-0.672056	0.679607	624	155	0.348502	0.854363	maaslin2_all_without_metadata
metabat_SRR13022323.1	response	R	0.196302	0.14125	624	161	0.165104	0.854363	maaslin2_all_without_metadata
maxbin_SRR16554647.003	response	R	-0.117988	0.0944163	624	65	0.211898	0.854363	maaslin2_all_without_metadata
semibin_SRR16168909.12	response	R	0.0860882	0.107122	624	144	0.421911	0.854363	maaslin2_all_without_metadata
semibin_SRR16168909.12	cancer_type	Other	-0.710981	0.729469	624	144	0.35512	0.854363	maaslin2_all_without_metadata
semibin_SRR25825499.11	cancer_type	Other	-0.698163	0.686483	624	154	0.33561	0.854363	maaslin2_all_without_metadata
semibin_SRR16554653.1	cancer_type	Other	0.178846	0.208672	624	76	0.40921	0.854363	maaslin2_all_without_metadata
semibin_SRR23364199.62	response	R	0.120988	0.10119	624	152	0.232294	0.854363	maaslin2_all_without_metadata
semibin_SRR23364199.62	cancer_type	Other	-0.677843	0.683725	624	152	0.347351	0.854363	maaslin2_all_without_metadata
semibin_ERR6279671.24	cancer_type	Other	-0.633678	0.678736	624	150	0.374819	0.854363	maaslin2_all_without_metadata
semibin_SRR16554730.5	response	R	0.117127	0.101848	624	155	0.250585	0.854363	maaslin2_all_without_metadata
semibin_SRR16554730.5	cancer_type	Other	-0.729692	0.680479	624	155	0.311395	0.854363	maaslin2_all_without_metadata
maxbin_SRR5930522.022	response	R	0.107518	0.0951223	624	146	0.258788	0.854363	maaslin2_all_without_metadata
maxbin_SRR5930522.022	cancer_type	Other	-0.601069	0.656675	624	146	0.383817	0.854363	maaslin2_all_without_metadata
semibin_SRR16554790.42	cancer_type	Other	-0.352832	0.230398	624	67	0.150589	0.854363	maaslin2_all_without_metadata
metabat_ERR6279652.5	cancer_type	Other	-0.478685	0.545871	624	141	0.403289	0.854363	maaslin2_all_without_metadata
semibin_ERR6243877.10	cancer_type	Other	-0.628665	0.704313	624	145	0.395274	0.854363	maaslin2_all_without_metadata
metabat_SRR16168941.17	response	R	0.100707	0.0845354	624	138	0.233995	0.854363	maaslin2_all_without_metadata
metabat_SRR16168941.17	cancer_type	Other	-0.567142	0.604371	624	138	0.372469	0.854363	maaslin2_all_without_metadata
semibin_SRR16168929.15_sub	cancer_type	Other	-0.622549	0.687976	624	146	0.389027	0.854363	maaslin2_all_without_metadata
maxbin_SRR23364240.011	cancer_type	Other	-0.504214	0.643757	624	142	0.453614	0.854363	maaslin2_all_without_metadata
metabat_SRR6000947.37_sub	response	R	0.117007	0.0986457	624	143	0.236029	0.854363	maaslin2_all_without_metadata
metabat_SRR6000947.37_sub	cancer_type	Other	-0.577367	0.673325	624	143	0.413429	0.854363	maaslin2_all_without_metadata
metabat_ERR6235716.8_sub	cancer_type	Other	-0.492817	0.569344	624	143	0.409147	0.854363	maaslin2_all_without_metadata
metabat_SRR16554633.8	cancer_type	Other	-0.241612	0.253975	624	100	0.366254	0.854363	maaslin2_all_without_metadata
metabat_ERR6279615.15	cancer_type	Other	-0.521166	0.604589	624	141	0.410988	0.854363	maaslin2_all_without_metadata
semibin_SRR13068836.17_sub	response	R	0.141757	0.100519	624	148	0.15897	0.854363	maaslin2_all_without_metadata
semibin_SRR13068836.17_sub	cancer_type	Other	-0.636901	0.687966	624	148	0.378627	0.854363	maaslin2_all_without_metadata
semibin_SRR20881980.15_sub	cancer_type	Other	-0.570648	0.411253	624	167	0.193911	0.854363	maaslin2_all_without_metadata
semibin_ERR6279661.5	response	R	0.147321	0.10355	624	149	0.15533	0.854363	maaslin2_all_without_metadata
semibin_ERR6279661.5	cancer_type	Other	-0.672139	0.709666	624	149	0.368218	0.854363	maaslin2_all_without_metadata
semibin_ERR6264281.7	response	R	0.117934	0.0984706	624	150	0.231513	0.854363	maaslin2_all_without_metadata
semibin_ERR6264281.7	cancer_type	Other	-0.605882	0.682043	624	150	0.397396	0.854363	maaslin2_all_without_metadata
maxbin_SRR5930521.014	cancer_type	Other	-0.583391	0.697067	624	141	0.424252	0.854363	maaslin2_all_without_metadata
metabat_SRR13022372.10_sub	cancer_type	Other	-0.23592	0.299333	624	156	0.449951	0.854363	maaslin2_all_without_metadata
semibin_SRR20881981.34	response	R	0.151578	0.102476	624	147	0.139609	0.854363	maaslin2_all_without_metadata
semibin_SRR20881981.34	cancer_type	Other	-0.61616	0.723532	624	147	0.416516	0.854363	maaslin2_all_without_metadata
semibin_ERR6279683.8	cancer_type	Other	-0.430175	0.562578	624	106	0.463925	0.854363	maaslin2_all_without_metadata
semibin_ERR6279655.40	cancer_type	Other	-0.645115	0.680023	624	141	0.367414	0.854363	maaslin2_all_without_metadata
semibin_SRR11413688.2	response	R	0.104291	0.0896845	624	140	0.245335	0.854363	maaslin2_all_without_metadata
semibin_SRR11413688.2	cancer_type	Other	-0.487434	0.642263	624	140	0.467254	0.854363	maaslin2_all_without_metadata
semibin_ERR6233695.43_sub	response	R	-0.100882	0.138091	624	194	0.465333	0.854363	maaslin2_all_without_metadata
semibin_ERR6273965.5	response	R	0.125658	0.104698	624	136	0.230527	0.854363	maaslin2_all_without_metadata
semibin_ERR6273965.5	cancer_type	Other	-0.586302	0.740703	624	136	0.44896	0.854363	maaslin2_all_without_metadata
semibin_SRR25825516.1	response	R	0.0947327	0.100881	624	139	0.348071	0.854363	maaslin2_all_without_metadata
semibin_SRR25825516.1	cancer_type	Other	-0.632024	0.694242	624	139	0.386311	0.854363	maaslin2_all_without_metadata
maxbin_SRR16168926.008	response	R	0.0740043	0.0853846	624	117	0.386436	0.854363	maaslin2_all_without_metadata
metabat_SRR6000907.39	cancer_type	Other	0.369883	0.305813	624	189	0.254645	0.854363	maaslin2_all_without_metadata
semibin_SRR5930528.37	response	R	0.0798307	0.103102	624	130	0.43906	0.854363	maaslin2_all_without_metadata
semibin_SRR5930528.37	cancer_type	Other	-0.602941	0.762427	624	130	0.449343	0.854363	maaslin2_all_without_metadata
metabat_SRR23364184.15	response	R	0.11955	0.0954457	624	134	0.210848	0.854363	maaslin2_all_without_metadata
metabat_SRR23364184.15	cancer_type	Other	-0.584918	0.661252	624	134	0.39937	0.854363	maaslin2_all_without_metadata
semibin_SRR25825502.47_sub	response	R	0.134448	0.15255	624	127	0.378477	0.854363	maaslin2_all_without_metadata
semibin_SRR25825502.47_sub	cancer_type	Other	0.283986	0.346441	624	127	0.436991	0.854363	maaslin2_all_without_metadata
semibin_SRR16168913.31	cancer_type	Other	-0.468599	0.59298	624	135	0.449686	0.854363	maaslin2_all_without_metadata
semibin_SRR5930519.26	response	R	0.122317	0.10364	624	133	0.238373	0.854363	maaslin2_all_without_metadata
semibin_SRR5930519.26	cancer_type	Other	-0.688568	0.735759	624	133	0.373617	0.854363	maaslin2_all_without_metadata
semibin_SRR11413688.65_sub	cancer_type	Other	0.308609	0.273924	624	80	0.29915	0.854363	maaslin2_all_without_metadata
maxbin_ERR12406009.001	cancer_type	Other	0.283416	0.181048	624	84	0.165804	0.854363	maaslin2_all_without_metadata
semibin_SRR13068830.5	response	R	0.123574	0.0979165	624	136	0.207418	0.854363	maaslin2_all_without_metadata
semibin_SRR13068830.5	cancer_type	Other	-0.565643	0.705464	624	136	0.443264	0.854363	maaslin2_all_without_metadata
maxbin_SRR16554733.009	response	R	0.163992	0.111158	624	118	0.140639	0.854363	maaslin2_all_without_metadata
metabat_SRR11413686.6	cancer_type	Other	0.427364	0.376901	624	77	0.284982	0.854363	maaslin2_all_without_metadata
metabat_SRR11413686.5	cancer_type	Other	0.298031	0.227266	624	89	0.23955	0.854363	maaslin2_all_without_metadata
semibin_SRR11413606.8	response	R	0.106549	0.0984912	624	120	0.279759	0.854363	maaslin2_all_without_metadata
metabat_SRR6000874.13_sub	response	R	-0.158877	0.132869	624	87	0.232259	0.854363	maaslin2_all_without_metadata
metabat_SRR5930514.58	cancer_type	Other	0.196306	0.195864	624	63	0.341927	0.854363	maaslin2_all_without_metadata
semibin_SRR16554786.37	cancer_type	Other	-0.441613	0.294793	624	95	0.162653	0.854363	maaslin2_all_without_metadata
semibin_ERR2162202.9	cancer_type	Other	0.138329	0.165856	624	75	0.428722	0.854363	maaslin2_all_without_metadata
semibin_ERR2162208.7	cancer_type	Other	0.42969	0.354094	624	74	0.254456	0.854363	maaslin2_all_without_metadata
semibin_SRR25825502.21	cancer_type	Other	-0.439189	0.31709	624	86	0.192135	0.854363	maaslin2_all_without_metadata
semibin_SRR16554776.8	response	R	-0.14441	0.134214	624	81	0.282362	0.854363	maaslin2_all_without_metadata
semibin_SRR16554776.8	cancer_type	Other	0.276164	0.337169	624	81	0.434058	0.854363	maaslin2_all_without_metadata
metabat_ERR2162214.7	response	R	-0.146609	0.129988	624	87	0.259813	0.854363	maaslin2_all_without_metadata
metabat_ERR2162214.7	cancer_type	Other	0.336897	0.331749	624	87	0.336916	0.854363	maaslin2_all_without_metadata
metabat_SRR11413647.31	response	R	0.160166	0.111504	624	122	0.151392	0.854363	maaslin2_all_without_metadata
semibin_SRR6000892.71	response	R	0.132597	0.114466	624	121	0.247155	0.854363	maaslin2_all_without_metadata
metabat_ERR2162213.1	response	R	-0.150122	0.130881	624	86	0.251822	0.854363	maaslin2_all_without_metadata
metabat_ERR2162213.1	cancer_type	Other	0.356028	0.346273	624	86	0.331567	0.854363	maaslin2_all_without_metadata
metabat_SRR16168896.4	response	R	-0.194901	0.136935	624	109	0.155152	0.854363	maaslin2_all_without_metadata
metabat_ERR12405997.59	response	R	-0.127807	0.130587	624	83	0.328103	0.854363	maaslin2_all_without_metadata
metabat_ERR12405997.59	cancer_type	Other	0.315506	0.338837	624	83	0.376403	0.854363	maaslin2_all_without_metadata
semibin_SRR6000944.44	cancer_type	Other	0.364437	0.327853	624	83	0.296937	0.854363	maaslin2_all_without_metadata
semibin_SRR5930533.32_sub	response	R	0.168341	0.126066	624	68	0.182256	0.854363	maaslin2_all_without_metadata
semibin_SRR5930533.32_sub	cancer_type	Other	-0.205185	0.258766	624	68	0.449702	0.854363	maaslin2_all_without_metadata
maxbin_SRR11413646.009	response	R	0.0789895	0.0967839	624	72	0.414732	0.854363	maaslin2_all_without_metadata
metabat_ERR12405954.8	response	R	-0.154302	0.130579	624	81	0.237789	0.854363	maaslin2_all_without_metadata
metabat_ERR12405954.8	cancer_type	Other	0.308014	0.345401	624	81	0.396013	0.854363	maaslin2_all_without_metadata
metabat_SRR11413613.2	response	R	-0.162461	0.130049	624	80	0.212054	0.854363	maaslin2_all_without_metadata
metabat_SRR11413613.2	cancer_type	Other	0.303515	0.328276	624	80	0.38013	0.854363	maaslin2_all_without_metadata
semibin_ERR12405923.28	response	R	-0.181751	0.128458	624	78	0.157609	0.854363	maaslin2_all_without_metadata
semibin_ERR12405923.28	cancer_type	Other	0.293747	0.3424	624	78	0.413426	0.854363	maaslin2_all_without_metadata
semibin_SRR6000901.29	response	R	-0.137278	0.126814	624	78	0.279449	0.854363	maaslin2_all_without_metadata
semibin_SRR6000901.29	cancer_type	Other	0.263692	0.336237	624	78	0.453353	0.854363	maaslin2_all_without_metadata
metabat_SRR16554687.19	response	R	0.10618	0.112071	624	89	0.343796	0.854363	maaslin2_all_without_metadata
metabat_ERR12405985.26	response	R	-0.141112	0.128522	624	77	0.272647	0.854363	maaslin2_all_without_metadata
semibin_SRR11413689.18	response	R	0.115343	0.10835	624	114	0.287502	0.854363	maaslin2_all_without_metadata
semibin_SRR5930498.73	response	R	0.110105	0.117608	624	120	0.349535	0.854363	maaslin2_all_without_metadata
metabat_SRR5930527.86	cancer_type	Other	0.310778	0.301435	624	89	0.32709	0.854363	maaslin2_all_without_metadata
semibin_SRR6000896.44	response	R	-0.141043	0.127174	624	73	0.267836	0.854363	maaslin2_all_without_metadata
semibin_SRR6000896.44	cancer_type	Other	0.240731	0.294256	624	73	0.434147	0.854363	maaslin2_all_without_metadata
metabat_SRR20881987.29	response	R	0.129037	0.103942	624	107	0.21492	0.854363	maaslin2_all_without_metadata
metabat_ERR6281586.4	response	R	-0.132306	0.128225	624	76	0.302559	0.854363	maaslin2_all_without_metadata
metabat_SRR5930529.3	response	R	0.110574	0.101572	624	67	0.276742	0.854363	maaslin2_all_without_metadata
semibin_SRR11413689.110	response	R	0.0900936	0.0889718	624	70	0.311642	0.854363	maaslin2_all_without_metadata
semibin_SRR11413689.110	cancer_type	Other	0.10372	0.0984488	624	70	0.292502	0.854363	maaslin2_all_without_metadata
metabat_SRR16554771.5	response	R	0.118445	0.101872	624	103	0.24541	0.854363	maaslin2_all_without_metadata
semibin_SRR16554766.13	response	R	0.119283	0.127278	624	114	0.349028	0.854363	maaslin2_all_without_metadata
metabat_SRR13068834.30	response	R	0.150112	0.10468	624	102	0.152078	0.854363	maaslin2_all_without_metadata
semibin_SRR11413657.102	response	R	0.145731	0.106278	624	104	0.170808	0.854363	maaslin2_all_without_metadata
maxbin_SRR16554652.022_sub	cancer_type	Other	0.329064	0.264598	624	63	0.243695	0.854363	maaslin2_all_without_metadata
metabat_SRR11413685.32	response	R	0.102512	0.0986228	624	95	0.29901	0.854363	maaslin2_all_without_metadata
maxbin_SRR5930504.027	response	R	-0.0932772	0.101688	624	82	0.359347	0.854363	maaslin2_all_without_metadata
maxbin_SRR5930504.027	cancer_type	Other	0.273729	0.245746	624	82	0.296137	0.854363	maaslin2_all_without_metadata
metabat_SRR13068838.21	cancer_type	Other	-0.32372	0.252404	624	100	0.230596	0.854363	maaslin2_all_without_metadata
semibin_ERR12405916.16	response	R	0.157929	0.12295	624	112	0.19945	0.854363	maaslin2_all_without_metadata
metabat_SRR11413612.18	response	R	0.0956539	0.093632	624	63	0.307375	0.854363	maaslin2_all_without_metadata
metabat_SRR11413612.18	cancer_type	Other	0.481334	0.393979	624	63	0.251709	0.854363	maaslin2_all_without_metadata
maxbin_SRR23364191.039_sub	response	R	0.0735718	0.0994965	624	63	0.459919	0.854363	maaslin2_all_without_metadata
metabat_SRR16168975.22	response	R	0.0830842	0.0576112	624	75	0.14977	0.854363	maaslin2_all_without_metadata
metabat_SRR16168975.22	cancer_type	Other	-0.321882	0.392849	624	75	0.433474	0.854363	maaslin2_all_without_metadata
metabat_SRR11413687.86	cancer_type	Other	0.171301	0.132403	624	75	0.258101	0.854363	maaslin2_all_without_metadata
semibin_ERR6279673.25_sub	response	R	-0.0955398	0.088168	624	73	0.278959	0.854363	maaslin2_all_without_metadata
semibin_ERR6279673.25_sub	cancer_type	Other	-0.249124	0.227022	624	73	0.295418	0.854363	maaslin2_all_without_metadata
semibin_ERR6232458.12	cancer_type	Other	-0.279043	0.227551	624	76	0.245442	0.854363	maaslin2_all_without_metadata
semibin_SRR6000893.60_sub	response	R	0.0777007	0.101264	624	63	0.443189	0.854363	maaslin2_all_without_metadata
semibin_ERR2162216.32	response	R	0.124682	0.122971	624	85	0.311021	0.854363	maaslin2_all_without_metadata
semibin_ERR2162216.32	cancer_type	Other	-0.350777	0.350748	624	85	0.343799	0.854363	maaslin2_all_without_metadata
semibin_SRR23364206.58	response	R	0.0666605	0.0828886	624	69	0.42158	0.854363	maaslin2_all_without_metadata
semibin_SRR11413691.52	response	R	0.134248	0.0927225	624	82	0.148171	0.854363	maaslin2_all_without_metadata
semibin_SRR11413691.52	cancer_type	Other	0.44312	0.409508	624	82	0.307249	0.854363	maaslin2_all_without_metadata
semibin_SRR23364171.72	response	R	0.106772	0.0905922	624	75	0.239013	0.854363	maaslin2_all_without_metadata
metabat_SRR25825507.13_sub	cancer_type	Other	-0.204633	0.261132	624	85	0.4522	0.854363	maaslin2_all_without_metadata
maxbin_ERR6233693.010_sub	cancer_type	Other	-0.181488	0.19739	624	69	0.381661	0.854363	maaslin2_all_without_metadata
metabat_SRR5930527.85	response	R	-0.0871306	0.103234	624	63	0.39899	0.854363	maaslin2_all_without_metadata
semibin_ERR12406007.1	cancer_type	Other	0.43566	0.359723	624	78	0.256793	0.854363	maaslin2_all_without_metadata
semibin_SRR5930510.9	response	R	0.0604652	0.0815277	624	67	0.45858	0.854363	maaslin2_all_without_metadata
semibin_SRR5930510.9	cancer_type	Other	-0.196519	0.240923	624	67	0.43521	0.854363	maaslin2_all_without_metadata
metabat_SRR11413620.24	cancer_type	Other	0.421219	0.425397	624	81	0.347819	0.854363	maaslin2_all_without_metadata
metabat_SRR5930526.41	response	R	0.0909346	0.0852298	624	69	0.286416	0.854363	maaslin2_all_without_metadata
semibin_SRR23364229.5	response	R	0.0849183	0.0701015	624	64	0.226223	0.854363	maaslin2_all_without_metadata
semibin_SRR13068829.205	response	R	0.162831	0.145069	624	70	0.262109	0.854363	maaslin2_all_without_metadata
semibin_ERR6280907.75	cancer_type	Other	-0.323526	0.411049	624	83	0.449551	0.854363	maaslin2_all_without_metadata
semibin_ERR6267712.18	cancer_type	Other	-0.494754	0.57045	624	162	0.40831	0.854363	maaslin2_all_without_metadata
metabat_SRR5930498.82	response	R	-0.16368	0.174085	624	151	0.347467	0.854363	maaslin2_all_without_metadata
metabat_SRR5930498.82	cancer_type	Other	0.500365	0.371305	624	151	0.215294	0.854363	maaslin2_all_without_metadata
semibin_SRR25825510.41_sub	response	R	0.133495	0.0984727	624	150	0.175709	0.854363	maaslin2_all_without_metadata
semibin_SRR25825510.41_sub	cancer_type	Other	-0.596836	0.669941	624	150	0.396106	0.854363	maaslin2_all_without_metadata
semibin_ERR6279674.8	response	R	0.121517	0.0970593	624	144	0.211052	0.854363	maaslin2_all_without_metadata
semibin_ERR6279674.8	cancer_type	Other	-0.556305	0.676664	624	144	0.43219	0.854363	maaslin2_all_without_metadata
maxbin_ERR6281505.022	response	R	0.0714926	0.0790973	624	137	0.366427	0.854363	maaslin2_all_without_metadata
maxbin_ERR6281505.022	cancer_type	Other	-0.439878	0.551008	624	137	0.445218	0.854363	maaslin2_all_without_metadata
maxbin_ERR6279662.030	response	R	0.0996294	0.0931009	624	144	0.284985	0.854363	maaslin2_all_without_metadata
maxbin_ERR6279662.030	cancer_type	Other	-0.512411	0.620676	624	144	0.430313	0.854363	maaslin2_all_without_metadata
metabat_ERR6279625.46	cancer_type	Other	-0.463141	0.465996	624	120	0.341267	0.854363	maaslin2_all_without_metadata
semibin_SRR6000903.13	cancer_type	Other	-0.496472	0.637178	624	131	0.45588	0.854363	maaslin2_all_without_metadata
maxbin_SRR23364204.024	response	R	0.124018	0.0845868	624	132	0.143116	0.854363	maaslin2_all_without_metadata
metabat_SRR5930506.9_sub	response	R	0.115378	0.0971167	624	134	0.235279	0.854363	maaslin2_all_without_metadata
metabat_SRR5930506.9_sub	cancer_type	Other	-0.613035	0.686744	624	134	0.395147	0.854363	maaslin2_all_without_metadata
metabat_ERR6243878.23_sub	cancer_type	Other	-0.40388	0.523959	624	128	0.460538	0.854363	maaslin2_all_without_metadata
metabat_SRR16168986.5	response	R	0.0987874	0.0952401	624	124	0.30003	0.854363	maaslin2_all_without_metadata
metabat_SRR16168986.5	cancer_type	Other	-0.556873	0.708532	624	124	0.452009	0.854363	maaslin2_all_without_metadata
maxbin_ERR6279614.017_sub	response	R	0.0844203	0.0859691	624	120	0.326496	0.854363	maaslin2_all_without_metadata
maxbin_ERR6279679.012	cancer_type	Other	-0.48005	0.593743	624	124	0.439536	0.854363	maaslin2_all_without_metadata
maxbin_SRR25825517.033_sub	response	R	0.0932238	0.0881714	624	124	0.29079	0.854363	maaslin2_all_without_metadata
maxbin_SRR25825517.033_sub	cancer_type	Other	-0.511818	0.607426	624	124	0.421182	0.854363	maaslin2_all_without_metadata
maxbin_ERR6280910.023_sub	response	R	0.0905859	0.0782975	624	113	0.247745	0.854363	maaslin2_all_without_metadata
metabat_ERR6232458.6	cancer_type	Other	-0.307808	0.321318	624	63	0.356775	0.854363	maaslin2_all_without_metadata
maxbin_SRR16168920.025	response	R	-0.103254	0.107858	624	82	0.338784	0.854363	maaslin2_all_without_metadata
metabat_SRR25825508.34_sub	response	R	0.114245	0.0840792	624	113	0.174718	0.854363	maaslin2_all_without_metadata
metabat_SRR25825508.34_sub	cancer_type	Other	-0.444601	0.564141	624	113	0.450797	0.854363	maaslin2_all_without_metadata
maxbin_SRR13068814.028	response	R	-0.0977571	0.105772	624	69	0.355732	0.854363	maaslin2_all_without_metadata
semibin_SRR6000900.14	response	R	0.0917152	0.125351	624	63	0.464649	0.854363	maaslin2_all_without_metadata
maxbin_SRR16168974.016_sub	response	R	0.0748436	0.0565578	624	71	0.186226	0.854363	maaslin2_all_without_metadata
semibin_SRR13068818.12_sub	response	R	0.0475986	0.0608996	624	79	0.434756	0.854363	maaslin2_all_without_metadata
metabat_ERR6279619.19_sub	cancer_type	Other	-0.328957	0.330462	624	81	0.344703	0.854363	maaslin2_all_without_metadata
metabat_ERR6279661.17	response	R	0.141633	0.104444	624	72	0.175573	0.854363	maaslin2_all_without_metadata
metabat_ERR6275677.54	cancer_type	Other	-0.33024	0.301132	624	66	0.298876	0.854363	maaslin2_all_without_metadata
semibin_SRR5930536.9	response	R	-0.0764482	0.0833195	624	69	0.359222	0.854363	maaslin2_all_without_metadata
semibin_SRR5930536.9	cancer_type	Other	-0.268728	0.224343	624	69	0.26223	0.854363	maaslin2_all_without_metadata
maxbin_SRR16168941.009_sub	response	R	0.0667382	0.0725319	624	70	0.35787	0.854363	maaslin2_all_without_metadata
maxbin_SRR16168941.009_sub	cancer_type	Other	-0.248133	0.311462	624	70	0.445812	0.854363	maaslin2_all_without_metadata
metabat_SRR23364213.66	response	R	0.117788	0.108653	624	78	0.278752	0.854363	maaslin2_all_without_metadata
metabat_SRR23364213.66	cancer_type	Other	0.22822	0.171515	624	78	0.225503	0.854363	maaslin2_all_without_metadata
metabat_SRR16168984.8_sub	response	R	0.0507737	0.068316	624	63	0.457633	0.854363	maaslin2_all_without_metadata
maxbin_ERR6281500.022	cancer_type	Other	-0.212096	0.209419	624	67	0.335134	0.854363	maaslin2_all_without_metadata
metabat_ERR6279625.36	cancer_type	Other	-0.306474	0.242405	624	66	0.235574	0.854363	maaslin2_all_without_metadata
metabat_SRR5930498.86	response	R	0.102122	0.0768946	624	65	0.184645	0.854363	maaslin2_all_without_metadata
metabat_SRR5930498.86	cancer_type	Other	-0.26561	0.292597	624	65	0.387374	0.854363	maaslin2_all_without_metadata
metabat_SRR16554786.23	cancer_type	Other	-0.253224	0.263109	624	74	0.360853	0.854363	maaslin2_all_without_metadata
semibin_ERR6279669.45	cancer_type	Other	-0.401101	0.3039	624	94	0.214332	0.854363	maaslin2_all_without_metadata
metabat_ERR12405981.15	cancer_type	Other	0.307129	0.406953	624	137	0.469692	0.855268	maaslin2_all_without_metadata
semibin_SRR16554672.14	cancer_type	Other	-0.150309	0.201617	624	70	0.470853	0.855268	maaslin2_all_without_metadata
metabat_SRR13068843.53_sub	cancer_type	Other	-0.421538	0.560848	624	135	0.471619	0.855268	maaslin2_all_without_metadata
semibin_SRR16168903.11	response	R	-0.0874578	0.121987	624	100	0.473681	0.856788	maaslin2_all_without_metadata
semibin_SRR16554653.1	response	R	-0.0869294	0.122745	624	76	0.479079	0.859886	maaslin2_all_without_metadata
maxbin_SRR16168926.008	cancer_type	Other	-0.49924	0.674346	624	117	0.477932	0.859886	maaslin2_all_without_metadata
metabat_ERR12405985.26	cancer_type	Other	0.253743	0.343483	624	77	0.478926	0.859886	maaslin2_all_without_metadata
semibin_SRR6000944.44	response	R	-0.0923561	0.131073	624	83	0.481313	0.861686	maaslin2_all_without_metadata
maxbin_SRR5930498.027	cancer_type	Other	-0.477436	0.654389	624	102	0.484073	0.863754	maaslin2_all_without_metadata
maxbin_SRR5930495.007_sub	cancer_type	Other	-0.283064	0.389173	624	77	0.484936	0.863754	maaslin2_all_without_metadata
semibin_SRR23364195.41	cancer_type	Other	0.207493	0.308012	624	374	0.500782	0.863966	maaslin2_all_without_metadata
semibin_ERR12405939.29	cancer_type	Other	0.484476	0.684557	624	398	0.495435	0.863966	maaslin2_all_without_metadata
maxbin_SRR16554671.002	cancer_type	Other	0.176897	0.241992	624	66	0.48853	0.863966	maaslin2_all_without_metadata
semibin_SRR6000910.14	response	R	0.0753123	0.111802	624	171	0.500806	0.863966	maaslin2_all_without_metadata
semibin_ERR6230326.3	response	R	0.0731133	0.105948	624	165	0.490399	0.863966	maaslin2_all_without_metadata
maxbin_SRR5930515.007	response	R	0.0959897	0.141088	624	121	0.496534	0.863966	maaslin2_all_without_metadata
maxbin_ERR12405958.009_sub	response	R	0.0869382	0.124936	624	90	0.486777	0.863966	maaslin2_all_without_metadata
semibin_SRR11413606.8	cancer_type	Other	-0.502204	0.713567	624	120	0.499267	0.863966	maaslin2_all_without_metadata
metabat_SRR16554665.10	cancer_type	Other	0.204448	0.292846	624	168	0.501617	0.863966	maaslin2_all_without_metadata
metabat_SRR16554711.16	cancer_type	Other	0.115217	0.164834	624	69	0.501316	0.863966	maaslin2_all_without_metadata
metabat_ERR12405926.24	cancer_type	Other	-0.167289	0.242483	624	75	0.503927	0.863966	maaslin2_all_without_metadata
semibin_SRR11413607.11	cancer_type	Other	-0.164401	0.238794	624	67	0.504803	0.863966	maaslin2_all_without_metadata
maxbin_SRR23364204.024	cancer_type	Other	-0.434877	0.602647	624	132	0.488839	0.863966	maaslin2_all_without_metadata
maxbin_ERR6279614.017_sub	cancer_type	Other	-0.445241	0.635908	624	120	0.501508	0.863966	maaslin2_all_without_metadata
metabat_ERR6279677.48_sub	cancer_type	Other	-0.460692	0.657013	624	126	0.500887	0.863966	maaslin2_all_without_metadata
metabat_ERR6232458.6	response	R	0.0767202	0.114896	624	63	0.504551	0.863966	maaslin2_all_without_metadata
semibin_SRR13022325.6	cancer_type	Other	0.483296	0.70695	624	425	0.509569	0.866433	maaslin2_all_without_metadata
metabat_SRR16554779.30	cancer_type	Other	0.513553	0.749442	624	379	0.50851	0.866433	maaslin2_all_without_metadata
maxbin_SRR16554775.001	response	R	0.101765	0.158037	624	168	0.51986	0.866433	maaslin2_all_without_metadata
semibin_SRR6000945.4	response	R	-0.12018	0.183385	624	234	0.512489	0.866433	maaslin2_all_without_metadata
maxbin_SRR11413620.019	cancer_type	Other	0.382671	0.55979	624	200	0.511953	0.866433	maaslin2_all_without_metadata
semibin_ERR6233695.43_sub	cancer_type	Other	-0.320531	0.47928	624	194	0.518779	0.866433	maaslin2_all_without_metadata
maxbin_SRR5930518.019_sub	response	R	-0.0940712	0.144678	624	119	0.515797	0.866433	maaslin2_all_without_metadata
metabat_SRR6000874.13_sub	cancer_type	Other	-0.355786	0.52801	624	87	0.51781	0.866433	maaslin2_all_without_metadata
metabat_SRR5930514.58	response	R	0.0799894	0.122747	624	63	0.514862	0.866433	maaslin2_all_without_metadata
semibin_SRR13068839.7	cancer_type	Other	-0.229603	0.338847	624	104	0.51457	0.866433	maaslin2_all_without_metadata
maxbin_ERR6280910.023_sub	cancer_type	Other	-0.338115	0.500437	624	113	0.516269	0.866433	maaslin2_all_without_metadata
metabat_SRR16554786.10	cancer_type	Other	-0.355887	0.534593	624	110	0.522922	0.86845	maaslin2_all_without_metadata
metabat_ERR12405918.3	response	R	0.0720856	0.114307	624	123	0.528514	0.86845	maaslin2_all_without_metadata
semibin_SRR16554766.35_sub	response	R	0.0672026	0.106292	624	169	0.527464	0.86845	maaslin2_all_without_metadata
semibin_SRR16554739.16	response	R	-0.0928039	0.145829	624	149	0.524759	0.86845	maaslin2_all_without_metadata
metabat_ERR6281586.4	cancer_type	Other	0.217226	0.329568	624	76	0.526511	0.86845	maaslin2_all_without_metadata
semibin_SRR6000893.60_sub	cancer_type	Other	-0.113901	0.171319	624	63	0.527804	0.86845	maaslin2_all_without_metadata
semibin_SRR5930518.8	cancer_type	Other	-0.148444	0.227679	624	67	0.530083	0.868989	maaslin2_all_without_metadata
maxbin_SRR11413646.009	cancer_type	Other	0.131683	0.201715	624	72	0.533733	0.870893	maaslin2_all_without_metadata
semibin_SRR13068818.12_sub	cancer_type	Other	-0.282334	0.435495	624	79	0.532825	0.870893	maaslin2_all_without_metadata
maxbin_SRR13022336.003_sub	cancer_type	Other	0.198449	0.312415	624	362	0.554268	0.875818	maaslin2_all_without_metadata
semibin_SRR11413653.25	cancer_type	Other	0.228068	0.37198	624	158	0.551037	0.875818	maaslin2_all_without_metadata
semibin_SRR11413691.62	response	R	0.121425	0.200023	624	117	0.544037	0.875818	maaslin2_all_without_metadata
metabat_ERR12405985.2	response	R	0.097976	0.162767	624	228	0.547435	0.875818	maaslin2_all_without_metadata
semibin_SRR20881975.0	cancer_type	Other	0.199659	0.313736	624	88	0.538727	0.875818	maaslin2_all_without_metadata
maxbin_SRR16554707.013	response	R	0.0976288	0.16282	624	160	0.548985	0.875818	maaslin2_all_without_metadata
semibin_ERR6279683.8	response	R	-0.0881401	0.144342	624	106	0.541669	0.875818	maaslin2_all_without_metadata
metabat_SRR5930527.86	response	R	0.0655239	0.110042	624	89	0.551764	0.875818	maaslin2_all_without_metadata
maxbin_SRR6000869.050	cancer_type	Other	0.175438	0.285369	624	139	0.552623	0.875818	maaslin2_all_without_metadata
maxbin_ERR6233693.010_sub	response	R	0.0384424	0.0643354	624	69	0.550372	0.875818	maaslin2_all_without_metadata
semibin_SRR5930518.30	response	R	0.0568151	0.0956062	624	68	0.552555	0.875818	maaslin2_all_without_metadata
maxbin_ERR6279673.036	response	R	0.0392664	0.0652927	624	97	0.547803	0.875818	maaslin2_all_without_metadata
metabat_ERR6275677.54	response	R	0.0634135	0.106878	624	66	0.55318	0.875818	maaslin2_all_without_metadata
semibin_ERR6279669.45	response	R	0.0565886	0.0931361	624	94	0.543683	0.875818	maaslin2_all_without_metadata
maxbin_SRR16554787.017_sub	response	R	-0.0800838	0.136429	624	102	0.557416	0.878809	maaslin2_all_without_metadata
metabat_SRR13068843.68	cancer_type	Other	-0.333734	0.551275	624	92	0.559822	0.880619	maaslin2_all_without_metadata
maxbin_SRR11413655.005	cancer_type	Other	0.350287	0.597784	624	374	0.571253	0.880956	maaslin2_all_without_metadata
maxbin_SRR16554775.001	cancer_type	Other	-0.279057	0.477903	624	168	0.57234	0.880956	maaslin2_all_without_metadata
semibin_SRR11413653.97_sub	response	R	-0.124441	0.214762	624	311	0.562503	0.880956	maaslin2_all_without_metadata
maxbin_SRR13068842.057_sub	cancer_type	Other	0.165871	0.278795	624	110	0.56357	0.880956	maaslin2_all_without_metadata
metabat_SRR16554713.13	response	R	-0.103359	0.182783	624	243	0.571954	0.880956	maaslin2_all_without_metadata
semibin_SRR5930523.22	cancer_type	Other	-0.323147	0.558088	624	122	0.576276	0.880956	maaslin2_all_without_metadata
semibin_SRR6000892.71	cancer_type	Other	-0.330687	0.572262	624	121	0.577077	0.880956	maaslin2_all_without_metadata
semibin_SRR5930498.118	response	R	0.063098	0.11326	624	81	0.577655	0.880956	maaslin2_all_without_metadata
metabat_ERR6281658.13	response	R	-0.0653908	0.114667	624	112	0.568704	0.880956	maaslin2_all_without_metadata
maxbin_ERR6279673.036	cancer_type	Other	-0.274927	0.472483	624	97	0.574891	0.880956	maaslin2_all_without_metadata
metabat_SRR13068843.68	response	R	0.04261	0.0763532	624	92	0.577004	0.880956	maaslin2_all_without_metadata
maxbin_SRR16168974.016_sub	cancer_type	Other	-0.276128	0.463487	624	71	0.565957	0.880956	maaslin2_all_without_metadata
maxbin_SRR5930495.007_sub	response	R	0.0416143	0.0743742	624	77	0.576007	0.880956	maaslin2_all_without_metadata
semibin_SRR5930518.8	response	R	0.045591	0.0801223	624	67	0.569551	0.880956	maaslin2_all_without_metadata
metabat_SRR13068838.21	response	R	-0.0693711	0.125929	624	100	0.581918	0.885528	maaslin2_all_without_metadata
metabat_ERR6243880.3	response	R	0.0864461	0.157669	624	216	0.5837	0.886313	maaslin2_all_without_metadata
semibin_ERR6232458.16	cancer_type	Other	-0.250179	0.444375	624	154	0.586205	0.888189	maaslin2_all_without_metadata
metabat_ERR12405930.6	cancer_type	Other	0.10839	0.187377	624	91	0.588674	0.890004	maaslin2_all_without_metadata
maxbin_ERR6279658.017_sub	response	R	0.0740515	0.137576	624	148	0.590593	0.890019	maaslin2_all_without_metadata
semibin_SRR5930536.88	cancer_type	Other	0.132331	0.236796	624	141	0.591227	0.890019	maaslin2_all_without_metadata
maxbin_SRR16168913.015	cancer_type	Other	0.172857	0.315106	624	140	0.595286	0.894207	maaslin2_all_without_metadata
maxbin_SRR13022355.014	response	R	-0.103828	0.205637	624	409	0.613805	0.897978	maaslin2_all_without_metadata
maxbin_SRR5930501.002	cancer_type	Other	0.138306	0.256717	624	108	0.612194	0.897978	maaslin2_all_without_metadata
semibin_SRR16554707.35_sub	cancer_type	Other	0.28318	0.527857	624	227	0.60567	0.897978	maaslin2_all_without_metadata
semibin_SRR6000900.32	cancer_type	Other	0.354256	0.683818	624	278	0.61816	0.897978	maaslin2_all_without_metadata
maxbin_SRR16554759.001	cancer_type	Other	-0.0815736	0.163644	624	117	0.618322	0.897978	maaslin2_all_without_metadata
metabat_ERR6279651.8	cancer_type	Other	0.107213	0.206277	624	70	0.612702	0.897978	maaslin2_all_without_metadata
maxbin_SRR16554647.003	cancer_type	Other	-0.108296	0.20247	624	65	0.60419	0.897978	maaslin2_all_without_metadata
semibin_SRR20881980.15_sub	response	R	-0.0711217	0.136462	624	167	0.602426	0.897978	maaslin2_all_without_metadata
metabat_ERR2162222.11_sub	response	R	-0.0560579	0.110724	624	121	0.612837	0.897978	maaslin2_all_without_metadata
maxbin_SRR5930497.004	response	R	0.0395072	0.0774736	624	65	0.610273	0.897978	maaslin2_all_without_metadata
metabat_SRR13068834.30	cancer_type	Other	-0.240644	0.446799	624	102	0.602901	0.897978	maaslin2_all_without_metadata
semibin_SRR16554627.102	cancer_type	Other	0.10601	0.201966	624	65	0.614766	0.897978	maaslin2_all_without_metadata
metabat_SRR5930529.8	cancer_type	Other	0.106883	0.205172	624	67	0.61583	0.897978	maaslin2_all_without_metadata
semibin_SRR23364229.5	cancer_type	Other	-0.183669	0.341285	624	64	0.603263	0.897978	maaslin2_all_without_metadata
maxbin_SRR5930510.007_sub	response	R	-0.0415073	0.0822678	624	96	0.614065	0.897978	maaslin2_all_without_metadata
metabat_ERR6279625.36	response	R	0.0431414	0.0840201	624	66	0.607809	0.897978	maaslin2_all_without_metadata
semibin_SRR23364206.58	cancer_type	Other	-0.105484	0.207621	624	69	0.622939	0.900945	maaslin2_all_without_metadata
metabat_SRR16168974.17	response	R	0.0412839	0.0836342	624	70	0.621747	0.900945	maaslin2_all_without_metadata
maxbin_ERR12406000.010	cancer_type	Other	0.120128	0.237521	624	114	0.630298	0.902857	maaslin2_all_without_metadata
semibin_ERR2162217.22	response	R	-0.0798234	0.17312	624	137	0.644898	0.902857	maaslin2_all_without_metadata
maxbin_ERR6257997.027	cancer_type	Other	-0.296587	0.616068	624	141	0.640102	0.902857	maaslin2_all_without_metadata
semibin_SRR16554671.9	response	R	0.0753698	0.156536	624	213	0.630342	0.902857	maaslin2_all_without_metadata
maxbin_SRR16554707.013	cancer_type	Other	-0.14919	0.312333	624	160	0.643741	0.902857	maaslin2_all_without_metadata
maxbin_ERR6279655.020	response	R	0.0707715	0.14642	624	211	0.629022	0.902857	maaslin2_all_without_metadata
semibin_SRR11413688.65_sub	response	R	0.0679454	0.144895	624	80	0.639286	0.902857	maaslin2_all_without_metadata
maxbin_SRR16554733.009	cancer_type	Other	0.1423	0.296883	624	118	0.64269	0.902857	maaslin2_all_without_metadata
metabat_SRR16554669.41_sub	cancer_type	Other	-0.214486	0.442738	624	141	0.639116	0.902857	maaslin2_all_without_metadata
semibin_ERR2162202.9	response	R	-0.0480807	0.100333	624	75	0.631958	0.902857	maaslin2_all_without_metadata
metabat_SRR13022401.12	response	R	0.0470843	0.0991556	624	88	0.63506	0.902857	maaslin2_all_without_metadata
metabat_SRR13022401.12	cancer_type	Other	-0.145707	0.304069	624	88	0.644065	0.902857	maaslin2_all_without_metadata
semibin_SRR5930495.29	cancer_type	Other	0.162703	0.339357	624	68	0.643888	0.902857	maaslin2_all_without_metadata
semibin_SRR16554633.6	response	R	0.0533077	0.113309	624	80	0.63819	0.902857	maaslin2_all_without_metadata
semibin_SRR23364171.72	cancer_type	Other	-0.197947	0.398466	624	75	0.631249	0.902857	maaslin2_all_without_metadata
metabat_SRR5930534.8_sub	cancer_type	Other	-0.222977	0.463241	624	73	0.641748	0.902857	maaslin2_all_without_metadata
metabat_SRR13022352.3	cancer_type	Other	0.314048	0.682154	624	383	0.654918	0.903245	maaslin2_all_without_metadata
maxbin_SRR25825509.002	cancer_type	Other	0.188986	0.404532	624	174	0.648626	0.903245	maaslin2_all_without_metadata
semibin_SRR6000905.60_sub	response	R	-0.0929773	0.209124	624	205	0.656762	0.903245	maaslin2_all_without_metadata
semibin_SRR25825509.21	response	R	0.0825183	0.181873	624	146	0.650194	0.903245	maaslin2_all_without_metadata
semibin_SRR16168903.5	cancer_type	Other	-0.163857	0.356333	624	122	0.656219	0.903245	maaslin2_all_without_metadata
metabat_SRR5930502.31	response	R	-0.056131	0.125054	624	77	0.653695	0.903245	maaslin2_all_without_metadata
metabat_SRR13068832.4	cancer_type	Other	-0.192401	0.419129	624	117	0.656788	0.903245	maaslin2_all_without_metadata
semibin_SRR6000900.14	cancer_type	Other	-0.138174	0.296802	624	63	0.653056	0.903245	maaslin2_all_without_metadata
semibin_SRR16168985.16	cancer_type	Other	-0.240656	0.513959	624	106	0.650684	0.903245	maaslin2_all_without_metadata
semibin_SRR16554627.102	response	R	-0.0356042	0.080865	624	65	0.65988	0.903945	maaslin2_all_without_metadata
semibin_SRR5930529.2	cancer_type	Other	-0.16697	0.366959	624	66	0.659832	0.903945	maaslin2_all_without_metadata
semibin_ERR6264280.18	response	R	0.0687056	0.158721	624	216	0.665259	0.905995	maaslin2_all_without_metadata
semibin_SRR11413690.7	cancer_type	Other	-0.128468	0.288852	624	96	0.664612	0.905995	maaslin2_all_without_metadata
metabat_ERR12406012.5	cancer_type	Other	-0.126468	0.281348	624	68	0.663606	0.905995	maaslin2_all_without_metadata
maxbin_SRR11413620.019	response	R	-0.0748262	0.175139	624	200	0.669355	0.909803	maaslin2_all_without_metadata
semibin_SRR11413653.25	response	R	-0.0816985	0.192986	624	158	0.672195	0.909845	maaslin2_all_without_metadata
metabat_SRR16554746.22	response	R	0.0616114	0.146266	624	152	0.673735	0.909845	maaslin2_all_without_metadata
metabat_SRR6000949.51_sub	cancer_type	Other	-0.182391	0.41638	624	110	0.671383	0.909845	maaslin2_all_without_metadata
metabat_SRR16554654.18	cancer_type	Other	-0.183748	0.420754	624	136	0.674585	0.909845	maaslin2_all_without_metadata
metabat_SRR16554771.5	cancer_type	Other	-0.247601	0.578709	624	103	0.678561	0.913447	maaslin2_all_without_metadata
metabat_SRR13022352.3	response	R	0.090884	0.220974	624	383	0.681004	0.913788	maaslin2_all_without_metadata
semibin_SRR11413689.18	cancer_type	Other	-0.235562	0.556059	624	114	0.681425	0.913788	maaslin2_all_without_metadata
semibin_ERR12405939.29	response	R	-0.0879323	0.217278	624	398	0.685838	0.916196	maaslin2_all_without_metadata
semibin_ERR6279614.29	cancer_type	Other	-0.166885	0.398234	624	114	0.685418	0.916196	maaslin2_all_without_metadata
maxbin_SRR16168918.042_sub	cancer_type	Other	-0.184668	0.445411	624	93	0.688079	0.917438	maaslin2_all_without_metadata
metabat_ERR6232687.8_sub	cancer_type	Other	-0.274744	0.944748	624	210	0.776915	0.918362	maaslin2_all_without_metadata
metabat_SRR25825493.27	cancer_type	Other	-0.290715	0.918495	624	212	0.757856	0.918362	maaslin2_all_without_metadata
metabat_SRR5930494.64	cancer_type	Other	-0.255341	0.888711	624	205	0.77948	0.918362	maaslin2_all_without_metadata
semibin_SRR5930502.48	cancer_type	Other	-0.221207	0.557367	624	230	0.699829	0.918362	maaslin2_all_without_metadata
metabat_SRR23364235.43	cancer_type	Other	0.0892307	0.232152	624	76	0.710261	0.918362	maaslin2_all_without_metadata
metabat_ERR12405956.16	cancer_type	Other	-0.145909	0.514881	624	213	0.783228	0.918362	maaslin2_all_without_metadata
semibin_SRR13022308.4	response	R	0.0640287	0.182163	624	148	0.72534	0.918362	maaslin2_all_without_metadata
semibin_SRR13022308.4	cancer_type	Other	-0.156132	0.564179	624	148	0.787896	0.918362	maaslin2_all_without_metadata
metabat_ERR12405933.43	cancer_type	Other	-0.243567	0.678386	624	337	0.727373	0.918362	maaslin2_all_without_metadata
metabat_SRR16554713.13	cancer_type	Other	0.138555	0.467494	624	243	0.772542	0.918362	maaslin2_all_without_metadata
semibin_SRR16168913.44_sub	cancer_type	Other	-0.145364	0.487527	624	133	0.771971	0.918362	maaslin2_all_without_metadata
semibin_SRR16554765.8	cancer_type	Other	-0.203033	0.533638	624	126	0.712382	0.918362	maaslin2_all_without_metadata
maxbin_SRR16554755.007_sub	response	R	-0.0420034	0.129679	624	129	0.746121	0.918362	maaslin2_all_without_metadata
metabat_SRR6000907.1_sub	response	R	0.0478391	0.140613	624	128	0.733808	0.918362	maaslin2_all_without_metadata
metabat_SRR6000907.1_sub	cancer_type	Other	-0.106405	0.378467	624	128	0.784299	0.918362	maaslin2_all_without_metadata
semibin_SRR8387683.16	response	R	-0.0588549	0.193733	624	234	0.761387	0.918362	maaslin2_all_without_metadata
semibin_SRR25825514.3_sub	cancer_type	Other	-0.145132	0.415485	624	188	0.734078	0.918362	maaslin2_all_without_metadata
metabat_ERR6281505.14	response	R	0.0507011	0.157196	624	212	0.747157	0.918362	maaslin2_all_without_metadata
maxbin_ERR6232518.013	response	R	0.0373908	0.103318	624	176	0.717551	0.918362	maaslin2_all_without_metadata
metabat_ERR12405939.30	response	R	-0.0458746	0.153382	624	189	0.764974	0.918362	maaslin2_all_without_metadata
semibin_SRR20881988.7	cancer_type	Other	0.106097	0.288566	624	80	0.720397	0.918362	maaslin2_all_without_metadata
metabat_SRR16554744.3	cancer_type	Other	0.132496	0.402951	624	163	0.748782	0.918362	maaslin2_all_without_metadata
semibin_SRR11413690.7	response	R	-0.0381877	0.134911	624	96	0.777227	0.918362	maaslin2_all_without_metadata
metabat_SRR16554626.7	response	R	0.0508578	0.148846	624	127	0.732708	0.918362	maaslin2_all_without_metadata
metabat_SRR16554626.7	cancer_type	Other	-0.111652	0.378697	624	127	0.774784	0.918362	maaslin2_all_without_metadata
semibin_SRR13068844.35	response	R	-0.0388413	0.136087	624	188	0.775423	0.918362	maaslin2_all_without_metadata
semibin_SRR16554739.16	cancer_type	Other	-0.126213	0.340358	624	149	0.718354	0.918362	maaslin2_all_without_metadata
metabat_SRR16168982.24	cancer_type	Other	0.147086	0.443628	624	178	0.747406	0.918362	maaslin2_all_without_metadata
semibin_ERR6267712.45	cancer_type	Other	-0.140389	0.384719	624	174	0.722948	0.918362	maaslin2_all_without_metadata
metabat_SRR23364233.36	cancer_type	Other	0.0692644	0.189515	624	162	0.724863	0.918362	maaslin2_all_without_metadata
metabat_SRR16554713.7	cancer_type	Other	-0.0557861	0.204684	624	144	0.791104	0.918362	maaslin2_all_without_metadata
maxbin_SRR13068818.010	cancer_type	Other	0.0500745	0.173946	624	134	0.78252	0.918362	maaslin2_all_without_metadata
semibin_SRR16554672.14	response	R	0.0329931	0.1101	624	70	0.764533	0.918362	maaslin2_all_without_metadata
semibin_ERR12405970.61	cancer_type	Other	-0.0841781	0.308224	624	84	0.790615	0.918362	maaslin2_all_without_metadata
metabat_SRR6000907.39	response	R	-0.038006	0.141211	624	189	0.787909	0.918362	maaslin2_all_without_metadata
semibin_SRR16554765.35	cancer_type	Other	-0.0490184	0.175537	624	76	0.785879	0.918362	maaslin2_all_without_metadata
metabat_SRR5930502.31	cancer_type	Other	-0.173426	0.521216	624	77	0.74709	0.918362	maaslin2_all_without_metadata
metabat_ERR2162222.11_sub	cancer_type	Other	-0.100675	0.27122	624	121	0.718147	0.918362	maaslin2_all_without_metadata
maxbin_SRR16554790.013_sub	response	R	0.0461369	0.137668	624	113	0.73764	0.918362	maaslin2_all_without_metadata
maxbin_SRR8387707.004_sub	cancer_type	Other	-0.180926	0.463322	624	145	0.705026	0.918362	maaslin2_all_without_metadata
semibin_SRR23364193.36	cancer_type	Other	-0.161162	0.471035	624	140	0.739778	0.918362	maaslin2_all_without_metadata
metabat_SRR13068853.24	cancer_type	Other	-0.196378	0.479481	624	130	0.691314	0.918362	maaslin2_all_without_metadata
semibin_SRR25825502.21	response	R	0.0322105	0.104962	624	86	0.759041	0.918362	maaslin2_all_without_metadata
maxbin_ERR6282070.040_sub	cancer_type	Other	-0.0594892	0.161245	624	89	0.726316	0.918362	maaslin2_all_without_metadata
metabat_SRR16554687.19	cancer_type	Other	0.0462787	0.136364	624	89	0.786441	0.918362	maaslin2_all_without_metadata
metabat_SRR20881987.29	cancer_type	Other	-0.203138	0.594694	624	107	0.740326	0.918362	maaslin2_all_without_metadata
metabat_SRR13068828.29	response	R	0.0377013	0.141263	624	105	0.789645	0.918362	maaslin2_all_without_metadata
metabat_ERR12405917.12	cancer_type	Other	0.0991918	0.331891	624	66	0.771676	0.918362	maaslin2_all_without_metadata
semibin_SRR11413657.102	cancer_type	Other	-0.161075	0.551493	624	104	0.776635	0.918362	maaslin2_all_without_metadata
metabat_SRR11413685.32	cancer_type	Other	0.105348	0.363699	624	95	0.778167	0.918362	maaslin2_all_without_metadata
semibin_SRR13022464.9	response	R	0.0331715	0.107501	624	83	0.757753	0.918362	maaslin2_all_without_metadata
semibin_SRR13022464.9	cancer_type	Other	0.0451775	0.15364	624	83	0.781945	0.918362	maaslin2_all_without_metadata
maxbin_SRR23364240.009_sub	cancer_type	Other	-0.128676	0.341802	624	91	0.715082	0.918362	maaslin2_all_without_metadata
semibin_ERR12405916.16	cancer_type	Other	-0.134728	0.32892	624	112	0.692225	0.918362	maaslin2_all_without_metadata
maxbin_SRR23364191.039_sub	cancer_type	Other	0.0646039	0.172714	624	63	0.717999	0.918362	maaslin2_all_without_metadata
maxbin_ERR6275667.027	cancer_type	Other	-0.150682	0.42443	624	86	0.730667	0.918362	maaslin2_all_without_metadata
semibin_SRR5930498.118	cancer_type	Other	0.0714083	0.217267	624	81	0.752576	0.918362	maaslin2_all_without_metadata
metabat_SRR5930527.85	cancer_type	Other	-0.0797112	0.232423	624	63	0.744128	0.918362	maaslin2_all_without_metadata
semibin_SRR5930518.30	cancer_type	Other	-0.0992122	0.302404	624	68	0.750582	0.918362	maaslin2_all_without_metadata
maxbin_SRR23364183.002	cancer_type	Other	-0.120021	0.302807	624	63	0.698668	0.918362	maaslin2_all_without_metadata
metabat_ERR6279625.46	response	R	-0.0451549	0.144178	624	120	0.754243	0.918362	maaslin2_all_without_metadata
maxbin_SRR16168920.025	cancer_type	Other	-0.170452	0.421358	624	82	0.69547	0.918362	maaslin2_all_without_metadata
maxbin_SRR5930498.027	response	R	0.0313368	0.0844942	624	102	0.710859	0.918362	maaslin2_all_without_metadata
semibin_SRR5930517.113	cancer_type	Other	-0.201911	0.505846	624	127	0.698936	0.918362	maaslin2_all_without_metadata
maxbin_SRR13068814.028	cancer_type	Other	-0.146445	0.40306	624	69	0.725144	0.918362	maaslin2_all_without_metadata
metabat_SRR16168974.17	cancer_type	Other	-0.0806239	0.2747	624	70	0.776041	0.918362	maaslin2_all_without_metadata
metabat_SRR16554652.48	cancer_type	Other	-0.169249	0.490082	624	116	0.737636	0.918362	maaslin2_all_without_metadata
maxbin_SRR5930510.007_sub	cancer_type	Other	-0.188212	0.501555	624	96	0.716161	0.918362	maaslin2_all_without_metadata
metabat_SRR5930516.94	response	R	-0.021649	0.0796853	624	92	0.785959	0.918362	maaslin2_all_without_metadata
metabat_SRR5930516.94	cancer_type	Other	-0.167928	0.484984	624	92	0.737062	0.918362	maaslin2_all_without_metadata
metabat_SRR5930534.8_sub	response	R	-0.0223042	0.0731779	624	73	0.760627	0.918362	maaslin2_all_without_metadata
semibin_ERR6279676.4	response	R	-0.0257324	0.0788322	624	82	0.744218	0.918362	maaslin2_all_without_metadata
semibin_ERR6279676.4	cancer_type	Other	-0.135879	0.389558	624	82	0.73515	0.918362	maaslin2_all_without_metadata
maxbin_ERR6281500.022	response	R	0.022983	0.0771291	624	67	0.765818	0.918362	maaslin2_all_without_metadata
semibin_SRR13068843.60_sub	cancer_type	Other	-0.135584	0.408008	624	73	0.747176	0.918362	maaslin2_all_without_metadata
maxbin_SRR5930506.016_sub	response	R	0.0291065	0.091484	624	90	0.750472	0.918362	maaslin2_all_without_metadata
semibin_ERR6279665.27	response	R	0.0283287	0.0863379	624	67	0.742936	0.918362	maaslin2_all_without_metadata
semibin_ERR6279665.27	cancer_type	Other	-0.0919187	0.243603	624	67	0.713093	0.918362	maaslin2_all_without_metadata
maxbin_SRR25825509.002	response	R	-0.0453086	0.179067	624	174	0.800332	0.921171	maaslin2_all_without_metadata
semibin_ERR6279675.47	cancer_type	Other	-0.232916	0.90299	624	231	0.801476	0.921171	maaslin2_all_without_metadata
maxbin_SRR11413649.010	cancer_type	Other	0.0447519	0.188611	624	119	0.812525	0.921171	maaslin2_all_without_metadata
semibin_SRR6000905.60_sub	cancer_type	Other	0.135323	0.544311	624	205	0.809049	0.921171	maaslin2_all_without_metadata
metabat_ERR6271719.4	cancer_type	Other	0.0607137	0.223036	624	109	0.796757	0.921171	maaslin2_all_without_metadata
maxbin_SRR11413655.009_sub	cancer_type	Other	-0.115607	0.478846	624	125	0.814466	0.921171	maaslin2_all_without_metadata
semibin_SRR13022424.5	cancer_type	Other	-0.0654478	0.258663	624	79	0.805632	0.921171	maaslin2_all_without_metadata
metabat_SRR16554633.8	response	R	0.025487	0.108629	624	100	0.814578	0.921171	maaslin2_all_without_metadata
maxbin_SRR16554790.013_sub	cancer_type	Other	-0.0858204	0.334148	624	113	0.802776	0.921171	maaslin2_all_without_metadata
metabat_SRR11413686.5	response	R	-0.0312104	0.1262	624	89	0.804751	0.921171	maaslin2_all_without_metadata
semibin_SRR20881986.74	cancer_type	Other	-0.110103	0.451573	624	137	0.812652	0.921171	maaslin2_all_without_metadata
maxbin_SRR5930497.004	cancer_type	Other	0.0266134	0.0970878	624	65	0.79507	0.921171	maaslin2_all_without_metadata
semibin_ERR6232458.12	response	R	-0.0226748	0.0906968	624	76	0.802665	0.921171	maaslin2_all_without_metadata
metabat_ERR6281658.13	cancer_type	Other	-0.105252	0.431042	624	112	0.813639	0.921171	maaslin2_all_without_metadata
semibin_SRR13068829.205	cancer_type	Other	-0.0917655	0.37614	624	70	0.811368	0.921171	maaslin2_all_without_metadata
semibin_ERR6280907.75	response	R	0.0362062	0.148123	624	83	0.806977	0.921171	maaslin2_all_without_metadata
metabat_SRR5930529.8	response	R	0.0222861	0.0956959	624	67	0.815928	0.921209	maaslin2_all_without_metadata
metabat_ERR12405918.3	cancer_type	Other	0.0685917	0.294879	624	123	0.821631	0.921701	maaslin2_all_without_metadata
maxbin_SRR5930508.026	cancer_type	Other	0.0438141	0.185511	624	152	0.819331	0.921701	maaslin2_all_without_metadata
metabat_SRR5930529.3	cancer_type	Other	0.0424029	0.181665	624	67	0.82147	0.921701	maaslin2_all_without_metadata
metabat_SRR16168984.8_sub	cancer_type	Other	-0.102294	0.440419	624	63	0.821417	0.921701	maaslin2_all_without_metadata
semibin_SRR16554790.42	response	R	0.0270857	0.122009	624	67	0.824389	0.921841	maaslin2_all_without_metadata
semibin_SRR8387707.23	response	R	-0.0261018	0.117425	624	109	0.824167	0.921841	maaslin2_all_without_metadata
semibin_SRR16168945.59_sub	cancer_type	Other	-0.101527	0.45636	624	112	0.828785	0.925278	maaslin2_all_without_metadata
semibin_SRR20881980.56	cancer_type	Other	-0.0976976	0.444664	624	112	0.830889	0.92615	maaslin2_all_without_metadata
maxbin_ERR2162223.012	cancer_type	Other	0.0889861	0.408411	624	174	0.832229	0.926169	maaslin2_all_without_metadata
metabat_ERR12405970.10	response	R	0.0320429	0.156543	624	183	0.837881	0.928033	maaslin2_all_without_metadata
semibin_SRR16554765.35	response	R	0.0246483	0.120346	624	76	0.837786	0.928033	maaslin2_all_without_metadata
metabat_ERR6279661.17	cancer_type	Other	-0.0627199	0.297489	624	72	0.837423	0.928033	maaslin2_all_without_metadata
semibin_ERR6279669.74	cancer_type	Other	-0.104583	0.52154	624	138	0.845607	0.93511	maaslin2_all_without_metadata
semibin_SRR5930511.52	response	R	-0.0373138	0.194209	624	283	0.847702	0.935474	maaslin2_all_without_metadata
semibin_ERR12405947.71	cancer_type	Other	0.0391057	0.197754	624	171	0.848609	0.935474	maaslin2_all_without_metadata
maxbin_SRR6000869.050	response	R	-0.0242441	0.129118	624	139	0.851121	0.936768	maaslin2_all_without_metadata
semibin_SRR5930534.80	cancer_type	Other	0.0525012	0.275767	624	81	0.85406	0.937458	maaslin2_all_without_metadata
semibin_ERR6279614.29	response	R	-0.0240016	0.134321	624	114	0.858241	0.937458	maaslin2_all_without_metadata
maxbin_SRR5930515.007	cancer_type	Other	-0.0656529	0.358232	624	121	0.858443	0.937458	maaslin2_all_without_metadata
metabat_SRR16554665.10	response	R	-0.0243749	0.136288	624	168	0.858115	0.937458	maaslin2_all_without_metadata
semibin_SRR5930517.113	response	R	-0.017443	0.0955923	624	127	0.855272	0.937458	maaslin2_all_without_metadata
semibin_SRR5930501.2	cancer_type	Other	-0.0850921	0.468713	624	138	0.859885	0.93757	maaslin2_all_without_metadata
semibin_SRR13022424.5	response	R	-0.0176687	0.103238	624	79	0.864165	0.940771	maaslin2_all_without_metadata
semibin_SRR16168903.5	response	R	-0.0215791	0.129146	624	122	0.867353	0.941872	maaslin2_all_without_metadata
semibin_SRR13068839.7	response	R	-0.0181152	0.108841	624	104	0.867868	0.941872	maaslin2_all_without_metadata
semibin_SRR16554786.37	response	R	0.0224919	0.137222	624	95	0.869856	0.94194	maaslin2_all_without_metadata
maxbin_ERR6232523.003	response	R	0.0179376	0.11009	624	85	0.870622	0.94194	maaslin2_all_without_metadata
metabat_SRR16554674.5	response	R	-0.0429631	0.277821	624	420	0.877154	0.945135	maaslin2_all_without_metadata
semibin_SRR16554765.8	response	R	-0.0256644	0.166604	624	126	0.877625	0.945135	maaslin2_all_without_metadata
semibin_SRR11413691.42	response	R	0.0200624	0.129378	624	92	0.876818	0.945135	maaslin2_all_without_metadata
metabat_SRR5930536.13	cancer_type	Other	0.068133	0.445589	624	192	0.881542	0.947894	maaslin2_all_without_metadata
semibin_SRR5930499.112	response	R	-0.0243425	0.170696	624	251	0.886647	0.94901	maaslin2_all_without_metadata
semibin_SRR16168913.44_sub	response	R	-0.0234138	0.163335	624	133	0.886062	0.94901	maaslin2_all_without_metadata
metabat_SRR11413647.31	cancer_type	Other	0.0662662	0.443675	624	122	0.884403	0.94901	maaslin2_all_without_metadata
semibin_SRR16554706.23	response	R	-0.0315046	0.227736	624	416	0.890018	0.94925	maaslin2_all_without_metadata
maxbin_SRR16554665.003	response	R	-0.0229724	0.177003	624	171	0.896778	0.94925	maaslin2_all_without_metadata
semibin_SRR25825509.21	cancer_type	Other	0.0566356	0.412605	624	146	0.893275	0.94925	maaslin2_all_without_metadata
semibin_SRR16554716.24	cancer_type	Other	-0.0275003	0.207753	624	174	0.897758	0.94925	maaslin2_all_without_metadata
metabat_ERR6279627.10	cancer_type	Other	0.0238782	0.160381	624	101	0.889411	0.94925	maaslin2_all_without_metadata
metabat_SRR5930526.41	cancer_type	Other	-0.0215319	0.156244	624	69	0.894781	0.94925	maaslin2_all_without_metadata
metabat_SRR16554652.48	response	R	-0.0122409	0.0906497	624	116	0.892628	0.94925	maaslin2_all_without_metadata
maxbin_SRR16168918.042_sub	response	R	-0.00960579	0.0757063	624	93	0.899075	0.94925	maaslin2_all_without_metadata
semibin_SRR13068843.60_sub	response	R	-0.0102723	0.0778683	624	73	0.895092	0.94925	maaslin2_all_without_metadata
metabat_SRR13068851.17	cancer_type	Other	-0.0277052	0.217874	624	67	0.903146	0.952112	maaslin2_all_without_metadata
metabat_SRR16554746.22	cancer_type	Other	0.0429418	0.36768	624	152	0.9095	0.957369	maaslin2_all_without_metadata
metabat_SRR13022323.1	cancer_type	Other	0.0205507	0.177191	624	161	0.911323	0.957847	maaslin2_all_without_metadata
maxbin_SRR5930501.087_sub	response	R	0.0145623	0.141297	624	163	0.917947	0.959338	maaslin2_all_without_metadata
maxbin_ERR12405958.009_sub	cancer_type	Other	-0.0325953	0.307938	624	90	0.918223	0.959338	maaslin2_all_without_metadata
semibin_SRR23364183.27	cancer_type	Other	0.0461764	0.418667	624	111	0.914512	0.959338	maaslin2_all_without_metadata
metabat_SRR13068828.29	cancer_type	Other	0.0311243	0.292683	624	105	0.91807	0.959338	maaslin2_all_without_metadata
metabat_ERR12405956.16	response	R	-0.0191292	0.206227	624	213	0.926126	0.965334	maaslin2_all_without_metadata
semibin_SRR11413608.137	response	R	0.0147265	0.160056	624	209	0.926721	0.965334	maaslin2_all_without_metadata
maxbin_SRR11413655.005	response	R	-0.0159961	0.186006	624	374	0.931496	0.967311	maaslin2_all_without_metadata
maxbin_ERR12405962.011_sub	response	R	-0.0149346	0.172708	624	163	0.931118	0.967311	maaslin2_all_without_metadata
maxbin_SRR16554787.017_sub	cancer_type	Other	0.0221254	0.275606	624	102	0.937726	0.967311	maaslin2_all_without_metadata
semibin_SRR11413679.4	response	R	0.0100678	0.122782	624	94	0.934675	0.967311	maaslin2_all_without_metadata
semibin_ERR6233693.7	cancer_type	Other	-0.0373051	0.469012	624	115	0.938291	0.967311	maaslin2_all_without_metadata
metabat_SRR16554654.18	response	R	-0.0100949	0.125521	624	136	0.935926	0.967311	maaslin2_all_without_metadata
semibin_SRR8387707.23	cancer_type	Other	-0.0381991	0.441954	624	109	0.933434	0.967311	maaslin2_all_without_metadata
maxbin_SRR16554728.024	cancer_type	Other	-0.0142667	0.205898	624	99	0.946076	0.969624	maaslin2_all_without_metadata
semibin_SRR11413691.42	cancer_type	Other	0.0242615	0.346857	624	92	0.945649	0.969624	maaslin2_all_without_metadata
maxbin_SRR25825521.012_sub	cancer_type	Other	0.0143373	0.199485	624	141	0.944926	0.969624	maaslin2_all_without_metadata
semibin_SRR13068817.76	cancer_type	Other	0.0154696	0.213703	624	76	0.945045	0.969624	maaslin2_all_without_metadata
metabat_SRR11413687.86	response	R	0.00699135	0.109825	624	75	0.949263	0.971467	maaslin2_all_without_metadata
semibin_ERR12405970.61	response	R	-0.00740765	0.123907	624	84	0.952347	0.973201	maaslin2_all_without_metadata
metabat_SRR16554779.30	response	R	-0.0106389	0.239894	624	379	0.964641	0.981466	maaslin2_all_without_metadata
maxbin_ERR2162217.001	cancer_type	Other	0.0266827	0.572399	624	227	0.963761	0.981466	maaslin2_all_without_metadata
metabat_SRR25825507.13_sub	response	R	0.00447872	0.0995558	624	85	0.964132	0.981466	maaslin2_all_without_metadata
semibin_SRR5930533.9	response	R	-0.00832697	0.202312	624	195	0.967182	0.982624	maaslin2_all_without_metadata
semibin_ERR2162217.22	cancer_type	Other	-0.0148881	0.392156	624	137	0.970442	0.984506	maaslin2_all_without_metadata
metabat_SRR16554711.16	response	R	-0.00287538	0.0918621	624	69	0.97504	0.984888	maaslin2_all_without_metadata
maxbin_ERR6232523.003	cancer_type	Other	0.00689656	0.211752	624	85	0.974858	0.984888	maaslin2_all_without_metadata
semibin_SRR16168985.16	response	R	0.00316783	0.0923212	624	106	0.972639	0.984888	maaslin2_all_without_metadata
maxbin_SRR5930518.019_sub	cancer_type	Other	-0.0100641	0.343422	624	119	0.977206	0.985655	maaslin2_all_without_metadata
semibin_SRR16554633.6	cancer_type	Other	0.00309678	0.125378	624	80	0.980303	0.987355	maaslin2_all_without_metadata
semibin_SRR5930507.29	cancer_type	Other	-0.0107805	0.515858	624	164	0.983773	0.989427	maaslin2_all_without_metadata
semibin_SRR11413679.4	cancer_type	Other	0.00573515	0.303288	624	94	0.985292	0.989532	maaslin2_all_without_metadata
semibin_ERR2162202.11	cancer_type	Other	-0.00297927	0.202451	624	159	0.988578	0.991411	maaslin2_all_without_metadata
metabat_SRR13022417.2	cancer_type	Other	0.00543102	0.443017	624	216	0.99046	0.991877	maaslin2_all_without_metadata
semibin_SRR16554707.35_sub	response	R	0.00149914	0.191757	624	227	0.993765	0.993765	maaslin2_all_without_metadata
semibin_SRR5930502.51	response	R	-0.47773	0.283971	453	212	0.0932	0.692028	maaslin2_melanoma_without_metadata
semibin_SRR5930533.9	response	R	0.285702	0.232557	453	138	0.219891	0.692028	maaslin2_melanoma_without_metadata
semibin_ERR6281504.148	response	R	0.610167	0.258547	453	142	0.0187039	0.692028	maaslin2_melanoma_without_metadata
semibin_ERR6279672.24	response	R	-0.344567	0.193554	453	80	0.0757149	0.692028	maaslin2_melanoma_without_metadata
maxbin_SRR16554665.003	response	R	0.283074	0.223984	453	120	0.206952	0.692028	maaslin2_melanoma_without_metadata
metabat_ERR6279614.12_sub	response	R	0.555152	0.258515	453	127	0.0322927	0.692028	maaslin2_melanoma_without_metadata
semibin_ERR6232382.49_sub	response	R	0.461975	0.204765	453	131	0.0245448	0.692028	maaslin2_melanoma_without_metadata
semibin_ERR6279675.47	response	R	0.456483	0.237769	453	176	0.0555123	0.692028	maaslin2_melanoma_without_metadata
metabat_ERR6232687.8_sub	response	R	0.433408	0.245323	453	166	0.0779636	0.692028	maaslin2_melanoma_without_metadata
metabat_SRR25825493.27	response	R	0.452169	0.241695	453	168	0.0620226	0.692028	maaslin2_melanoma_without_metadata
maxbin_ERR6281499.002	response	R	0.539075	0.215005	453	112	0.0125199	0.692028	maaslin2_melanoma_without_metadata
semibin_SRR11413691.62	response	R	0.410783	0.239019	453	71	0.0863702	0.692028	maaslin2_melanoma_without_metadata
semibin_SRR6000945.4	response	R	-0.255277	0.209792	453	152	0.224316	0.692028	maaslin2_melanoma_without_metadata
metabat_SRR5930494.64	response	R	0.376308	0.236336	453	164	0.112033	0.692028	maaslin2_melanoma_without_metadata
maxbin_SRR11413649.010	response	R	-0.415536	0.198941	453	88	0.0372913	0.692028	maaslin2_melanoma_without_metadata
maxbin_SRR13068842.057_sub	response	R	-0.401195	0.180707	453	79	0.0269058	0.692028	maaslin2_melanoma_without_metadata
metabat_SRR20881978.24	response	R	-0.343319	0.242676	453	147	0.157844	0.692028	maaslin2_melanoma_without_metadata
semibin_SRR5930502.48	response	R	-0.355857	0.229157	453	165	0.121154	0.692028	maaslin2_melanoma_without_metadata
semibin_SRR16554630.20	response	R	-0.32122	0.219685	453	186	0.144388	0.692028	maaslin2_melanoma_without_metadata
metabat_SRR6000877.7	response	R	-0.308289	0.216276	453	185	0.154723	0.692028	maaslin2_melanoma_without_metadata
semibin_SRR13022308.4	response	R	-0.215484	0.173509	453	98	0.214918	0.692028	maaslin2_melanoma_without_metadata
semibin_ERR2162217.22	response	R	-0.329243	0.201205	453	95	0.102464	0.692028	maaslin2_melanoma_without_metadata
metabat_SRR6000874.30	response	R	-0.33709	0.149751	453	60	0.0248662	0.692028	maaslin2_melanoma_without_metadata
metabat_SRR16554713.13	response	R	-0.261231	0.210896	453	163	0.216113	0.692028	maaslin2_melanoma_without_metadata
semibin_SRR16168913.44_sub	response	R	-0.242392	0.186713	453	91	0.194885	0.692028	maaslin2_melanoma_without_metadata
semibin_SRR6000900.32	response	R	-0.70779	0.236089	453	211	0.00286831	0.692028	maaslin2_melanoma_without_metadata
maxbin_SRR16554755.007_sub	response	R	-0.24651	0.152797	453	94	0.107379	0.692028	maaslin2_melanoma_without_metadata
maxbin_SRR16554728.024	response	R	-0.418608	0.184387	453	74	0.0236637	0.692028	maaslin2_melanoma_without_metadata
semibin_SRR25825514.3_sub	response	R	-0.291275	0.182649	453	130	0.111477	0.692028	maaslin2_melanoma_without_metadata
maxbin_SRR16554759.001	response	R	-0.345841	0.180649	453	86	0.056197	0.692028	maaslin2_melanoma_without_metadata
metabat_ERR6279651.8	response	R	-0.239981	0.148476	453	52	0.106729	0.692028	maaslin2_melanoma_without_metadata
semibin_SRR16168903.11	response	R	-0.235624	0.144154	453	78	0.10285	0.692028	maaslin2_melanoma_without_metadata
semibin_SRR25825508.4_sub	response	R	-0.204665	0.151716	453	62	0.178013	0.692028	maaslin2_melanoma_without_metadata
semibin_ERR6267712.45	response	R	0.325723	0.191484	453	128	0.0896252	0.692028	maaslin2_melanoma_without_metadata
maxbin_SRR16554647.003	response	R	-0.164981	0.117534	453	50	0.161102	0.692028	maaslin2_melanoma_without_metadata
maxbin_SRR25825521.012_sub	response	R	0.273151	0.142041	453	102	0.0551045	0.692028	maaslin2_melanoma_without_metadata
metabat_SRR23364233.36	response	R	0.221097	0.165749	453	116	0.182903	0.692028	maaslin2_melanoma_without_metadata
semibin_SRR25825499.11	response	R	0.22107	0.138049	453	145	0.11	0.692028	maaslin2_melanoma_without_metadata
maxbin_SRR5930508.026	response	R	0.209142	0.16183	453	110	0.196897	0.692028	maaslin2_melanoma_without_metadata
semibin_ERR6279671.24	response	R	0.231776	0.129631	453	141	0.0744601	0.692028	maaslin2_melanoma_without_metadata
metabat_ERR6279652.5	response	R	0.196829	0.103873	453	133	0.058752	0.692028	maaslin2_melanoma_without_metadata
semibin_ERR6243877.10	response	R	0.206181	0.13838	453	136	0.136942	0.692028	maaslin2_melanoma_without_metadata
metabat_SRR16168941.17	response	R	0.137372	0.112295	453	130	0.221858	0.692028	maaslin2_melanoma_without_metadata
semibin_SRR16168929.15_sub	response	R	0.236666	0.131985	453	137	0.0736307	0.692028	maaslin2_melanoma_without_metadata
maxbin_SRR23364240.011	response	R	0.20643	0.117087	453	133	0.0785769	0.692028	maaslin2_melanoma_without_metadata
metabat_ERR6235716.8_sub	response	R	0.194719	0.109408	453	134	0.0757975	0.692028	maaslin2_melanoma_without_metadata
metabat_ERR6279615.15	response	R	0.189558	0.115093	453	132	0.100262	0.692028	maaslin2_melanoma_without_metadata
metabat_SRR16554713.7	response	R	0.20417	0.167601	453	107	0.22379	0.692028	maaslin2_melanoma_without_metadata
semibin_SRR13068836.17_sub	response	R	0.183573	0.133449	453	139	0.169637	0.692028	maaslin2_melanoma_without_metadata
semibin_SRR20881980.15_sub	response	R	-0.24235	0.170404	453	143	0.155663	0.692028	maaslin2_melanoma_without_metadata
semibin_ERR6279661.5	response	R	0.202246	0.140511	453	141	0.15075	0.692028	maaslin2_melanoma_without_metadata
maxbin_SRR5930521.014	response	R	0.191161	0.129442	453	132	0.140434	0.692028	maaslin2_melanoma_without_metadata
metabat_SRR13022372.10_sub	response	R	0.27747	0.168451	453	121	0.100218	0.692028	maaslin2_melanoma_without_metadata
semibin_SRR20881981.34	response	R	0.203811	0.138594	453	139	0.142114	0.692028	maaslin2_melanoma_without_metadata
semibin_ERR6279655.40	response	R	0.21302	0.133412	453	134	0.111037	0.692028	maaslin2_melanoma_without_metadata
semibin_SRR11413688.2	response	R	0.149829	0.118374	453	130	0.206274	0.692028	maaslin2_melanoma_without_metadata
semibin_ERR6273965.5	response	R	0.169536	0.139128	453	128	0.223657	0.692028	maaslin2_melanoma_without_metadata
maxbin_SRR13068818.010	response	R	0.242723	0.140358	453	97	0.084438	0.692028	maaslin2_melanoma_without_metadata
metabat_SRR23364184.15	response	R	0.162296	0.12743	453	126	0.203463	0.692028	maaslin2_melanoma_without_metadata
maxbin_ERR12405958.009_sub	response	R	0.195633	0.14365	453	65	0.173924	0.692028	maaslin2_melanoma_without_metadata
semibin_SRR16168913.31	response	R	0.18176	0.108894	453	127	0.0957899	0.692028	maaslin2_melanoma_without_metadata
semibin_ERR6232458.16	response	R	0.238395	0.154721	453	125	0.12407	0.692028	maaslin2_melanoma_without_metadata
semibin_SRR5930519.26	response	R	0.173768	0.137204	453	126	0.205999	0.692028	maaslin2_melanoma_without_metadata
semibin_SRR11413688.65_sub	response	R	0.248711	0.164063	453	49	0.130234	0.692028	maaslin2_melanoma_without_metadata
semibin_SRR5930536.88	response	R	0.206128	0.155228	453	97	0.184881	0.692028	maaslin2_melanoma_without_metadata
maxbin_ERR12406009.001	response	R	0.186264	0.0974606	453	52	0.0566185	0.692028	maaslin2_melanoma_without_metadata
semibin_SRR13068830.5	response	R	0.158662	0.129429	453	127	0.220899	0.692028	maaslin2_melanoma_without_metadata
semibin_SRR11413606.8	response	R	0.154783	0.127237	453	111	0.224441	0.692028	maaslin2_melanoma_without_metadata
semibin_SRR13068817.76	response	R	0.17489	0.135191	453	53	0.196447	0.692028	maaslin2_melanoma_without_metadata
metabat_SRR6000874.13_sub	response	R	-0.219974	0.170492	453	80	0.197635	0.692028	maaslin2_melanoma_without_metadata
semibin_SRR23364193.36	response	R	0.203242	0.149083	453	115	0.173479	0.692028	maaslin2_melanoma_without_metadata
metabat_SRR13068853.24	response	R	0.211811	0.145128	453	106	0.145137	0.692028	maaslin2_melanoma_without_metadata
semibin_ERR6279669.74	response	R	0.420115	0.179007	453	114	0.0193635	0.692028	maaslin2_melanoma_without_metadata
metabat_SRR13068851.17	response	R	0.176208	0.132095	453	48	0.182894	0.692028	maaslin2_melanoma_without_metadata
metabat_ERR6279627.10	response	R	0.193809	0.13635	453	74	0.155892	0.692028	maaslin2_melanoma_without_metadata
metabat_SRR16168896.4	response	R	-0.252129	0.158404	453	71	0.112156	0.692028	maaslin2_melanoma_without_metadata
maxbin_SRR11413646.009	response	R	0.13672	0.108539	453	47	0.208452	0.692028	maaslin2_melanoma_without_metadata
metabat_SRR13068832.4	response	R	0.181794	0.12563	453	98	0.148579	0.692028	maaslin2_melanoma_without_metadata
semibin_SRR20881980.56	response	R	0.160963	0.126338	453	94	0.203301	0.692028	maaslin2_melanoma_without_metadata
maxbin_ERR6282070.040_sub	response	R	0.224633	0.134822	453	68	0.0963794	0.692028	maaslin2_melanoma_without_metadata
semibin_ERR6233693.7	response	R	0.195833	0.134924	453	91	0.147361	0.692028	maaslin2_melanoma_without_metadata
semibin_SRR16168945.59_sub	response	R	0.166497	0.13107	453	90	0.204641	0.692028	maaslin2_melanoma_without_metadata
metabat_SRR16554687.19	response	R	0.171635	0.128031	453	65	0.180735	0.692028	maaslin2_melanoma_without_metadata
metabat_SRR5930527.86	response	R	0.154311	0.125278	453	55	0.218688	0.692028	maaslin2_melanoma_without_metadata
metabat_ERR6275676.3	response	R	0.181308	0.121027	453	46	0.134812	0.692028	maaslin2_melanoma_without_metadata
metabat_SRR13068838.21	response	R	-0.226487	0.177925	453	80	0.203698	0.692028	maaslin2_melanoma_without_metadata
metabat_SRR16168975.22	response	R	0.131129	0.0903652	453	71	0.147456	0.692028	maaslin2_melanoma_without_metadata
semibin_ERR6279673.25_sub	response	R	-0.190985	0.113815	453	67	0.0940374	0.692028	maaslin2_melanoma_without_metadata
metabat_ERR12405926.24	response	R	-0.191613	0.111369	453	66	0.0860248	0.692028	maaslin2_melanoma_without_metadata
metabat_SRR13068829.36	response	R	-0.15748	0.11827	453	54	0.18369	0.692028	maaslin2_melanoma_without_metadata
semibin_SRR11413607.11	response	R	-0.198611	0.115842	453	59	0.0871267	0.692028	maaslin2_melanoma_without_metadata
metabat_ERR12406012.5	response	R	0.128706	0.0927716	453	61	0.166028	0.692028	maaslin2_melanoma_without_metadata
semibin_SRR23364199.26	response	R	-0.23668	0.109519	453	59	0.0312164	0.692028	maaslin2_melanoma_without_metadata
semibin_SRR11413613.11	response	R	-0.196327	0.104077	453	55	0.0598902	0.692028	maaslin2_melanoma_without_metadata
maxbin_SRR23364183.002	response	R	0.226761	0.144306	453	52	0.116795	0.692028	maaslin2_melanoma_without_metadata
maxbin_ERR6232523.003	response	R	0.17061	0.125757	453	60	0.175569	0.692028	maaslin2_melanoma_without_metadata
semibin_ERR6267712.18	response	R	0.343576	0.169497	453	140	0.0432516	0.692028	maaslin2_melanoma_without_metadata
metabat_SRR5930498.82	response	R	-0.327283	0.188413	453	95	0.0830627	0.692028	maaslin2_melanoma_without_metadata
semibin_SRR25825510.41_sub	response	R	0.179326	0.129449	453	140	0.166652	0.692028	maaslin2_melanoma_without_metadata
semibin_ERR6279674.8	response	R	0.174494	0.136108	453	136	0.200499	0.692028	maaslin2_melanoma_without_metadata
semibin_SRR6000903.13	response	R	0.20887	0.122972	453	123	0.0901073	0.692028	maaslin2_melanoma_without_metadata
maxbin_SRR23364204.024	response	R	0.157994	0.111491	453	123	0.157153	0.692028	maaslin2_melanoma_without_metadata
metabat_SRR5930506.9_sub	response	R	0.159712	0.128775	453	127	0.215541	0.692028	maaslin2_melanoma_without_metadata
metabat_ERR6243878.23_sub	response	R	0.193282	0.100694	453	120	0.0555601	0.692028	maaslin2_melanoma_without_metadata
maxbin_ERR6279679.012	response	R	0.193863	0.113455	453	117	0.0881968	0.692028	maaslin2_melanoma_without_metadata
metabat_ERR6279677.48_sub	response	R	0.204264	0.12164	453	118	0.0938046	0.692028	maaslin2_melanoma_without_metadata
metabat_ERR12405950.7	response	R	0.221341	0.118897	453	58	0.0633092	0.692028	maaslin2_melanoma_without_metadata
metabat_SRR13068843.53_sub	response	R	0.316051	0.170312	453	119	0.0641509	0.692028	maaslin2_melanoma_without_metadata
maxbin_ERR6280910.023_sub	response	R	0.126302	0.103847	453	106	0.224541	0.692028	maaslin2_melanoma_without_metadata
metabat_SRR25825508.34_sub	response	R	0.158567	0.111216	453	106	0.154638	0.692028	maaslin2_melanoma_without_metadata
semibin_SRR6000900.14	response	R	0.300648	0.150484	453	48	0.0463326	0.692028	maaslin2_melanoma_without_metadata
maxbin_SRR16168974.016_sub	response	R	0.113892	0.0713989	453	65	0.111388	0.692028	maaslin2_melanoma_without_metadata
metabat_SRR23364216.19_sub	response	R	-0.21767	0.137517	453	56	0.11416	0.692028	maaslin2_melanoma_without_metadata
metabat_ERR6279619.19_sub	response	R	0.11525	0.0844481	453	78	0.173022	0.692028	maaslin2_melanoma_without_metadata
semibin_SRR5930529.2	response	R	0.125272	0.0755558	453	60	0.0980192	0.692028	maaslin2_melanoma_without_metadata
metabat_SRR5930498.86	response	R	0.162514	0.0996701	453	61	0.103695	0.692028	maaslin2_melanoma_without_metadata
metabat_SRR16554786.23	response	R	0.188483	0.120503	453	69	0.118492	0.692028	maaslin2_melanoma_without_metadata
semibin_SRR20881987.25	response	R	0.0985855	0.0783989	453	49	0.209235	0.692028	maaslin2_melanoma_without_metadata
semibin_SRR16168929.20_sub	response	R	0.158953	0.0890219	453	52	0.0748494	0.692028	maaslin2_melanoma_without_metadata
semibin_SRR5930534.11	response	R	0.142654	0.0744618	453	50	0.0560295	0.692028	maaslin2_melanoma_without_metadata
semibin_SRR5930498.62_sub	response	R	0.0993706	0.0808859	453	51	0.219896	0.692028	maaslin2_melanoma_without_metadata
metabat_SRR13068848.27	response	R	0.118889	0.0972442	453	57	0.222127	0.692028	maaslin2_melanoma_without_metadata
semibin_SRR11413690.7	response	R	-0.19031	0.158078	453	69	0.229261	0.692942	maaslin2_melanoma_without_metadata
semibin_SRR23364199.62	response	R	0.162063	0.134934	453	144	0.230366	0.692942	maaslin2_melanoma_without_metadata
maxbin_ERR6279662.030	response	R	0.157503	0.130607	453	135	0.228486	0.692942	maaslin2_melanoma_without_metadata
metabat_ERR12405990.2	response	R	-0.238361	0.207924	453	74	0.252243	0.70374	maaslin2_melanoma_without_metadata
metabat_SRR16554786.10	response	R	-0.210629	0.179394	453	91	0.240971	0.70374	maaslin2_melanoma_without_metadata
semibin_ERR6264281.7	response	R	0.149463	0.129716	453	141	0.249845	0.70374	maaslin2_melanoma_without_metadata
semibin_ERR6233695.43_sub	response	R	-0.203298	0.176101	453	157	0.248934	0.70374	maaslin2_melanoma_without_metadata
metabat_SRR11413686.6	response	R	0.14255	0.123649	453	48	0.249579	0.70374	maaslin2_melanoma_without_metadata
semibin_SRR5930501.2	response	R	0.165635	0.140855	453	112	0.24025	0.70374	maaslin2_melanoma_without_metadata
maxbin_ERR6275667.027	response	R	0.141663	0.121069	453	74	0.242582	0.70374	maaslin2_melanoma_without_metadata
maxbin_SRR11413653.009	response	R	0.15683	0.136928	453	47	0.252673	0.70374	maaslin2_melanoma_without_metadata
maxbin_SRR16168941.009_sub	response	R	0.111668	0.0968957	453	65	0.249751	0.70374	maaslin2_melanoma_without_metadata
metabat_SRR5930526.60_sub	response	R	0.0851652	0.0728336	453	50	0.242901	0.70374	maaslin2_melanoma_without_metadata
semibin_SRR23364196.21	response	R	0.189436	0.1695	453	55	0.264325	0.709902	maaslin2_melanoma_without_metadata
semibin_SRR13068844.35	response	R	-0.175704	0.157156	453	153	0.264157	0.709902	maaslin2_melanoma_without_metadata
metabat_SRR6000947.37_sub	response	R	0.148288	0.130839	453	134	0.25767	0.709902	maaslin2_melanoma_without_metadata
maxbin_SRR25825517.033_sub	response	R	0.130484	0.116718	453	117	0.264195	0.709902	maaslin2_melanoma_without_metadata
maxbin_SRR5930510.007_sub	response	R	-0.116378	0.103937	453	87	0.263444	0.709902	maaslin2_melanoma_without_metadata
maxbin_ERR12405962.011_sub	response	R	0.23371	0.221805	453	113	0.292597	0.710326	maaslin2_melanoma_without_metadata
metabat_ERR12405981.15	response	R	-0.165604	0.15533	453	91	0.286935	0.710326	maaslin2_melanoma_without_metadata
metabat_SRR16554646.5	response	R	-0.216543	0.198467	453	94	0.275821	0.710326	maaslin2_melanoma_without_metadata
semibin_SRR6000905.60_sub	response	R	-0.249942	0.239913	453	143	0.298065	0.710326	maaslin2_melanoma_without_metadata
semibin_ERR2162223.6	response	R	-0.187991	0.176936	453	113	0.28859	0.710326	maaslin2_melanoma_without_metadata
metabat_SRR16554771.26	response	R	-0.201206	0.192053	453	183	0.295359	0.710326	maaslin2_melanoma_without_metadata
semibin_ERR12405947.71	response	R	0.185349	0.172122	453	125	0.282126	0.710326	maaslin2_melanoma_without_metadata
semibin_SRR16554730.5	response	R	0.14859	0.13518	453	146	0.272273	0.710326	maaslin2_melanoma_without_metadata
maxbin_SRR5930522.022	response	R	0.135827	0.126135	453	137	0.282133	0.710326	maaslin2_melanoma_without_metadata
semibin_SRR25825516.1	response	R	0.139884	0.133619	453	130	0.295717	0.710326	maaslin2_melanoma_without_metadata
semibin_SRR5930523.22	response	R	0.146331	0.140582	453	105	0.298488	0.710326	maaslin2_melanoma_without_metadata
metabat_SRR11413647.31	response	R	0.138354	0.130851	453	91	0.290928	0.710326	maaslin2_melanoma_without_metadata
semibin_SRR11413657.102	response	R	0.144997	0.133477	453	87	0.277928	0.710326	maaslin2_melanoma_without_metadata
semibin_ERR12405916.16	response	R	0.148839	0.140008	453	81	0.288321	0.710326	maaslin2_melanoma_without_metadata
semibin_SRR23364171.72	response	R	0.124944	0.116304	453	67	0.283271	0.710326	maaslin2_melanoma_without_metadata
metabat_SRR16168986.5	response	R	0.139163	0.125694	453	117	0.268822	0.710326	maaslin2_melanoma_without_metadata
semibin_SRR13068818.12_sub	response	R	0.0978466	0.0901484	453	74	0.278333	0.710326	maaslin2_melanoma_without_metadata
semibin_SRR13068834.14_sub	response	R	0.0904093	0.0822937	453	50	0.272527	0.710326	maaslin2_melanoma_without_metadata
metabat_SRR11413649.62	response	R	0.194448	0.19028	453	88	0.307376	0.726877	maaslin2_melanoma_without_metadata
metabat_SRR16554711.16	response	R	-0.100545	0.0988488	453	47	0.309621	0.72761	maaslin2_melanoma_without_metadata
metabat_ERR6281658.13	response	R	-0.139725	0.137987	453	87	0.311799	0.728177	maaslin2_melanoma_without_metadata
semibin_SRR20881985.46_sub	response	R	0.0979361	0.0971136	453	55	0.313775	0.728267	maaslin2_melanoma_without_metadata
maxbin_ERR6257997.027	response	R	0.168681	0.171195	453	125	0.325003	0.73443	maaslin2_melanoma_without_metadata
maxbin_ERR2162209.017_sub	response	R	0.141908	0.144379	453	145	0.326196	0.73443	maaslin2_melanoma_without_metadata
semibin_SRR16168920.5_sub	response	R	0.13381	0.135564	453	145	0.324148	0.73443	maaslin2_melanoma_without_metadata
semibin_SRR20881986.74	response	R	0.142872	0.143489	453	112	0.319933	0.73443	maaslin2_melanoma_without_metadata
semibin_SRR5930523.43	response	R	0.0826328	0.0835611	453	47	0.323252	0.73443	maaslin2_melanoma_without_metadata
maxbin_ERR6279614.017_sub	response	R	0.112248	0.114811	453	112	0.328761	0.735799	maaslin2_melanoma_without_metadata
maxbin_SRR13022336.003_sub	response	R	-0.249542	0.261594	453	263	0.340632	0.744638	maaslin2_melanoma_without_metadata
metabat_ERR6275666.49	response	R	0.165738	0.172725	453	57	0.337796	0.744638	maaslin2_melanoma_without_metadata
semibin_ERR2162202.11	response	R	0.163161	0.170815	453	116	0.339993	0.744638	maaslin2_melanoma_without_metadata
metabat_SRR20881987.29	response	R	0.126056	0.130533	453	92	0.334717	0.744638	maaslin2_melanoma_without_metadata
semibin_SRR11413689.110	response	R	0.0941969	0.0995899	453	50	0.344732	0.749245	maaslin2_melanoma_without_metadata
semibin_SRR23364195.41	response	R	-0.304762	0.32781	453	274	0.353034	0.752543	maaslin2_melanoma_without_metadata
maxbin_SRR25825509.002	response	R	0.211471	0.228485	453	124	0.355185	0.752543	maaslin2_melanoma_without_metadata
semibin_SRR11413653.25	response	R	-0.228948	0.244674	453	113	0.349914	0.752543	maaslin2_melanoma_without_metadata
metabat_SRR13022323.1	response	R	0.152327	0.166331	453	118	0.36026	0.752543	maaslin2_melanoma_without_metadata
semibin_SRR13022464.9	response	R	0.112639	0.120531	453	60	0.350534	0.752543	maaslin2_melanoma_without_metadata
maxbin_SRR16168920.025	response	R	-0.127924	0.139555	453	74	0.359817	0.752543	maaslin2_melanoma_without_metadata
maxbin_SRR13068814.028	response	R	-0.130237	0.141331	453	63	0.357284	0.752543	maaslin2_melanoma_without_metadata
metabat_SRR13068834.30	response	R	0.116857	0.128748	453	88	0.364555	0.75511	maaslin2_melanoma_without_metadata
semibin_SRR13068829.205	response	R	0.168017	0.185482	453	56	0.365505	0.75511	maaslin2_melanoma_without_metadata
semibin_SRR20881976.80	response	R	0.115744	0.128612	453	50	0.368631	0.757406	maaslin2_melanoma_without_metadata
metabat_ERR12405956.16	response	R	-0.236375	0.269294	453	153	0.380545	0.767183	maaslin2_melanoma_without_metadata
semibin_SRR23364183.27	response	R	0.109574	0.125098	453	84	0.381551	0.767183	maaslin2_melanoma_without_metadata
maxbin_ERR6281505.022	response	R	0.0946279	0.107978	453	129	0.381306	0.767183	maaslin2_melanoma_without_metadata
metabat_SRR5930516.94	response	R	-0.0910935	0.103842	453	83	0.380831	0.767183	maaslin2_melanoma_without_metadata
semibin_SRR13022325.6	response	R	-0.228842	0.271255	453	291	0.399318	0.7691	maaslin2_melanoma_without_metadata
semibin_SRR11413653.97_sub	response	R	-0.21489	0.251877	453	215	0.39403	0.7691	maaslin2_melanoma_without_metadata
semibin_SRR5930507.29	response	R	-0.15297	0.179677	453	110	0.395024	0.7691	maaslin2_melanoma_without_metadata
semibin_SRR8387683.16	response	R	-0.20868	0.249278	453	152	0.40296	0.7691	maaslin2_melanoma_without_metadata
maxbin_SRR11413655.009_sub	response	R	-0.12788	0.149552	453	86	0.39296	0.7691	maaslin2_melanoma_without_metadata
maxbin_ERR2162223.012	response	R	-0.149581	0.174753	453	122	0.392481	0.7691	maaslin2_melanoma_without_metadata
maxbin_SRR16168926.008	response	R	0.0978253	0.113411	453	109	0.388837	0.7691	maaslin2_melanoma_without_metadata
metabat_SRR11413685.32	response	R	0.0963643	0.114059	453	69	0.398637	0.7691	maaslin2_melanoma_without_metadata
semibin_SRR6000893.60_sub	response	R	0.0988556	0.117625	453	49	0.401114	0.7691	maaslin2_melanoma_without_metadata
metabat_ERR6279625.36	response	R	0.0972064	0.112878	453	61	0.389608	0.7691	maaslin2_melanoma_without_metadata
maxbin_SRR8387707.004_sub	response	R	0.118739	0.142513	453	120	0.405186	0.769445	maaslin2_melanoma_without_metadata
semibin_SRR20881976.18_sub	response	R	0.0713023	0.0869971	453	53	0.412885	0.780124	maaslin2_melanoma_without_metadata
semibin_ERR6232458.12	response	R	-0.0980242	0.12136	453	70	0.419682	0.789002	maaslin2_melanoma_without_metadata
metabat_ERR12405975.5_sub	response	R	-0.252908	0.314597	453	302	0.421873	0.789176	maaslin2_melanoma_without_metadata
metabat_SRR6000949.51_sub	response	R	0.103135	0.12959	453	92	0.42654	0.793956	maaslin2_melanoma_without_metadata
semibin_SRR25825509.21	response	R	-0.149272	0.207829	453	97	0.47298	0.79729	maaslin2_melanoma_without_metadata
maxbin_ERR12406000.010	response	R	0.140897	0.17897	453	84	0.431541	0.79729	maaslin2_melanoma_without_metadata
semibin_SRR5930499.112	response	R	0.154059	0.200464	453	181	0.442588	0.79729	maaslin2_melanoma_without_metadata
semibin_SRR5930534.80	response	R	0.115541	0.161735	453	62	0.47536	0.79729	maaslin2_melanoma_without_metadata
semibin_SRR20881988.7	response	R	-0.122297	0.156074	453	52	0.433693	0.79729	maaslin2_melanoma_without_metadata
semibin_SRR13022424.5	response	R	-0.0873093	0.120271	453	56	0.468256	0.79729	maaslin2_melanoma_without_metadata
semibin_ERR6279646.10	response	R	0.108323	0.148059	453	159	0.464785	0.79729	maaslin2_melanoma_without_metadata
metabat_SRR16168982.24	response	R	-0.142948	0.185609	453	122	0.441611	0.79729	maaslin2_melanoma_without_metadata
semibin_SRR16168909.12	response	R	0.106732	0.142194	453	135	0.453282	0.79729	maaslin2_melanoma_without_metadata
semibin_SRR16554672.14	response	R	0.0983721	0.130755	453	53	0.452239	0.79729	maaslin2_melanoma_without_metadata
semibin_SRR5930528.37	response	R	0.106536	0.136571	453	122	0.435759	0.79729	maaslin2_melanoma_without_metadata
metabat_SRR16554669.41_sub	response	R	0.104906	0.147456	453	116	0.477183	0.79729	maaslin2_melanoma_without_metadata
semibin_SRR25825502.21	response	R	0.0983678	0.138879	453	82	0.479128	0.79729	maaslin2_melanoma_without_metadata
semibin_SRR6000892.71	response	R	0.107528	0.143951	453	105	0.45547	0.79729	maaslin2_melanoma_without_metadata
semibin_SRR5930533.32_sub	response	R	0.124203	0.170419	453	53	0.466498	0.79729	maaslin2_melanoma_without_metadata
semibin_SRR16554766.13	response	R	0.122062	0.165688	453	104	0.461692	0.79729	maaslin2_melanoma_without_metadata
semibin_ERR2162216.32	response	R	0.118759	0.160604	453	73	0.460015	0.79729	maaslin2_melanoma_without_metadata
metabat_ERR6232458.6	response	R	0.108782	0.152657	453	60	0.476469	0.79729	maaslin2_melanoma_without_metadata
metabat_SRR16168974.17	response	R	0.0734643	0.101771	453	54	0.470756	0.79729	maaslin2_melanoma_without_metadata
metabat_SRR13068843.68	response	R	0.0712904	0.100671	453	86	0.479222	0.79729	maaslin2_melanoma_without_metadata
maxbin_SRR16168918.042_sub	response	R	-0.0723063	0.101887	453	84	0.47828	0.79729	maaslin2_melanoma_without_metadata
metabat_ERR6279661.17	response	R	0.108468	0.142273	453	64	0.446225	0.79729	maaslin2_melanoma_without_metadata
semibin_SRR5930536.9	response	R	-0.0959836	0.127251	453	65	0.451073	0.79729	maaslin2_melanoma_without_metadata
semibin_ERR6279669.146	response	R	-0.0813986	0.109357	453	49	0.45706	0.79729	maaslin2_melanoma_without_metadata
semibin_ERR6281448.54	response	R	0.0889177	0.126204	453	47	0.481451	0.797469	maaslin2_melanoma_without_metadata
semibin_SRR16554655.39	response	R	0.168565	0.247508	453	198	0.496192	0.798767	maaslin2_melanoma_without_metadata
metabat_SRR23364235.43	response	R	-0.106191	0.155846	453	57	0.495976	0.798767	maaslin2_melanoma_without_metadata
metabat_SRR16554744.3	response	R	0.123066	0.180585	453	113	0.495917	0.798767	maaslin2_melanoma_without_metadata
semibin_SRR16554766.35_sub	response	R	0.0977409	0.141306	453	158	0.489487	0.798767	maaslin2_melanoma_without_metadata
semibin_ERR6230326.3	response	R	0.0966058	0.141067	453	155	0.493812	0.798767	maaslin2_melanoma_without_metadata
metabat_SRR16554771.5	response	R	0.0883705	0.129848	453	89	0.496498	0.798767	maaslin2_melanoma_without_metadata
metabat_SRR6000905.24	response	R	-0.0659253	0.0970057	453	50	0.497105	0.798767	maaslin2_melanoma_without_metadata
semibin_SRR6000910.14	response	R	0.0989739	0.147956	453	161	0.50388	0.802792	maaslin2_melanoma_without_metadata
semibin_SRR13068843.60_sub	response	R	-0.0667979	0.0993876	453	66	0.501871	0.802792	maaslin2_melanoma_without_metadata
semibin_SRR11413686.80	response	R	0.142747	0.215873	453	85	0.508797	0.803814	maaslin2_melanoma_without_metadata
maxbin_SRR5930497.004	response	R	0.0600025	0.0906937	453	47	0.508571	0.803814	maaslin2_melanoma_without_metadata
semibin_ERR12405970.61	response	R	-0.0922076	0.140629	453	59	0.512365	0.805792	maaslin2_melanoma_without_metadata
maxbin_ERR6279673.036	response	R	0.0585972	0.0897872	453	90	0.514335	0.805792	maaslin2_melanoma_without_metadata
semibin_SRR5930498.73	response	R	0.100686	0.15579	453	109	0.518418	0.808818	maaslin2_melanoma_without_metadata
metabat_SRR5930523.5	response	R	-0.107969	0.168973	453	105	0.523169	0.812857	maaslin2_melanoma_without_metadata
semibin_ERR6279683.8	response	R	-0.117009	0.184408	453	97	0.526072	0.814005	maaslin2_melanoma_without_metadata
semibin_SRR16168903.5	response	R	-0.0979212	0.156165	453	87	0.530954	0.817053	maaslin2_melanoma_without_metadata
semibin_ERR6281434.39	response	R	0.0798557	0.1278	453	48	0.532388	0.817053	maaslin2_melanoma_without_metadata
semibin_SRR23364229.5	response	R	0.0551899	0.0890349	453	58	0.535661	0.818733	maaslin2_melanoma_without_metadata
metabat_ERR6271721.58	response	R	0.0768217	0.124603	453	46	0.537855	0.818759	maaslin2_melanoma_without_metadata
maxbin_SRR6000869.050	response	R	-0.0882478	0.144726	453	89	0.542332	0.822245	maaslin2_melanoma_without_metadata
metabat_ERR6271719.4	response	R	0.104433	0.1775	453	82	0.556591	0.825793	maaslin2_melanoma_without_metadata
metabat_ERR12405933.43	response	R	-0.138035	0.237688	453	239	0.561708	0.825793	maaslin2_melanoma_without_metadata
metabat_SRR16554662.30_sub	response	R	0.112256	0.195365	453	184	0.565853	0.825793	maaslin2_melanoma_without_metadata
metabat_ERR2162222.11_sub	response	R	-0.0795351	0.139488	453	87	0.568831	0.825793	maaslin2_melanoma_without_metadata
semibin_SRR16554633.6	response	R	0.0754051	0.131764	453	60	0.567421	0.825793	maaslin2_melanoma_without_metadata
maxbin_SRR23364240.009_sub	response	R	0.0556691	0.0972256	453	79	0.56722	0.825793	maaslin2_melanoma_without_metadata
metabat_SRR11413687.86	response	R	0.071413	0.119152	453	52	0.549247	0.825793	maaslin2_melanoma_without_metadata
metabat_SRR5930527.85	response	R	-0.0749131	0.127095	453	52	0.555872	0.825793	maaslin2_melanoma_without_metadata
metabat_ERR6275677.54	response	R	0.0834068	0.140312	453	61	0.552519	0.825793	maaslin2_melanoma_without_metadata
metabat_SRR23364213.66	response	R	-0.0726828	0.1232	453	50	0.555514	0.825793	maaslin2_melanoma_without_metadata
semibin_ERR6267712.36	response	R	0.0685437	0.120063	453	55	0.568354	0.825793	maaslin2_melanoma_without_metadata
maxbin_ERR2162217.001	response	R	-0.183267	0.332933	453	155	0.582275	0.826171	maaslin2_melanoma_without_metadata
maxbin_SRR5930518.019_sub	response	R	-0.100904	0.18227	453	81	0.580131	0.826171	maaslin2_melanoma_without_metadata
semibin_SRR23364206.58	response	R	0.0665611	0.120533	453	59	0.581069	0.826171	maaslin2_melanoma_without_metadata
semibin_SRR8387707.23	response	R	-0.0792979	0.140364	453	84	0.572394	0.826171	maaslin2_melanoma_without_metadata
semibin_SRR5930528.71	response	R	0.0695072	0.124163	453	47	0.57589	0.826171	maaslin2_melanoma_without_metadata
semibin_SRR6000899.37	response	R	0.0491118	0.0879053	453	49	0.576653	0.826171	maaslin2_melanoma_without_metadata
metabat_SRR13022417.2	response	R	-0.111043	0.204758	453	146	0.587871	0.828811	maaslin2_melanoma_without_metadata
metabat_SRR11413686.5	response	R	0.0691529	0.131014	453	58	0.597877	0.828811	maaslin2_melanoma_without_metadata
semibin_SRR11413689.18	response	R	0.0740536	0.13689	453	96	0.588796	0.828811	maaslin2_melanoma_without_metadata
semibin_SRR5930498.118	response	R	-0.0664665	0.126507	453	54	0.599565	0.828811	maaslin2_melanoma_without_metadata
semibin_ERR6279676.4	response	R	-0.0585273	0.110674	453	73	0.597187	0.828811	maaslin2_melanoma_without_metadata
semibin_SRR5930529.29	response	R	0.0602462	0.112235	453	52	0.59168	0.828811	maaslin2_melanoma_without_metadata
semibin_SRR5930533.29	response	R	0.0599782	0.113663	453	50	0.59798	0.828811	maaslin2_melanoma_without_metadata
semibin_SRR11413691.42	response	R	-0.0757233	0.148603	453	64	0.610603	0.833888	maaslin2_melanoma_without_metadata
metabat_SRR5930536.13	response	R	-0.0954339	0.191023	453	132	0.617605	0.833888	maaslin2_melanoma_without_metadata
semibin_SRR16554716.24	response	R	0.0969578	0.194868	453	128	0.61904	0.833888	maaslin2_melanoma_without_metadata
semibin_SRR16554765.35	response	R	0.0742225	0.149103	453	56	0.618873	0.833888	maaslin2_melanoma_without_metadata
maxbin_SRR16554790.013_sub	response	R	-0.0837586	0.164143	453	78	0.610107	0.833888	maaslin2_melanoma_without_metadata
maxbin_SRR16554733.009	response	R	0.0666845	0.130185	453	82	0.608743	0.833888	maaslin2_melanoma_without_metadata
metabat_SRR5930534.8_sub	response	R	-0.0475099	0.0960172	453	67	0.62098	0.833888	maaslin2_melanoma_without_metadata
semibin_ERR6279669.45	response	R	0.0616153	0.122231	453	89	0.614448	0.833888	maaslin2_melanoma_without_metadata
maxbin_SRR5930498.027	response	R	0.0540757	0.110622	453	96	0.6252	0.836566	maaslin2_melanoma_without_metadata
semibin_SRR16554739.16	response	R	-0.0860957	0.179546	453	105	0.631803	0.839428	maaslin2_melanoma_without_metadata
semibin_SRR16554790.42	response	R	0.0633102	0.131661	453	56	0.630852	0.839428	maaslin2_melanoma_without_metadata
maxbin_SRR16554775.001	response	R	-0.0820842	0.184667	453	123	0.656898	0.855261	maaslin2_melanoma_without_metadata
metabat_ERR12405930.6	response	R	0.0611851	0.137524	453	68	0.656604	0.855261	maaslin2_melanoma_without_metadata
maxbin_ERR6232518.013	response	R	0.0605268	0.136162	453	164	0.656881	0.855261	maaslin2_melanoma_without_metadata
semibin_SRR5930510.9	response	R	0.0477715	0.106514	453	58	0.65401	0.855261	maaslin2_melanoma_without_metadata
semibin_SRR5930517.113	response	R	-0.0554244	0.123308	453	113	0.653305	0.855261	maaslin2_melanoma_without_metadata
metabat_SRR16554652.48	response	R	-0.0504987	0.113775	453	104	0.657368	0.855261	maaslin2_melanoma_without_metadata
maxbin_SRR5930501.002	response	R	0.0744993	0.184992	453	80	0.687349	0.858623	maaslin2_melanoma_without_metadata
semibin_SRR16554765.8	response	R	-0.0815992	0.19211	453	90	0.671221	0.858623	maaslin2_melanoma_without_metadata
maxbin_SRR11413620.019	response	R	-0.0812362	0.19554	453	133	0.678014	0.858623	maaslin2_melanoma_without_metadata
semibin_SRR20881975.0	response	R	0.0953787	0.21849	453	58	0.662657	0.858623	maaslin2_melanoma_without_metadata
metabat_ERR6275681.8	response	R	0.0784049	0.190834	453	185	0.681376	0.858623	maaslin2_melanoma_without_metadata
semibin_SRR11413683.102	response	R	0.0627102	0.145431	453	50	0.666528	0.858623	maaslin2_melanoma_without_metadata
maxbin_SRR16554787.017_sub	response	R	-0.0642109	0.155799	453	68	0.680434	0.858623	maaslin2_melanoma_without_metadata
metabat_SRR5930502.31	response	R	-0.0676637	0.159659	453	63	0.671914	0.858623	maaslin2_melanoma_without_metadata
metabat_SRR16168984.8_sub	response	R	0.0371229	0.0882656	453	55	0.674263	0.858623	maaslin2_melanoma_without_metadata
metabat_SRR6000940.3	response	R	-0.0455699	0.113159	453	49	0.687355	0.858623	maaslin2_melanoma_without_metadata
metabat_SRR16554766.13	response	R	0.0460922	0.113068	453	54	0.683724	0.858623	maaslin2_melanoma_without_metadata
metabat_ERR6279655.36	response	R	0.0474323	0.111525	453	56	0.670818	0.858623	maaslin2_melanoma_without_metadata
metabat_SRR16554674.5	response	R	0.117853	0.319427	453	291	0.712338	0.876623	maaslin2_melanoma_without_metadata
semibin_SRR16554738.0	response	R	0.0679629	0.194372	453	191	0.726763	0.876623	maaslin2_melanoma_without_metadata
metabat_SRR16554746.22	response	R	0.0571889	0.164739	453	98	0.728643	0.876623	maaslin2_melanoma_without_metadata
metabat_ERR12405939.30	response	R	-0.069892	0.190757	453	162	0.714245	0.876623	maaslin2_melanoma_without_metadata
maxbin_SRR16168913.015	response	R	0.0505286	0.1417	453	95	0.721567	0.876623	maaslin2_melanoma_without_metadata
maxbin_SRR5930504.027	response	R	0.0364436	0.102741	453	50	0.722971	0.876623	maaslin2_melanoma_without_metadata
metabat_SRR16554654.18	response	R	-0.0569797	0.150579	453	105	0.70531	0.876623	maaslin2_melanoma_without_metadata
semibin_SRR5930518.30	response	R	0.0466339	0.123882	453	58	0.706768	0.876623	maaslin2_melanoma_without_metadata
semibin_ERR6280907.75	response	R	-0.0674985	0.181773	453	68	0.710564	0.876623	maaslin2_melanoma_without_metadata
metabat_ERR6279625.46	response	R	-0.0763342	0.211429	453	109	0.71824	0.876623	maaslin2_melanoma_without_metadata
metabat_ERR6279654.11	response	R	-0.0447288	0.130564	453	47	0.732073	0.876623	maaslin2_melanoma_without_metadata
semibin_SRR5930518.8	response	R	0.0418284	0.122054	453	62	0.731981	0.876623	maaslin2_melanoma_without_metadata
metabat_SRR20881977.25_sub	response	R	0.0300065	0.0844374	453	49	0.72248	0.876623	maaslin2_melanoma_without_metadata
maxbin_ERR6233693.010_sub	response	R	0.02929	0.0874249	453	63	0.737758	0.880626	maaslin2_melanoma_without_metadata
semibin_SRR23364174.31	response	R	0.0363259	0.109906	453	56	0.741162	0.881889	maaslin2_melanoma_without_metadata
maxbin_SRR5930515.007	response	R	-0.0528225	0.167279	453	83	0.752321	0.889536	maaslin2_melanoma_without_metadata
semibin_SRR16168985.16	response	R	-0.0381474	0.12034	453	96	0.751394	0.889536	maaslin2_melanoma_without_metadata
metabat_SRR16554779.30	response	R	-0.0874763	0.284824	453	259	0.758891	0.89157	maaslin2_melanoma_without_metadata
metabat_SRR6000907.39	response	R	-0.0484421	0.15927	453	119	0.761154	0.89157	maaslin2_melanoma_without_metadata
metabat_SRR25825507.13_sub	response	R	-0.0393653	0.127402	453	67	0.757476	0.89157	maaslin2_melanoma_without_metadata
maxbin_ERR6281500.022	response	R	0.0353927	0.12032	453	63	0.768775	0.897701	maaslin2_melanoma_without_metadata
semibin_ERR6279614.29	response	R	-0.0428042	0.153881	453	77	0.781015	0.907198	maaslin2_melanoma_without_metadata
metabat_SRR23364240.2	response	R	0.0308231	0.111184	453	55	0.781734	0.907198	maaslin2_melanoma_without_metadata
metabat_SRR16554665.10	response	R	-0.0414958	0.153769	453	110	0.787394	0.908159	maaslin2_melanoma_without_metadata
metabat_SRR6000874.22_sub	response	R	0.0347289	0.127772	453	50	0.785897	0.908159	maaslin2_melanoma_without_metadata
semibin_SRR16554707.35_sub	response	R	0.0572471	0.216808	453	158	0.791866	0.910525	maaslin2_melanoma_without_metadata
semibin_SRR16554786.37	response	R	0.0464222	0.181489	453	83	0.798233	0.915047	maaslin2_melanoma_without_metadata
semibin_ERR2162202.9	response	R	-0.0277788	0.111363	453	47	0.803131	0.917864	maaslin2_melanoma_without_metadata
metabat_ERR6281505.14	response	R	-0.046098	0.193564	453	177	0.811871	0.925041	maaslin2_melanoma_without_metadata
metabat_SRR16554626.7	response	R	0.0395686	0.171282	453	85	0.817408	0.928536	maaslin2_melanoma_without_metadata
metabat_SRR5930526.41	response	R	0.022941	0.100766	453	49	0.820008	0.928684	maaslin2_melanoma_without_metadata
maxbin_SRR13022355.014	response	R	0.052143	0.24391	453	281	0.830816	0.929723	maaslin2_melanoma_without_metadata
maxbin_SRR16554707.013	response	R	-0.0427187	0.193117	453	114	0.825032	0.929723	maaslin2_melanoma_without_metadata
metabat_ERR12405918.3	response	R	-0.0287451	0.132234	453	79	0.828011	0.929723	maaslin2_melanoma_without_metadata
metabat_SRR13068828.29	response	R	0.0358371	0.167446	453	73	0.830627	0.929723	maaslin2_melanoma_without_metadata
maxbin_SRR11413655.005	response	R	-0.0434028	0.220997	453	256	0.84439	0.940383	maaslin2_melanoma_without_metadata
semibin_SRR13068839.7	response	R	-0.0270029	0.142621	453	92	0.849917	0.940383	maaslin2_melanoma_without_metadata
metabat_SRR16168976.38	response	R	0.0244679	0.129607	453	46	0.850346	0.940383	maaslin2_melanoma_without_metadata
maxbin_SRR5930506.016_sub	response	R	0.0228584	0.119872	453	86	0.848855	0.940383	maaslin2_melanoma_without_metadata
metabat_ERR6243880.3	response	R	0.0348109	0.195549	453	182	0.85879	0.944167	maaslin2_melanoma_without_metadata
semibin_ERR6279621.6	response	R	0.0201336	0.11242	453	58	0.857946	0.944167	maaslin2_melanoma_without_metadata
semibin_SRR5930511.52	response	R	0.0375441	0.221787	453	189	0.865652	0.948937	maaslin2_melanoma_without_metadata
semibin_SRR16554706.23	response	R	-0.0432425	0.27487	453	283	0.875063	0.953692	maaslin2_melanoma_without_metadata
metabat_SRR16554765.17	response	R	-0.0191693	0.119886	453	47	0.873036	0.953692	maaslin2_melanoma_without_metadata
semibin_SRR11413608.137	response	R	-0.0291758	0.198011	453	173	0.882926	0.954145	maaslin2_melanoma_without_metadata
metabat_SRR16554633.8	response	R	-0.0190316	0.132238	453	74	0.885629	0.954145	maaslin2_melanoma_without_metadata
semibin_ERR6279665.27	response	R	-0.016763	0.112432	453	60	0.881545	0.954145	maaslin2_melanoma_without_metadata
semibin_ERR6231475.0	response	R	0.0136132	0.0928252	453	48	0.883471	0.954145	maaslin2_melanoma_without_metadata
metabat_SRR6000907.1_sub	response	R	-0.0223816	0.162921	453	90	0.890794	0.956967	maaslin2_melanoma_without_metadata
semibin_SRR6000905.32	response	R	-0.0125626	0.0989377	453	48	0.899017	0.96305	maaslin2_melanoma_without_metadata
semibin_ERR12405939.29	response	R	-0.030595	0.263293	453	271	0.907545	0.966677	maaslin2_melanoma_without_metadata
semibin_SRR25825502.47_sub	response	R	0.01977	0.167403	453	80	0.906042	0.966677	maaslin2_melanoma_without_metadata
maxbin_SRR5930501.087_sub	response	R	-0.0195047	0.176004	453	137	0.911809	0.968475	maaslin2_melanoma_without_metadata
metabat_ERR12405970.10	response	R	-0.0206047	0.194091	453	155	0.915503	0.969659	maaslin2_melanoma_without_metadata
metabat_SRR13022352.3	response	R	-0.0245305	0.259664	453	267	0.924778	0.970203	maaslin2_melanoma_without_metadata
semibin_ERR6264280.18	response	R	0.018419	0.194114	453	179	0.924447	0.970203	maaslin2_melanoma_without_metadata
semibin_SRR16554653.1	response	R	-0.011942	0.133795	453	48	0.928918	0.970203	maaslin2_melanoma_without_metadata
semibin_SRR16554627.102	response	R	0.00898858	0.0986283	453	52	0.927425	0.970203	maaslin2_melanoma_without_metadata
metabat_SRR23364191.23_sub	response	R	-0.0082038	0.0909066	453	47	0.928133	0.970203	maaslin2_melanoma_without_metadata
semibin_SRR11413679.4	response	R	0.0107609	0.128263	453	62	0.933176	0.97195	maaslin2_melanoma_without_metadata
semibin_SRR16554671.9	response	R	0.0110828	0.19126	453	179	0.953817	0.974553	maaslin2_melanoma_without_metadata
maxbin_ERR6279655.020	response	R	0.0114879	0.181234	453	177	0.949486	0.974553	maaslin2_melanoma_without_metadata
maxbin_ERR6279658.017_sub	response	R	-0.0121212	0.176832	453	133	0.945381	0.974553	maaslin2_melanoma_without_metadata
metabat_SRR13022401.12	response	R	-0.00755195	0.126457	453	76	0.952406	0.974553	maaslin2_melanoma_without_metadata
maxbin_SRR5930495.007_sub	response	R	0.00645712	0.0957097	453	73	0.946241	0.974553	maaslin2_melanoma_without_metadata
semibin_ERR6273965.44_sub	response	R	0.00924491	0.126653	453	47	0.941843	0.974553	maaslin2_melanoma_without_metadata
metabat_ERR6281518.58_sub	response	R	0.00774521	0.10686	453	46	0.942252	0.974553	maaslin2_melanoma_without_metadata
semibin_SRR5930504.118_sub	response	R	-0.00537098	0.113801	453	49	0.962378	0.980634	maaslin2_melanoma_without_metadata
semibin_SRR20881983.19	response	R	-0.00414112	0.113584	453	47	0.970933	0.986678	maaslin2_melanoma_without_metadata
semibin_SRR20881980.162	response	R	-0.00282149	0.113364	453	53	0.980155	0.991041	maaslin2_melanoma_without_metadata
semibin_ERR6279672.17	response	R	-0.00252769	0.103348	453	49	0.980498	0.991041	maaslin2_melanoma_without_metadata
semibin_SRR5930509.30	response	R	-0.00208772	0.117796	453	49	0.985868	0.99114	maaslin2_melanoma_without_metadata
maxbin_SRR16168984.014_sub	response	R	-0.00183741	0.0939817	453	53	0.98441	0.99114	maaslin2_melanoma_without_metadata
metabat_ERR12405985.2	response	R	0.00166466	0.199006	453	185	0.99333	0.994863	maaslin2_melanoma_without_metadata
maxbin_SRR5930494.018	response	R	-0.000616776	0.0957461	453	50	0.994863	0.994863	maaslin2_melanoma_without_metadata
semibin_ERR6279672.24	response	R	-1.17149	0.381387	171	38	0.00248159	0.272041	maaslin2_other_cancer_types_without_metadata
maxbin_SRR13068842.057_sub	response	R	-0.831463	0.26562	171	31	0.00205803	0.272041	maaslin2_other_cancer_types_without_metadata
metabat_SRR23364235.43	response	R	-0.519444	0.174448	171	19	0.00333636	0.272041	maaslin2_other_cancer_types_without_metadata
metabat_SRR6000874.30	response	R	-0.63281	0.219339	171	25	0.00442343	0.272041	maaslin2_other_cancer_types_without_metadata
maxbin_SRR16554652.022_sub	response	R	0.470765	0.169221	171	27	0.00602513	0.296437	maaslin2_other_cancer_types_without_metadata
maxbin_SRR11413649.010	response	R	-0.783287	0.300782	171	31	0.0100297	0.308415	maaslin2_other_cancer_types_without_metadata
maxbin_SRR16554728.024	response	R	-0.545295	0.201909	171	25	0.00762444	0.308415	maaslin2_other_cancer_types_without_metadata
metabat_SRR23364213.66	response	R	0.457568	0.174096	171	28	0.00937296	0.308415	maaslin2_other_cancer_types_without_metadata
maxbin_SRR16168913.015	response	R	0.495872	0.194161	171	45	0.0115434	0.31552	maaslin2_other_cancer_types_without_metadata
maxbin_SRR16554671.002	response	R	-0.594976	0.241431	171	23	0.0147261	0.354183	maaslin2_other_cancer_types_without_metadata
semibin_ERR6267712.45	response	R	0.517202	0.212467	171	46	0.0159641	0.354183	maaslin2_other_cancer_types_without_metadata
semibin_SRR11413654.21	response	R	0.324859	0.135106	171	23	0.0172772	0.354183	maaslin2_other_cancer_types_without_metadata
semibin_ERR6232458.16	response	R	0.389703	0.166552	171	29	0.0204753	0.387455	maaslin2_other_cancer_types_without_metadata
semibin_ERR2162208.7	response	R	0.467826	0.205501	171	29	0.0240864	0.423232	maaslin2_other_cancer_types_without_metadata
semibin_SRR13068827.60	response	R	0.293908	0.130883	171	21	0.0260269	0.426842	maaslin2_other_cancer_types_without_metadata
maxbin_SRR25825509.002	response	R	-0.389344	0.220372	171	50	0.0790741	0.438329	maaslin2_other_cancer_types_without_metadata
semibin_SRR5930533.9	response	R	-0.503735	0.299626	171	57	0.094569	0.438329	maaslin2_other_cancer_types_without_metadata
maxbin_SRR16554665.003	response	R	-0.397007	0.211226	171	51	0.0618937	0.438329	maaslin2_other_cancer_types_without_metadata
semibin_SRR11413686.80	response	R	0.689628	0.412756	171	48	0.0966143	0.438329	maaslin2_other_cancer_types_without_metadata
maxbin_SRR16554775.001	response	R	0.360456	0.210903	171	45	0.0892677	0.438329	maaslin2_other_cancer_types_without_metadata
metabat_SRR11413649.62	response	R	0.465198	0.249286	171	32	0.0637762	0.438329	maaslin2_other_cancer_types_without_metadata
metabat_ERR6271719.4	response	R	0.360962	0.207764	171	27	0.0841702	0.438329	maaslin2_other_cancer_types_without_metadata
semibin_SRR25825509.21	response	R	0.551654	0.299935	171	49	0.0676396	0.438329	maaslin2_other_cancer_types_without_metadata
maxbin_SRR5930501.002	response	R	0.375423	0.215098	171	28	0.0827664	0.438329	maaslin2_other_cancer_types_without_metadata
semibin_SRR13022308.4	response	R	0.581321	0.296869	171	50	0.051861	0.438329	maaslin2_other_cancer_types_without_metadata
maxbin_SRR16554755.007_sub	response	R	0.380604	0.208938	171	35	0.0702821	0.438329	maaslin2_other_cancer_types_without_metadata
semibin_SRR5930534.80	response	R	0.417922	0.245719	171	19	0.0908355	0.438329	maaslin2_other_cancer_types_without_metadata
metabat_ERR6279651.8	response	R	-0.233925	0.132943	171	18	0.0802873	0.438329	maaslin2_other_cancer_types_without_metadata
metabat_SRR16554744.3	response	R	0.415341	0.206106	171	50	0.0454837	0.438329	maaslin2_other_cancer_types_without_metadata
metabat_SRR5930536.13	response	R	-0.435048	0.242295	171	60	0.0743557	0.438329	maaslin2_other_cancer_types_without_metadata
semibin_SRR13068844.35	response	R	0.388508	0.230238	171	35	0.093368	0.438329	maaslin2_other_cancer_types_without_metadata
metabat_SRR16168982.24	response	R	-0.502526	0.245043	171	56	0.041834	0.438329	maaslin2_other_cancer_types_without_metadata
maxbin_ERR2162223.012	response	R	-0.473373	0.25476	171	52	0.0648927	0.438329	maaslin2_other_cancer_types_without_metadata
semibin_SRR20881980.15_sub	response	R	0.313176	0.170148	171	24	0.0674352	0.438329	maaslin2_other_cancer_types_without_metadata
maxbin_SRR16554733.009	response	R	0.365137	0.186175	171	36	0.0515139	0.438329	maaslin2_other_cancer_types_without_metadata
metabat_SRR11413686.6	response	R	0.440398	0.207299	171	29	0.0351053	0.438329	maaslin2_other_cancer_types_without_metadata
maxbin_SRR8387707.004_sub	response	R	0.249783	0.134163	171	25	0.0643963	0.438329	maaslin2_other_cancer_types_without_metadata
metabat_SRR16554669.41_sub	response	R	0.305578	0.145787	171	25	0.0375871	0.438329	maaslin2_other_cancer_types_without_metadata
semibin_SRR20881986.74	response	R	0.280901	0.145268	171	25	0.0548495	0.438329	maaslin2_other_cancer_types_without_metadata
semibin_SRR5930501.2	response	R	0.276607	0.138635	171	26	0.0476512	0.438329	maaslin2_other_cancer_types_without_metadata
metabat_SRR13068853.24	response	R	0.330663	0.159782	171	24	0.0400436	0.438329	maaslin2_other_cancer_types_without_metadata
metabat_SRR13068832.4	response	R	0.267086	0.132189	171	19	0.0449332	0.438329	maaslin2_other_cancer_types_without_metadata
semibin_SRR20881980.56	response	R	0.211841	0.127311	171	18	0.0980004	0.438329	maaslin2_other_cancer_types_without_metadata
semibin_ERR6233693.7	response	R	0.263999	0.149198	171	24	0.0786429	0.438329	maaslin2_other_cancer_types_without_metadata
semibin_SRR16168945.59_sub	response	R	0.274342	0.147711	171	22	0.0650339	0.438329	maaslin2_other_cancer_types_without_metadata
metabat_SRR6000949.51_sub	response	R	0.228344	0.129262	171	18	0.0791402	0.438329	maaslin2_other_cancer_types_without_metadata
maxbin_SRR5930504.027	response	R	-0.363494	0.202072	171	32	0.0738439	0.438329	maaslin2_other_cancer_types_without_metadata
metabat_SRR5930529.8	response	R	-0.349498	0.174855	171	22	0.0472464	0.438329	maaslin2_other_cancer_types_without_metadata
maxbin_SRR11413612.015_sub	response	R	-0.31722	0.154919	171	18	0.0421413	0.438329	maaslin2_other_cancer_types_without_metadata
metabat_SRR11413619.35	response	R	0.423411	0.210876	171	25	0.0462703	0.438329	maaslin2_other_cancer_types_without_metadata
semibin_ERR12406009.9_sub	response	R	0.421508	0.235996	171	24	0.0758874	0.438329	maaslin2_other_cancer_types_without_metadata
semibin_SRR11413606.50	response	R	0.402748	0.24061	171	20	0.0960088	0.438329	maaslin2_other_cancer_types_without_metadata
maxbin_ERR6232523.003	response	R	-0.251354	0.147303	171	25	0.0897754	0.438329	maaslin2_other_cancer_types_without_metadata
maxbin_ERR12405962.006	response	R	0.330561	0.163504	171	18	0.0447915	0.438329	maaslin2_other_cancer_types_without_metadata
metabat_SRR25825510.12_sub	response	R	0.261404	0.132016	171	24	0.0493178	0.438329	maaslin2_other_cancer_types_without_metadata
metabat_ERR12405930.6	response	R	0.364725	0.221471	171	23	0.101477	0.440777	maaslin2_other_cancer_types_without_metadata
metabat_SRR13022372.10_sub	response	R	0.277544	0.16887	171	35	0.102131	0.440777	maaslin2_other_cancer_types_without_metadata
metabat_SRR16554646.5	response	R	-0.577956	0.362266	171	43	0.112497	0.44747	maaslin2_other_cancer_types_without_metadata
semibin_ERR2162217.22	response	R	0.378676	0.237036	171	42	0.112013	0.44747	maaslin2_other_cancer_types_without_metadata
semibin_SRR6000900.32	response	R	-0.431199	0.269331	171	67	0.111276	0.44747	maaslin2_other_cancer_types_without_metadata
maxbin_SRR5930515.007	response	R	0.360826	0.226337	171	38	0.112777	0.44747	maaslin2_other_cancer_types_without_metadata
semibin_SRR23364193.36	response	R	0.230244	0.142457	171	25	0.107935	0.44747	maaslin2_other_cancer_types_without_metadata
metabat_SRR6000877.7	response	R	-0.260809	0.170344	171	44	0.127624	0.465569	maaslin2_other_cancer_types_without_metadata
semibin_SRR5930499.112	response	R	-0.453893	0.300574	171	70	0.13292	0.465569	maaslin2_other_cancer_types_without_metadata
semibin_SRR16168913.44_sub	response	R	0.347624	0.232217	171	42	0.136264	0.465569	maaslin2_other_cancer_types_without_metadata
maxbin_SRR11413655.009_sub	response	R	-0.366124	0.237969	171	39	0.125809	0.465569	maaslin2_other_cancer_types_without_metadata
semibin_SRR5930536.88	response	R	0.315563	0.210283	171	44	0.135325	0.465569	maaslin2_other_cancer_types_without_metadata
semibin_SRR23364183.27	response	R	0.24629	0.159952	171	27	0.125503	0.465569	maaslin2_other_cancer_types_without_metadata
metabat_SRR11413612.18	response	R	0.284624	0.187454	171	30	0.130819	0.465569	maaslin2_other_cancer_types_without_metadata
semibin_SRR5930498.118	response	R	0.278553	0.180996	171	27	0.125674	0.465569	maaslin2_other_cancer_types_without_metadata
metabat_SRR11413620.24	response	R	0.256722	0.169926	171	38	0.132737	0.465569	maaslin2_other_cancer_types_without_metadata
metabat_SRR5930526.41	response	R	0.209811	0.134346	171	20	0.120224	0.465569	maaslin2_other_cancer_types_without_metadata
semibin_SRR5930507.29	response	R	-0.430504	0.29972	171	54	0.152772	0.509939	maaslin2_other_cancer_types_without_metadata
maxbin_SRR23364231.030_sub	response	R	0.255652	0.178268	171	21	0.153396	0.509939	maaslin2_other_cancer_types_without_metadata
maxbin_ERR12406009.001	response	R	0.275283	0.194055	171	32	0.157874	0.517826	maaslin2_other_cancer_types_without_metadata
maxbin_ERR12405962.011_sub	response	R	-0.246679	0.178592	171	50	0.169026	0.526335	maaslin2_other_cancer_types_without_metadata
metabat_SRR16554713.7	response	R	0.224541	0.160478	171	37	0.163584	0.526335	maaslin2_other_cancer_types_without_metadata
maxbin_SRR16554790.013_sub	response	R	0.263334	0.190554	171	35	0.168828	0.526335	maaslin2_other_cancer_types_without_metadata
maxbin_ERR6282070.040_sub	response	R	0.196254	0.141725	171	21	0.167953	0.526335	maaslin2_other_cancer_types_without_metadata
maxbin_ERR12406000.010	response	R	0.322583	0.234729	171	30	0.1712	0.526439	maaslin2_other_cancer_types_without_metadata
maxbin_ERR2162206.004	response	R	-0.239853	0.176795	171	18	0.176695	0.531528	maaslin2_other_cancer_types_without_metadata
maxbin_SRR25825521.012_sub	response	R	0.202545	0.149462	171	39	0.177176	0.531528	maaslin2_other_cancer_types_without_metadata
metabat_ERR6279627.10	response	R	0.206527	0.153726	171	27	0.180918	0.536216	maaslin2_other_cancer_types_without_metadata
semibin_SRR11413691.62	response	R	-0.436109	0.340467	171	46	0.201979	0.57905	maaslin2_other_cancer_types_without_metadata
metabat_ERR12405956.16	response	R	0.387812	0.304088	171	60	0.20395	0.57905	maaslin2_other_cancer_types_without_metadata
metabat_ERR12405918.3	response	R	0.303171	0.238159	171	44	0.204786	0.57905	maaslin2_other_cancer_types_without_metadata
semibin_SRR25825502.47_sub	response	R	0.314023	0.243204	171	47	0.19842	0.57905	maaslin2_other_cancer_types_without_metadata
metabat_SRR16554711.16	response	R	0.16099	0.128467	171	22	0.211876	0.592291	maaslin2_other_cancer_types_without_metadata
semibin_SRR11413690.7	response	R	0.216126	0.177204	171	27	0.224299	0.619972	maaslin2_other_cancer_types_without_metadata
metabat_ERR12405985.2	response	R	0.253313	0.210289	171	43	0.230044	0.628787	maaslin2_other_cancer_types_without_metadata
maxbin_SRR16554707.013	response	R	0.286243	0.239531	171	46	0.233756	0.631913	maaslin2_other_cancer_types_without_metadata
semibin_SRR23364195.41	response	R	-0.397383	0.334837	171	100	0.237002	0.633723	maaslin2_other_cancer_types_without_metadata
maxbin_SRR13022355.014	response	R	-0.415251	0.360379	171	128	0.250841	0.636154	maaslin2_other_cancer_types_without_metadata
metabat_ERR6275666.49	response	R	0.345846	0.296197	171	38	0.244603	0.636154	maaslin2_other_cancer_types_without_metadata
maxbin_SRR13068818.010	response	R	0.17989	0.155448	171	37	0.24881	0.636154	maaslin2_other_cancer_types_without_metadata
metabat_SRR5930514.58	response	R	0.224807	0.195095	171	23	0.250829	0.636154	maaslin2_other_cancer_types_without_metadata
metabat_SRR13068838.21	response	R	0.220767	0.190221	171	20	0.247458	0.636154	maaslin2_other_cancer_types_without_metadata
semibin_ERR2162202.11	response	R	0.229924	0.202159	171	43	0.257004	0.645133	maaslin2_other_cancer_types_without_metadata
semibin_SRR5930502.51	response	R	0.399328	0.367913	171	94	0.279297	0.657214	maaslin2_other_cancer_types_without_metadata
semibin_SRR16554630.20	response	R	-0.176759	0.161014	171	46	0.273859	0.657214	maaslin2_other_cancer_types_without_metadata
semibin_SRR16554738.0	response	R	0.2112	0.195694	171	41	0.282019	0.657214	maaslin2_other_cancer_types_without_metadata
maxbin_SRR16554759.001	response	R	0.205789	0.191145	171	31	0.28319	0.657214	maaslin2_other_cancer_types_without_metadata
semibin_SRR11413688.65_sub	response	R	-0.211505	0.191143	171	31	0.270088	0.657214	maaslin2_other_cancer_types_without_metadata
metabat_SRR11413686.5	response	R	-0.224513	0.208212	171	31	0.282444	0.657214	maaslin2_other_cancer_types_without_metadata
metabat_SRR11413647.31	response	R	0.195264	0.181146	171	31	0.282612	0.657214	maaslin2_other_cancer_types_without_metadata
semibin_SRR11413689.18	response	R	0.166244	0.153912	171	18	0.281647	0.657214	maaslin2_other_cancer_types_without_metadata
metabat_SRR13022323.1	response	R	0.170857	0.164562	171	43	0.300636	0.684782	maaslin2_other_cancer_types_without_metadata
semibin_SRR16554653.1	response	R	-0.194196	0.186263	171	28	0.298628	0.684782	maaslin2_other_cancer_types_without_metadata
metabat_SRR13022352.3	response	R	0.239373	0.240482	171	116	0.32097	0.686081	maaslin2_other_cancer_types_without_metadata
semibin_ERR6281504.148	response	R	-0.229174	0.231454	171	34	0.323518	0.686081	maaslin2_other_cancer_types_without_metadata
metabat_ERR6275681.8	response	R	0.188785	0.188655	171	37	0.31841	0.686081	maaslin2_other_cancer_types_without_metadata
metabat_ERR6281505.14	response	R	0.183806	0.184	171	35	0.319249	0.686081	maaslin2_other_cancer_types_without_metadata
semibin_SRR16168903.11	response	R	0.177334	0.175799	171	22	0.314547	0.686081	maaslin2_other_cancer_types_without_metadata
semibin_SRR23364196.21	response	R	0.279037	0.270797	171	37	0.304281	0.686081	maaslin2_other_cancer_types_without_metadata
semibin_SRR13068817.76	response	R	0.163546	0.160072	171	23	0.30838	0.686081	maaslin2_other_cancer_types_without_metadata
semibin_SRR11413691.40_sub	response	R	-0.175281	0.17319	171	22	0.312949	0.686081	maaslin2_other_cancer_types_without_metadata
semibin_SRR16554716.24	response	R	0.200925	0.206558	171	46	0.332078	0.698215	maaslin2_other_cancer_types_without_metadata
metabat_SRR23364233.36	response	R	0.193055	0.202951	171	46	0.342842	0.714738	maaslin2_other_cancer_types_without_metadata
semibin_SRR11413691.42	response	R	0.199462	0.21117	171	28	0.346248	0.715774	maaslin2_other_cancer_types_without_metadata
maxbin_ERR12405958.009_sub	response	R	-0.208104	0.223998	171	25	0.35419	0.72609	maaslin2_other_cancer_types_without_metadata
semibin_SRR11413683.102	response	R	0.19972	0.21883	171	25	0.362714	0.731375	maaslin2_other_cancer_types_without_metadata
semibin_ERR6233695.43_sub	response	R	0.144382	0.157968	171	37	0.362042	0.731375	maaslin2_other_cancer_types_without_metadata
metabat_SRR16554674.5	response	R	-0.340322	0.399923	171	129	0.39599	0.761043	maaslin2_other_cancer_types_without_metadata
maxbin_SRR13022336.003_sub	response	R	-0.215028	0.251429	171	99	0.39365	0.761043	maaslin2_other_cancer_types_without_metadata
metabat_SRR16554713.13	response	R	0.256354	0.299901	171	80	0.393875	0.761043	maaslin2_other_cancer_types_without_metadata
metabat_SRR16554662.30_sub	response	R	0.16514	0.191881	171	36	0.390659	0.761043	maaslin2_other_cancer_types_without_metadata
semibin_SRR20881988.7	response	R	-0.160512	0.184115	171	28	0.384556	0.761043	maaslin2_other_cancer_types_without_metadata
metabat_SRR13068851.17	response	R	0.142627	0.165129	171	19	0.388961	0.761043	maaslin2_other_cancer_types_without_metadata
maxbin_ERR6279667.001	response	R	-0.199958	0.237967	171	19	0.40194	0.766489	maaslin2_other_cancer_types_without_metadata
maxbin_SRR5930507.045	response	R	0.137445	0.165073	171	21	0.406228	0.768707	maaslin2_other_cancer_types_without_metadata
metabat_ERR6279614.12_sub	response	R	-0.129726	0.161658	171	25	0.42341	0.778704	maaslin2_other_cancer_types_without_metadata
semibin_SRR8387683.16	response	R	0.220282	0.273024	171	82	0.420907	0.778704	maaslin2_other_cancer_types_without_metadata
semibin_SRR16554671.9	response	R	0.145897	0.182015	171	34	0.423929	0.778704	maaslin2_other_cancer_types_without_metadata
metabat_SRR25825507.13_sub	response	R	0.0945033	0.117956	171	18	0.424172	0.778704	maaslin2_other_cancer_types_without_metadata
semibin_ERR12405970.61	response	R	0.179783	0.226413	171	25	0.428291	0.780441	maaslin2_other_cancer_types_without_metadata
metabat_ERR12405975.5_sub	response	R	-0.221736	0.318977	171	138	0.487919	0.780519	maaslin2_other_cancer_types_without_metadata
metabat_SRR13022417.2	response	R	-0.182705	0.272458	171	70	0.50341	0.780519	maaslin2_other_cancer_types_without_metadata
semibin_ERR6232382.49_sub	response	R	-0.118625	0.167057	171	26	0.478627	0.780519	maaslin2_other_cancer_types_without_metadata
semibin_SRR5930502.48	response	R	0.181864	0.268925	171	65	0.499798	0.780519	maaslin2_other_cancer_types_without_metadata
semibin_SRR6000905.60_sub	response	R	0.197028	0.294045	171	62	0.503734	0.780519	maaslin2_other_cancer_types_without_metadata
semibin_SRR20881975.0	response	R	0.132878	0.184751	171	30	0.472994	0.780519	maaslin2_other_cancer_types_without_metadata
metabat_SRR16554786.10	response	R	-0.128531	0.180956	171	19	0.478521	0.780519	maaslin2_other_cancer_types_without_metadata
metabat_ERR6243880.3	response	R	0.120488	0.177405	171	34	0.49796	0.780519	maaslin2_other_cancer_types_without_metadata
semibin_ERR6264280.18	response	R	0.129472	0.193164	171	37	0.503599	0.780519	maaslin2_other_cancer_types_without_metadata
maxbin_ERR6279655.020	response	R	0.143997	0.186029	171	34	0.439979	0.780519	maaslin2_other_cancer_types_without_metadata
semibin_ERR12405947.71	response	R	0.148838	0.220481	171	46	0.500561	0.780519	maaslin2_other_cancer_types_without_metadata
semibin_SRR16554739.16	response	R	-0.183383	0.253897	171	44	0.471125	0.780519	maaslin2_other_cancer_types_without_metadata
maxbin_SRR5930508.026	response	R	0.124623	0.167768	171	42	0.458615	0.780519	maaslin2_other_cancer_types_without_metadata
maxbin_SRR5930518.019_sub	response	R	-0.165456	0.22058	171	38	0.454241	0.780519	maaslin2_other_cancer_types_without_metadata
semibin_SRR16554673.13	response	R	0.0981648	0.136088	171	18	0.471714	0.780519	maaslin2_other_cancer_types_without_metadata
metabat_SRR11413685.32	response	R	0.118838	0.166017	171	26	0.475096	0.780519	maaslin2_other_cancer_types_without_metadata
metabat_SRR11413689.14	response	R	-0.154509	0.214586	171	20	0.472499	0.780519	maaslin2_other_cancer_types_without_metadata
semibin_SRR11413691.52	response	R	0.117184	0.175188	171	40	0.504481	0.780519	maaslin2_other_cancer_types_without_metadata
semibin_ERR12405918.0	response	R	0.119301	0.167322	171	22	0.476828	0.780519	maaslin2_other_cancer_types_without_metadata
semibin_ERR12406007.1	response	R	0.143131	0.183308	171	37	0.436015	0.780519	maaslin2_other_cancer_types_without_metadata
metabat_ERR12405924.12	response	R	0.131798	0.16807	171	21	0.43403	0.780519	maaslin2_other_cancer_types_without_metadata
semibin_SRR20881984.28	response	R	0.104754	0.153831	171	21	0.496836	0.780519	maaslin2_other_cancer_types_without_metadata
metabat_SRR5930498.82	response	R	0.194425	0.256824	171	56	0.450083	0.780519	maaslin2_other_cancer_types_without_metadata
semibin_SRR13022424.6	response	R	0.0912137	0.131481	171	18	0.488798	0.780519	maaslin2_other_cancer_types_without_metadata
metabat_SRR5930527.86	response	R	-0.124363	0.188343	171	34	0.509966	0.784073	maaslin2_other_cancer_types_without_metadata
semibin_SRR16554655.39	response	R	0.188925	0.309639	171	99	0.542584	0.814661	maaslin2_other_cancer_types_without_metadata
metabat_ERR12405970.10	response	R	0.100833	0.165948	171	28	0.544258	0.814661	maaslin2_other_cancer_types_without_metadata
semibin_SRR13022424.5	response	R	0.0807096	0.132237	171	23	0.542462	0.814661	maaslin2_other_cancer_types_without_metadata
semibin_SRR13022464.9	response	R	-0.0898003	0.146949	171	23	0.541956	0.814661	maaslin2_other_cancer_types_without_metadata
semibin_ERR12405915.41_sub	response	R	0.117346	0.194168	171	26	0.546419	0.814661	maaslin2_other_cancer_types_without_metadata
semibin_SRR6000945.4	response	R	0.198555	0.331975	171	82	0.550578	0.815917	maaslin2_other_cancer_types_without_metadata
semibin_SRR11413653.25	response	R	0.174867	0.298556	171	45	0.558854	0.818322	maaslin2_other_cancer_types_without_metadata
metabat_ERR12405933.43	response	R	-0.158489	0.270339	171	98	0.558495	0.818322	maaslin2_other_cancer_types_without_metadata
semibin_SRR13022325.6	response	R	-0.173431	0.307256	171	134	0.573196	0.834356	maaslin2_other_cancer_types_without_metadata
metabat_SRR20881978.24	response	R	0.157533	0.288323	171	84	0.58553	0.840304	maaslin2_other_cancer_types_without_metadata
semibin_SRR16554707.35_sub	response	R	-0.183718	0.343895	171	69	0.593895	0.840304	maaslin2_other_cancer_types_without_metadata
semibin_SRR16168903.5	response	R	0.107499	0.205005	171	35	0.600705	0.840304	maaslin2_other_cancer_types_without_metadata
metabat_SRR6000907.1_sub	response	R	0.119347	0.226891	171	38	0.59957	0.840304	maaslin2_other_cancer_types_without_metadata
metabat_SRR16554633.8	response	R	0.0822337	0.152818	171	26	0.591205	0.840304	maaslin2_other_cancer_types_without_metadata
semibin_SRR11413689.110	response	R	0.0612354	0.114043	171	20	0.592009	0.840304	maaslin2_other_cancer_types_without_metadata
metabat_ERR6281658.13	response	R	0.0776978	0.148366	171	25	0.601193	0.840304	maaslin2_other_cancer_types_without_metadata
maxbin_ERR2162217.001	response	R	-0.198309	0.412525	171	72	0.631343	0.866427	maaslin2_other_cancer_types_without_metadata
semibin_SRR5930511.52	response	R	-0.146227	0.312504	171	94	0.640443	0.866427	maaslin2_other_cancer_types_without_metadata
maxbin_SRR11413620.019	response	R	-0.133996	0.274575	171	67	0.62618	0.866427	maaslin2_other_cancer_types_without_metadata
semibin_SRR11413608.137	response	R	0.0932999	0.196493	171	36	0.635524	0.866427	maaslin2_other_cancer_types_without_metadata
semibin_SRR16554765.35	response	R	-0.0816332	0.169932	171	20	0.631574	0.866427	maaslin2_other_cancer_types_without_metadata
semibin_ERR12405916.16	response	R	0.0811239	0.173668	171	31	0.641015	0.866427	maaslin2_other_cancer_types_without_metadata
metabat_ERR2162222.11_sub	response	R	-0.0933678	0.206792	171	34	0.652204	0.876733	maaslin2_other_cancer_types_without_metadata
metabat_SRR5930523.5	response	R	-0.114983	0.259252	171	61	0.657958	0.879662	maaslin2_other_cancer_types_without_metadata
metabat_SRR16554779.30	response	R	0.144183	0.330282	171	120	0.662998	0.881609	maaslin2_other_cancer_types_without_metadata
semibin_ERR12405939.29	response	R	-0.0931926	0.239856	171	127	0.698109	0.906094	maaslin2_other_cancer_types_without_metadata
maxbin_SRR5930501.087_sub	response	R	0.0659094	0.164539	171	26	0.689243	0.906094	maaslin2_other_cancer_types_without_metadata
maxbin_SRR6000869.050	response	R	0.0645151	0.166971	171	50	0.699697	0.906094	maaslin2_other_cancer_types_without_metadata
metabat_SRR11413687.86	response	R	-0.0581117	0.149164	171	23	0.697335	0.906094	maaslin2_other_cancer_types_without_metadata
maxbin_SRR11413681.013	response	R	0.0422241	0.109328	171	18	0.699829	0.906094	maaslin2_other_cancer_types_without_metadata
semibin_ERR2162223.6	response	R	0.0894425	0.240966	171	64	0.710968	0.906208	maaslin2_other_cancer_types_without_metadata
semibin_ERR6279669.74	response	R	-0.0466472	0.125315	171	24	0.710188	0.906208	maaslin2_other_cancer_types_without_metadata
maxbin_SRR11413646.009	response	R	-0.0643176	0.172816	171	25	0.710235	0.906208	maaslin2_other_cancer_types_without_metadata
metabat_SRR16554626.7	response	R	0.0783263	0.219083	171	42	0.721151	0.90976	maaslin2_other_cancer_types_without_metadata
metabat_SRR16554654.18	response	R	0.0587684	0.164006	171	31	0.720552	0.90976	maaslin2_other_cancer_types_without_metadata
semibin_ERR2162202.9	response	R	-0.0605952	0.174364	171	28	0.728632	0.909866	maaslin2_other_cancer_types_without_metadata
semibin_SRR8387707.23	response	R	0.0542327	0.154809	171	25	0.726542	0.909866	maaslin2_other_cancer_types_without_metadata
maxbin_SRR16554787.017_sub	response	R	-0.0657826	0.198132	171	34	0.74029	0.919755	maaslin2_other_cancer_types_without_metadata
semibin_SRR11413653.97_sub	response	R	0.0863677	0.344545	171	96	0.802372	0.943512	maaslin2_other_cancer_types_without_metadata
metabat_ERR12405990.2	response	R	-0.0785163	0.275469	171	42	0.775972	0.943512	maaslin2_other_cancer_types_without_metadata
metabat_ERR6232687.8_sub	response	R	-0.0685164	0.246528	171	44	0.781409	0.943512	maaslin2_other_cancer_types_without_metadata
metabat_ERR12405981.15	response	R	-0.0589183	0.204434	171	46	0.773546	0.943512	maaslin2_other_cancer_types_without_metadata
metabat_SRR16554746.22	response	R	0.0587017	0.230795	171	54	0.799539	0.943512	maaslin2_other_cancer_types_without_metadata
semibin_SRR5930495.29	response	R	-0.0453369	0.179032	171	23	0.8004	0.943512	maaslin2_other_cancer_types_without_metadata
semibin_SRR6000901.29	response	R	0.0522828	0.211924	171	38	0.805437	0.943512	maaslin2_other_cancer_types_without_metadata
metabat_ERR12405917.12	response	R	-0.0386504	0.156513	171	29	0.805251	0.943512	maaslin2_other_cancer_types_without_metadata
semibin_SRR11413690.11	response	R	-0.0470516	0.165836	171	27	0.776969	0.943512	maaslin2_other_cancer_types_without_metadata
metabat_SRR11413689.27	response	R	-0.0384815	0.142902	171	21	0.788042	0.943512	maaslin2_other_cancer_types_without_metadata
maxbin_SRR11413617.028_sub	response	R	0.0364224	0.133966	171	19	0.786052	0.943512	maaslin2_other_cancer_types_without_metadata
maxbin_SRR11413691.019	response	R	0.0376131	0.131258	171	18	0.774805	0.943512	maaslin2_other_cancer_types_without_metadata
semibin_SRR25825508.4_sub	response	R	0.0573131	0.24447	171	31	0.814929	0.9438	maaslin2_other_cancer_types_without_metadata
semibin_SRR11413679.4	response	R	-0.0488228	0.207944	171	32	0.814657	0.9438	maaslin2_other_cancer_types_without_metadata
semibin_SRR6000944.44	response	R	0.0479137	0.211471	171	41	0.82103	0.9438	maaslin2_other_cancer_types_without_metadata
metabat_SRR13068828.29	response	R	0.0433529	0.18778	171	32	0.817694	0.9438	maaslin2_other_cancer_types_without_metadata
metabat_ERR2162213.1	response	R	-0.0465633	0.214618	171	44	0.828503	0.947961	maaslin2_other_cancer_types_without_metadata
metabat_SRR11413613.2	response	R	-0.0457129	0.223698	171	39	0.838325	0.950359	maaslin2_other_cancer_types_without_metadata
semibin_ERR12405923.28	response	R	-0.0443748	0.217096	171	39	0.838287	0.950359	maaslin2_other_cancer_types_without_metadata
maxbin_SRR11413655.005	response	R	0.0367798	0.244109	171	118	0.880417	0.954313	maaslin2_other_cancer_types_without_metadata
semibin_ERR6279675.47	response	R	0.0475772	0.261323	171	55	0.855752	0.954313	maaslin2_other_cancer_types_without_metadata
semibin_SRR25825514.3_sub	response	R	-0.0418716	0.239869	171	58	0.861634	0.954313	maaslin2_other_cancer_types_without_metadata
metabat_SRR16554771.26	response	R	0.0370345	0.239431	171	101	0.877261	0.954313	maaslin2_other_cancer_types_without_metadata
metabat_ERR2162214.7	response	R	-0.0323245	0.214882	171	43	0.880606	0.954313	maaslin2_other_cancer_types_without_metadata
metabat_ERR12405954.8	response	R	-0.0359764	0.216328	171	40	0.868116	0.954313	maaslin2_other_cancer_types_without_metadata
metabat_SRR16554687.19	response	R	-0.0244168	0.149089	171	24	0.870106	0.954313	maaslin2_other_cancer_types_without_metadata
metabat_SRR5930529.3	response	R	0.0282073	0.160619	171	22	0.860807	0.954313	maaslin2_other_cancer_types_without_metadata
semibin_ERR6267712.18	response	R	0.0249892	0.138236	171	22	0.856767	0.954313	maaslin2_other_cancer_types_without_metadata
metabat_SRR11413618.48	response	R	0.0213706	0.124984	171	18	0.864439	0.954313	maaslin2_other_cancer_types_without_metadata
maxbin_SRR5930497.004	response	R	-0.0170409	0.120633	171	18	0.88783	0.957922	maaslin2_other_cancer_types_without_metadata
metabat_SRR5930494.64	response	R	-0.030742	0.2372	171	41	0.897035	0.961962	maaslin2_other_cancer_types_without_metadata
semibin_ERR6279661.80	response	R	-0.0197643	0.156095	171	23	0.899395	0.961962	maaslin2_other_cancer_types_without_metadata
semibin_SRR16554765.8	response	R	0.025383	0.216095	171	36	0.906633	0.965506	maaslin2_other_cancer_types_without_metadata
semibin_ERR6279614.29	response	R	0.0190485	0.186185	171	37	0.918633	0.965971	maaslin2_other_cancer_types_without_metadata
semibin_SRR16554776.8	response	R	-0.0228509	0.223953	171	39	0.91885	0.965971	maaslin2_other_cancer_types_without_metadata
metabat_ERR12405985.26	response	R	0.0197954	0.193341	171	37	0.918572	0.965971	maaslin2_other_cancer_types_without_metadata
semibin_SRR6000896.44	response	R	0.0191822	0.204624	171	33	0.925424	0.968741	maaslin2_other_cancer_types_without_metadata
metabat_SRR25825493.27	response	R	-0.0195501	0.240824	171	44	0.935395	0.97503	maaslin2_other_cancer_types_without_metadata
metabat_SRR16168896.4	response	R	0.0116207	0.182891	171	38	0.949413	0.985466	maaslin2_other_cancer_types_without_metadata
semibin_SRR16554706.23	response	R	-0.0103543	0.3204	171	133	0.974257	0.986285	maaslin2_other_cancer_types_without_metadata
metabat_ERR12405939.30	response	R	0.00601339	0.166283	171	27	0.971195	0.986285	maaslin2_other_cancer_types_without_metadata
metabat_ERR12405997.59	response	R	0.00840939	0.224173	171	41	0.97012	0.986285	maaslin2_other_cancer_types_without_metadata
metabat_ERR6281586.4	response	R	0.00862417	0.177237	171	35	0.961249	0.986285	maaslin2_other_cancer_types_without_metadata
maxbin_SRR23364191.039_sub	response	R	0.00793089	0.143649	171	21	0.956036	0.986285	maaslin2_other_cancer_types_without_metadata
metabat_SRR11413619.66	response	R	-0.00506341	0.129473	171	20	0.968851	0.986285	maaslin2_other_cancer_types_without_metadata
semibin_SRR16554633.6	response	R	0.00364419	0.14311	171	20	0.979715	0.987745	maaslin2_other_cancer_types_without_metadata
metabat_SRR6000907.39	response	R	0.00215381	0.254292	171	70	0.993252	0.993967	maaslin2_other_cancer_types_without_metadata
metabat_SRR16554665.10	response	R	0.00184761	0.243999	171	58	0.993967	0.993967	maaslin2_other_cancer_types_without_metadata
semibin_ERR6279672.24	response	R	-0.751585	0.189952	352	55	9.21683e-05	0.0355807	maaslin2_all_with_metadata
semibin_SRR11413653.25	gender	male	0.954409	0.28056	352	101	0.000747716	0.0355807	maaslin2_all_with_metadata
metabat_ERR12405990.2	cancer_type	Other	0.747485	0.199088	352	58	0.000203553	0.0355807	maaslin2_all_with_metadata
maxbin_SRR13068842.057_sub	cancer_type	Other	0.542791	0.16085	352	50	0.000823121	0.0355807	maaslin2_all_with_metadata
maxbin_SRR13068842.057_sub	response	R	-0.61294	0.147379	352	50	4.03403e-05	0.0355807	maaslin2_all_with_metadata
semibin_ERR6279646.10	gender	male	0.381952	0.113588	352	75	0.000859525	0.0355807	maaslin2_all_with_metadata
semibin_SRR6000910.14	gender	male	0.410716	0.113284	352	74	0.0003322	0.0355807	maaslin2_all_with_metadata
semibin_SRR16554766.35_sub	gender	male	0.399722	0.114707	352	75	0.000556729	0.0355807	maaslin2_all_with_metadata
semibin_ERR6230326.3	gender	male	0.334961	0.0992567	352	70	0.000823832	0.0355807	maaslin2_all_with_metadata
semibin_SRR16168920.5_sub	gender	male	0.383923	0.111171	352	71	0.000623017	0.0355807	maaslin2_all_with_metadata
semibin_SRR25825499.11	gender	male	0.311914	0.0909313	352	67	0.000676886	0.0355807	maaslin2_all_with_metadata
semibin_SRR23364199.62	gender	male	0.36551	0.104429	352	68	0.000526688	0.0355807	maaslin2_all_with_metadata
semibin_SRR16168929.15_sub	gender	male	0.348657	0.101285	352	67	0.000648239	0.0355807	maaslin2_all_with_metadata
metabat_SRR6000947.37_sub	gender	male	0.333519	0.0994825	352	66	0.000890376	0.0355807	maaslin2_all_with_metadata
metabat_ERR6235716.8_sub	gender	male	0.281287	0.083942	352	65	0.000895255	0.0355807	maaslin2_all_with_metadata
metabat_ERR6279615.15	gender	male	0.307481	0.0910942	352	67	0.00082174	0.0355807	maaslin2_all_with_metadata
semibin_SRR13068836.17_sub	gender	male	0.335054	0.0988188	352	66	0.000778967	0.0355807	maaslin2_all_with_metadata
semibin_ERR6279661.5	gender	male	0.331315	0.0973185	352	66	0.000741743	0.0355807	maaslin2_all_with_metadata
semibin_ERR6264281.7	gender	male	0.323363	0.0965429	352	65	0.000900107	0.0355807	maaslin2_all_with_metadata
semibin_SRR20881981.34	gender	male	0.361611	0.100261	352	68	0.000356286	0.0355807	maaslin2_all_with_metadata
semibin_ERR6279655.40	gender	male	0.336527	0.099893	352	64	0.000840838	0.0355807	maaslin2_all_with_metadata
semibin_SRR11413688.2	gender	male	0.344739	0.0987409	352	67	0.000543566	0.0355807	maaslin2_all_with_metadata
semibin_SRR25825516.1	gender	male	0.351076	0.100743	352	67	0.000556411	0.0355807	maaslin2_all_with_metadata
semibin_SRR5930519.26	gender	male	0.390283	0.110556	352	66	0.000472131	0.0355807	maaslin2_all_with_metadata
semibin_SRR11413688.65_sub	age	age	0.356165	0.10389	352	47	0.000680445	0.0355807	maaslin2_all_with_metadata
semibin_SRR13068830.5	gender	male	0.347599	0.102986	352	66	0.000822355	0.0355807	maaslin2_all_with_metadata
semibin_SRR5930498.73	gender	male	0.458332	0.129381	352	46	0.000451236	0.0355807	maaslin2_all_with_metadata
semibin_SRR25825510.41_sub	gender	male	0.300511	0.0895297	352	65	0.000877959	0.0355807	maaslin2_all_with_metadata
metabat_SRR5930506.9_sub	gender	male	0.327642	0.0961441	352	64	0.00073293	0.0355807	maaslin2_all_with_metadata
metabat_ERR6243878.23_sub	gender	male	0.267842	0.078136	352	61	0.000682498	0.0355807	maaslin2_all_with_metadata
metabat_SRR25825508.34_sub	gender	male	0.313733	0.0858384	352	57	0.00029764	0.0355807	maaslin2_all_with_metadata
maxbin_ERR6279673.036	gender	male	0.280247	0.0792221	352	55	0.000459702	0.0355807	maaslin2_all_with_metadata
metabat_SRR13068843.68	gender	male	0.30777	0.0846473	352	54	0.000319596	0.0355807	maaslin2_all_with_metadata
semibin_SRR13068818.12_sub	gender	male	0.315886	0.0862653	352	51	0.000290054	0.0355807	maaslin2_all_with_metadata
metabat_ERR12405930.6	age	age	0.259206	0.077817	352	46	0.00095856	0.0368087	maaslin2_all_with_metadata
semibin_SRR16168909.12	gender	male	0.374357	0.114969	352	70	0.00124235	0.0463809	maaslin2_all_with_metadata
maxbin_ERR2162217.001	age	age	0.561246	0.173079	352	134	0.00129885	0.0470243	maaslin2_all_with_metadata
maxbin_SRR5930522.022	gender	male	0.298798	0.0944772	352	67	0.0017034	0.0470243	maaslin2_all_with_metadata
semibin_ERR6243877.10	gender	male	0.304674	0.0949875	352	64	0.00146532	0.0470243	maaslin2_all_with_metadata
maxbin_SRR5930521.014	gender	male	0.321203	0.100151	352	68	0.00146691	0.0470243	maaslin2_all_with_metadata
semibin_ERR6273965.5	gender	male	0.340525	0.106818	352	64	0.00156536	0.0470243	maaslin2_all_with_metadata
semibin_SRR5930528.37	gender	male	0.345321	0.107778	352	66	0.00148279	0.0470243	maaslin2_all_with_metadata
semibin_SRR11413606.8	gender	male	0.252416	0.0800141	352	63	0.00174942	0.0470243	maaslin2_all_with_metadata
semibin_ERR6279674.8	gender	male	0.303733	0.0960168	352	63	0.00169948	0.0470243	maaslin2_all_with_metadata
maxbin_SRR23364204.024	gender	male	0.290872	0.092063	352	63	0.00172139	0.0470243	maaslin2_all_with_metadata
maxbin_ERR6279614.017_sub	gender	male	0.27884	0.0880901	352	63	0.00168781	0.0470243	maaslin2_all_with_metadata
maxbin_ERR6279679.012	gender	male	0.305836	0.0966301	352	61	0.00168994	0.0470243	maaslin2_all_with_metadata
maxbin_SRR25825517.033_sub	gender	male	0.271847	0.0860071	352	61	0.00171417	0.0470243	maaslin2_all_with_metadata
maxbin_SRR5930498.027	gender	male	0.26178	0.0823076	352	59	0.00160463	0.0470243	maaslin2_all_with_metadata
metabat_ERR6279619.19_sub	gender	male	0.206179	0.0650881	352	38	0.00167492	0.0470243	maaslin2_all_with_metadata
metabat_SRR13022417.2	age	age	0.39324	0.125389	352	130	0.00185809	0.0480245	maaslin2_all_with_metadata
semibin_ERR6279672.24	cancer_type	Other	0.651026	0.207315	352	55	0.00183285	0.0480245	maaslin2_all_with_metadata
metabat_SRR6000874.30	response	R	-0.469022	0.15012	352	39	0.00193237	0.0480945	maaslin2_all_with_metadata
metabat_SRR13068843.53_sub	gender	male	0.4121	0.13183	352	58	0.00192382	0.0480945	maaslin2_all_with_metadata
metabat_SRR16168975.22	gender	male	0.237243	0.0761599	352	48	0.00199436	0.0487349	maaslin2_all_with_metadata
maxbin_SRR16554728.024	response	R	-0.606173	0.196205	352	53	0.00216686	0.0494846	maaslin2_all_with_metadata
metabat_SRR23364184.15	gender	male	0.313399	0.101454	352	68	0.00217231	0.0494846	maaslin2_all_with_metadata
maxbin_ERR6281505.022	gender	male	0.261776	0.0845011	352	63	0.00211027	0.0494846	maaslin2_all_with_metadata
semibin_SRR6000903.13	gender	male	0.297846	0.0961014	352	63	0.00210068	0.0494846	maaslin2_all_with_metadata
maxbin_ERR2162209.017_sub	gender	male	0.369031	0.120122	352	73	0.00229577	0.0514252	maaslin2_all_with_metadata
maxbin_ERR6279662.030	gender	male	0.265105	0.0864927	352	62	0.00234935	0.0517628	maaslin2_all_with_metadata
maxbin_SRR5930510.007_sub	gender	male	0.339036	0.111711	352	50	0.00259001	0.0561447	maaslin2_all_with_metadata
maxbin_ERR6232518.013	gender	male	0.284191	0.0939329	352	76	0.00267042	0.056969	maaslin2_all_with_metadata
semibin_ERR6279671.24	gender	male	0.30549	0.101143	352	68	0.00271465	0.0570076	maaslin2_all_with_metadata
semibin_SRR16554730.5	gender	male	0.317295	0.10533	352	75	0.00278501	0.0575854	maaslin2_all_with_metadata
metabat_SRR16168941.17	gender	male	0.282307	0.09422	352	70	0.00293273	0.0588297	maaslin2_all_with_metadata
semibin_SRR16554766.13	gender	male	0.443425	0.147965	352	43	0.00292717	0.0588297	maaslin2_all_with_metadata
metabat_ERR6279677.48_sub	gender	male	0.27514	0.0922989	352	62	0.00307924	0.0608603	maaslin2_all_with_metadata
maxbin_SRR11413649.010	response	R	-0.651077	0.221712	352	67	0.00354002	0.0686334	maaslin2_all_with_metadata
semibin_SRR16554707.35_sub	gender	male	0.76182	0.259957	352	117	0.0036077	0.0686334	maaslin2_all_with_metadata
metabat_SRR16554786.10	gender	male	-0.77483	0.264927	352	81	0.00367679	0.0686334	maaslin2_all_with_metadata
maxbin_ERR6280910.023_sub	gender	male	0.262149	0.0895434	352	54	0.00364439	0.0686334	maaslin2_all_with_metadata
metabat_ERR6279652.5	gender	male	0.23976	0.0826155	352	65	0.00394669	0.0716804	maaslin2_all_with_metadata
maxbin_SRR16168926.008	gender	male	0.251954	0.0867949	352	68	0.00393751	0.0716804	maaslin2_all_with_metadata
metabat_SRR16168986.5	gender	male	0.298407	0.103325	352	62	0.00412329	0.0738894	maaslin2_all_with_metadata
semibin_SRR6000905.60_sub	age	age	0.32619	0.115336	352	128	0.00495333	0.0875956	maaslin2_all_with_metadata
maxbin_ERR12406000.010	age	age	0.269479	0.0955797	352	57	0.00508743	0.0876604	maaslin2_all_with_metadata
semibin_SRR16168913.31	gender	male	0.251656	0.0891913	352	64	0.00505865	0.0876604	maaslin2_all_with_metadata
semibin_ERR6267712.18	gender	male	0.368698	0.131724	352	65	0.00541642	0.0921477	maaslin2_all_with_metadata
maxbin_SRR11413649.010	age	age	0.312833	0.112236	352	67	0.00560765	0.0933138	maaslin2_all_with_metadata
semibin_SRR5930519.63	cancer_type	Other	-0.483754	0.173617	352	42	0.00562382	0.0933138	maaslin2_all_with_metadata
metabat_SRR6000874.30	cancer_type	Other	0.453102	0.163843	352	39	0.00598799	0.0952485	maaslin2_all_with_metadata
metabat_SRR5930523.5	cancer_type	Other	0.640543	0.231862	352	103	0.00603967	0.0952485	maaslin2_all_with_metadata
semibin_SRR25825508.4_sub	gender	male	0.562617	0.203085	352	60	0.0059012	0.0952485	maaslin2_all_with_metadata
maxbin_SRR23364240.011	gender	male	0.230087	0.0831796	352	65	0.00598034	0.0952485	maaslin2_all_with_metadata
semibin_SRR16168985.16	gender	male	0.321729	0.116576	352	51	0.00609477	0.0952485	maaslin2_all_with_metadata
metabat_SRR11413649.62	age	age	0.280864	0.101984	352	58	0.00619737	0.095479	maaslin2_all_with_metadata
metabat_ERR6271719.4	age	age	0.264359	0.0960928	352	54	0.0062516	0.095479	maaslin2_all_with_metadata
semibin_ERR6267712.45	response	R	0.433263	0.158291	352	75	0.00651779	0.098426	maaslin2_all_with_metadata
metabat_ERR6279614.12_sub	gender	male	0.573886	0.210262	352	43	0.00667107	0.0996214	maaslin2_all_with_metadata
semibin_ERR12405939.29	age	age	0.353419	0.129879	352	249	0.0068338	0.10093	maaslin2_all_with_metadata
maxbin_SRR5930504.027	age	age	-0.175525	0.0648583	352	48	0.0071402	0.104309	maaslin2_all_with_metadata
semibin_SRR5930529.2	response	R	0.185282	0.0686657	352	42	0.00731438	0.105705	maaslin2_all_with_metadata
metabat_ERR6275666.49	age	age	0.255832	0.0953692	352	53	0.00765799	0.109493	maaslin2_all_with_metadata
semibin_ERR6232382.49_sub	gender	male	0.405638	0.151698	352	43	0.00785271	0.111095	maaslin2_all_with_metadata
semibin_SRR25825509.21	age	age	0.370181	0.138657	352	94	0.00794752	0.111265	maaslin2_all_with_metadata
metabat_SRR5930534.8_sub	gender	male	0.238768	0.0898967	352	44	0.00827678	0.11468	maaslin2_all_with_metadata
maxbin_SRR5930501.002	age	age	0.263709	0.0995015	352	52	0.00841034	0.115342	maaslin2_all_with_metadata
metabat_ERR12405975.5_sub	age	age	0.380316	0.143741	352	269	0.00851999	0.115665	maaslin2_all_with_metadata
maxbin_SRR16554647.003	cancer_type	Other	-0.412475	0.156178	352	46	0.00863851	0.116102	maaslin2_all_with_metadata
semibin_SRR23364196.21	age	age	0.249436	0.0947579	352	52	0.00885853	0.11788	maaslin2_all_with_metadata
metabat_SRR16168896.4	cancer_type	Other	0.534804	0.205296	352	63	0.00958157	0.126251	maaslin2_all_with_metadata
metabat_SRR5930516.94	gender	male	0.247114	0.0953846	352	45	0.00998761	0.130324	maaslin2_all_with_metadata
semibin_ERR6279676.4	gender	male	0.267536	0.103809	352	38	0.010379	0.134128	maaslin2_all_with_metadata
maxbin_SRR11413620.019	gender	male	0.589463	0.230652	352	103	0.0110249	0.139788	maaslin2_all_with_metadata
semibin_SRR11413691.52	gender	male	0.325382	0.127162	352	43	0.0109284	0.139788	maaslin2_all_with_metadata
metabat_ERR12405956.16	age	age	0.333944	0.131371	352	138	0.0114566	0.141503	maaslin2_all_with_metadata
metabat_ERR12405930.6	gender	male	-0.40595	0.159681	352	46	0.0114513	0.141503	maaslin2_all_with_metadata
maxbin_SRR5930507.045	age	age	0.209991	0.0826275	352	38	0.011476	0.141503	maaslin2_all_with_metadata
semibin_SRR11413686.80	gender	male	0.63381	0.250315	352	62	0.0117804	0.143935	maaslin2_all_with_metadata
semibin_SRR13022325.6	age	age	0.354732	0.140317	352	262	0.0119122	0.144234	maaslin2_all_with_metadata
maxbin_SRR23364240.009_sub	response	R	0.257488	0.102066	352	49	0.0120955	0.145146	maaslin2_all_with_metadata
semibin_ERR6281504.148	age	age	-0.268416	0.106895	352	54	0.0124925	0.147809	maaslin2_all_with_metadata
semibin_SRR11413653.25	age	age	-0.342333	0.136402	352	101	0.0125374	0.147809	maaslin2_all_with_metadata
semibin_ERR6267712.18	age	age	-0.161998	0.0646647	352	65	0.0127003	0.148427	maaslin2_all_with_metadata
maxbin_ERR2162209.017_sub	age	age	-0.147536	0.0590021	352	73	0.0128673	0.149083	maaslin2_all_with_metadata
maxbin_SRR5930501.002	gender	male	-0.508377	0.204073	352	52	0.0132036	0.151672	maaslin2_all_with_metadata
metabat_SRR6000949.51_sub	response	R	0.315633	0.127613	352	62	0.0138685	0.15796	maaslin2_all_with_metadata
semibin_SRR23364196.21	cancer_type	Other	0.503227	0.204297	352	52	0.0142546	0.160993	maaslin2_all_with_metadata
maxbin_SRR16554759.001	age	age	0.239009	0.097227	352	61	0.0144493	0.161832	maaslin2_all_with_metadata
maxbin_SRR8387707.004_sub	response	R	0.344332	0.140298	352	75	0.0146124	0.162306	maaslin2_all_with_metadata
maxbin_SRR16168918.042_sub	gender	male	0.250242	0.102145	352	47	0.0147914	0.162948	maaslin2_all_with_metadata
semibin_SRR5930502.51	cancer_type	Other	0.897362	0.37074	352	171	0.0160137	0.170265	maaslin2_all_with_metadata
maxbin_SRR13022336.003_sub	age	age	0.309413	0.127517	352	205	0.0157569	0.170265	maaslin2_all_with_metadata
semibin_ERR6281504.148	gender	male	0.53116	0.219135	352	54	0.0158694	0.170265	maaslin2_all_with_metadata
metabat_ERR6271719.4	gender	male	-0.478828	0.197255	352	54	0.0157171	0.170265	maaslin2_all_with_metadata
semibin_SRR6000900.32	response	R	-0.666637	0.275604	352	162	0.016089	0.170265	maaslin2_all_with_metadata
semibin_SRR11413653.97_sub	age	age	0.353482	0.146464	352	178	0.0163215	0.171375	maaslin2_all_with_metadata
maxbin_SRR16554728.024	age	age	0.238832	0.099323	352	53	0.0167137	0.174133	maaslin2_all_with_metadata
semibin_ERR12405916.16	gender	male	0.415658	0.173405	352	74	0.0170567	0.176048	maaslin2_all_with_metadata
metabat_ERR12405956.11	gender	male	-0.415629	0.173555	352	39	0.0171594	0.176048	maaslin2_all_with_metadata
maxbin_SRR16168974.016_sub	gender	male	0.202979	0.0850358	352	52	0.0175296	0.178483	maaslin2_all_with_metadata
maxbin_ERR12406000.010	gender	male	-0.467423	0.196204	352	57	0.0177457	0.179325	maaslin2_all_with_metadata
semibin_SRR16554707.35_sub	cancer_type	Other	0.646531	0.271943	352	117	0.0179741	0.180277	maaslin2_all_with_metadata
maxbin_SRR16554728.024	cancer_type	Other	0.50838	0.214139	352	53	0.0181373	0.180489	maaslin2_all_with_metadata
metabat_SRR5930527.86	age	age	-0.195638	0.0824972	352	57	0.0182637	0.180489	maaslin2_all_with_metadata
semibin_SRR20881986.74	response	R	0.348501	0.148471	352	72	0.0194794	0.189713	maaslin2_all_with_metadata
metabat_SRR13068832.4	response	R	0.289579	0.123352	352	61	0.0194637	0.189713	maaslin2_all_with_metadata
semibin_SRR5930529.2	gender	male	0.167748	0.0716086	352	42	0.0197241	0.190713	maaslin2_all_with_metadata
semibin_ERR6232458.16	response	R	0.361665	0.155095	352	73	0.0202843	0.194729	maaslin2_all_with_metadata
metabat_SRR5930528.37	response	R	-0.338003	0.145305	352	42	0.0205857	0.196222	maaslin2_all_with_metadata
maxbin_SRR16554671.002	response	R	-0.539699	0.233772	352	41	0.0215511	0.202716	maaslin2_all_with_metadata
metabat_SRR13068853.24	response	R	0.320861	0.138995	352	63	0.0215688	0.202716	maaslin2_all_with_metadata
metabat_SRR13022352.3	age	age	0.32871	0.143262	352	239	0.0223605	0.208403	maaslin2_all_with_metadata
semibin_SRR16168945.59_sub	response	R	0.318441	0.138908	352	61	0.0224839	0.208403	maaslin2_all_with_metadata
semibin_SRR6000900.32	gender	male	-0.655084	0.287621	352	162	0.023365	0.215086	maaslin2_all_with_metadata
semibin_SRR20881987.25	gender	male	0.184076	0.0817263	352	38	0.0249335	0.227963	maaslin2_all_with_metadata
maxbin_SRR16168974.016_sub	response	R	0.182945	0.0815443	352	52	0.0255036	0.2316	maaslin2_all_with_metadata
semibin_SRR5930501.2	response	R	0.328345	0.146621	352	75	0.0257697	0.232446	maaslin2_all_with_metadata
metabat_SRR13022372.10_sub	response	R	0.329425	0.147477	352	68	0.0261377	0.234194	maaslin2_all_with_metadata
metabat_SRR16168975.22	response	R	0.162868	0.073028	352	48	0.0263808	0.234806	maaslin2_all_with_metadata
semibin_ERR6279675.47	age	age	-0.232512	0.104405	352	70	0.0265876	0.235091	maaslin2_all_with_metadata
semibin_SRR16554673.15	cancer_type	Other	-0.371625	0.167167	352	39	0.0268549	0.235902	maaslin2_all_with_metadata
semibin_SRR23364195.41	age	age	0.312953	0.142544	352	210	0.0287904	0.24184	maaslin2_all_with_metadata
metabat_ERR12405981.15	age	age	-0.245866	0.111367	352	104	0.0279183	0.24184	maaslin2_all_with_metadata
semibin_SRR16168903.5	cancer_type	Other	-0.472824	0.214483	352	92	0.0281464	0.24184	maaslin2_all_with_metadata
maxbin_ERR12406009.001	age	age	-0.150224	0.0683412	352	49	0.028599	0.24184	maaslin2_all_with_metadata
semibin_SRR20881980.56	response	R	0.281372	0.128147	352	63	0.0287832	0.24184	maaslin2_all_with_metadata
semibin_ERR12405918.0	gender	male	-0.361256	0.163656	352	41	0.027943	0.24184	maaslin2_all_with_metadata
semibin_SRR5930510.9	gender	male	0.238769	0.108453	352	36	0.0283601	0.24184	maaslin2_all_with_metadata
semibin_ERR6232382.49_sub	age	age	-0.16202	0.0740205	352	43	0.0292739	0.244373	maaslin2_all_with_metadata
metabat_SRR20881978.24	age	age	0.272107	0.124514	352	150	0.029533	0.244565	maaslin2_all_with_metadata
semibin_ERR2162217.22	age	age	0.278883	0.127854	352	85	0.0298354	0.244565	maaslin2_all_with_metadata
semibin_SRR16168920.5_sub	age	age	-0.119124	0.0546122	352	71	0.0298427	0.244565	maaslin2_all_with_metadata
metabat_SRR5930502.31	gender	male	-0.390539	0.179342	352	51	0.0301163	0.245311	maaslin2_all_with_metadata
metabat_SRR11413649.62	gender	male	-0.454948	0.20947	352	58	0.0305443	0.246076	maaslin2_all_with_metadata
maxbin_SRR13068818.010	age	age	-0.187563	0.0863771	352	81	0.0305764	0.246076	maaslin2_all_with_metadata
metabat_SRR5930528.37	gender	male	-0.329141	0.151753	352	42	0.0307672	0.246138	maaslin2_all_with_metadata
metabat_SRR16554652.48	gender	male	0.255601	0.119628	352	57	0.0333374	0.265121	maaslin2_all_with_metadata
metabat_SRR13068828.29	cancer_type	Other	0.384039	0.180188	352	44	0.0337653	0.266945	maaslin2_all_with_metadata
metabat_SRR16554646.5	age	age	0.28587	0.134566	352	86	0.0343454	0.269943	maaslin2_all_with_metadata
semibin_SRR16554706.23	age	age	0.32335	0.153451	352	259	0.0358185	0.279884	maaslin2_all_with_metadata
metabat_SRR13068843.53_sub	age	age	-0.13541	0.0647156	352	58	0.0371376	0.288514	maaslin2_all_with_metadata
semibin_SRR6000905.60_sub	cancer_type	Other	0.519621	0.248663	352	128	0.0373763	0.2887	maaslin2_all_with_metadata
metabat_SRR5930526.41	gender	male	0.253977	0.121869	352	42	0.0378893	0.29099	maaslin2_all_with_metadata
metabat_ERR6279614.12_sub	age	age	-0.212561	0.102591	352	43	0.0390106	0.297899	maaslin2_all_with_metadata
semibin_SRR5930517.113	gender	male	0.244237	0.118032	352	60	0.0392734	0.298212	maaslin2_all_with_metadata
semibin_SRR16168909.12	age	age	-0.116672	0.056475	352	70	0.0395878	0.29891	maaslin2_all_with_metadata
semibin_SRR5930536.88	response	R	0.281039	0.136596	352	64	0.0403906	0.303268	maaslin2_all_with_metadata
maxbin_SRR11413649.010	cancer_type	Other	0.497151	0.241979	352	67	0.0406736	0.303696	maaslin2_all_with_metadata
semibin_SRR13068839.7	gender	male	0.247387	0.121106	352	45	0.0418436	0.308999	maaslin2_all_with_metadata
semibin_SRR5930529.2	age	age	-0.0718431	0.035162	352	42	0.0417955	0.308999	maaslin2_all_with_metadata
semibin_ERR12405964.2	age	age	0.160645	0.078834	352	37	0.0423314	0.310893	maaslin2_all_with_metadata
metabat_SRR11413620.24	response	R	0.258126	0.127116	352	40	0.0430561	0.314497	maaslin2_all_with_metadata
metabat_SRR13068851.17	gender	male	0.300441	0.148127	352	36	0.0432962	0.314541	maaslin2_all_with_metadata
metabat_SRR5930526.41	response	R	0.236181	0.1167	352	42	0.0437541	0.316159	maaslin2_all_with_metadata
maxbin_SRR25825521.012_sub	age	age	-0.166716	0.0829832	352	85	0.0453106	0.323922	maaslin2_all_with_metadata
maxbin_SRR11413612.015_sub	response	R	-0.27301	0.13583	352	36	0.0452105	0.323922	maaslin2_all_with_metadata
maxbin_SRR5930521.014	age	age	-0.0979296	0.0491997	352	68	0.0473348	0.336603	maaslin2_all_with_metadata
metabat_SRR13022401.12	age	age	0.154486	0.077928	352	69	0.0482222	0.341109	maaslin2_all_with_metadata
semibin_SRR13068818.12_sub	age	age	-0.0838796	0.0423637	352	51	0.0485031	0.341299	maaslin2_all_with_metadata
maxbin_ERR6275667.027	response	R	0.226359	0.114996	352	48	0.0498269	0.348789	maaslin2_all_with_metadata
metabat_ERR12405990.2	gender	male	0.371476	0.190313	352	58	0.0517518	0.349896	maaslin2_all_with_metadata
semibin_SRR8387683.16	cancer_type	Other	1.16167	0.384795	352	126	0.0518075	0.349896	maaslin2_all_with_metadata
semibin_SRR23364193.36	response	R	0.298819	0.152713	352	71	0.0511899	0.349896	maaslin2_all_with_metadata
metabat_SRR13068851.17	cancer_type	Other	0.302635	0.154956	352	36	0.0516191	0.349896	maaslin2_all_with_metadata
semibin_SRR6000944.44	gender	male	-0.413331	0.211252	352	59	0.0512065	0.349896	maaslin2_all_with_metadata
semibin_SRR5930495.29	gender	male	-0.406582	0.207429	352	61	0.0507876	0.349896	maaslin2_all_with_metadata
metabat_SRR13068834.30	response	R	0.247229	0.125916	352	56	0.0504021	0.349896	maaslin2_all_with_metadata
metabat_SRR16554779.30	age	age	0.287271	0.147744	352	238	0.0526575	0.353858	maaslin2_all_with_metadata
semibin_ERR6279683.8	gender	male	-0.285421	0.147083	352	44	0.0531335	0.355281	maaslin2_all_with_metadata
semibin_ERR12406007.1	cancer_type	Other	0.285613	0.14825	352	43	0.0548496	0.36494	maaslin2_all_with_metadata
semibin_ERR2162202.11	age	age	-0.196491	0.102176	352	100	0.0552928	0.365067	maaslin2_all_with_metadata
semibin_SRR13068830.5	age	age	-0.0971384	0.0505943	352	66	0.0556941	0.365067	maaslin2_all_with_metadata
semibin_SRR5930534.11	response	R	0.15324	0.0797624	352	36	0.0555365	0.365067	maaslin2_all_with_metadata
metabat_SRR20881977.25_sub	gender	male	0.188456	0.0982615	352	38	0.0559552	0.365067	maaslin2_all_with_metadata
semibin_SRR5930502.51	age	age	0.32779	0.171958	352	171	0.057448	0.370837	maaslin2_all_with_metadata
maxbin_SRR16554790.013_sub	gender	male	0.406027	0.213014	352	76	0.0574633	0.370837	maaslin2_all_with_metadata
metabat_SRR5930514.58	age	age	0.17952	0.0942589	352	44	0.0576674	0.370837	maaslin2_all_with_metadata
semibin_SRR5930519.63	gender	male	-0.314766	0.165965	352	42	0.0587132	0.375764	maaslin2_all_with_metadata
semibin_ERR6232458.16	gender	male	0.304458	0.16179	352	73	0.0607082	0.386691	maaslin2_all_with_metadata
semibin_SRR11413688.2	age	age	-0.0911107	0.0485079	352	67	0.0611933	0.387942	maaslin2_all_with_metadata
semibin_ERR6233693.7	response	R	0.252702	0.134764	352	60	0.0616228	0.388831	maaslin2_all_with_metadata
semibin_ERR12405947.71	age	age	-0.186021	0.0994703	352	104	0.0623091	0.390561	maaslin2_all_with_metadata
semibin_SRR5930528.37	age	age	-0.0989587	0.052948	352	66	0.0624781	0.390561	maaslin2_all_with_metadata
metabat_SRR6000874.30	gender	male	0.290396	0.156621	352	39	0.0645692	0.392702	maaslin2_all_with_metadata
metabat_ERR6275666.49	response	R	0.348924	0.188389	352	53	0.0648542	0.392702	maaslin2_all_with_metadata
metabat_ERR6235716.8_sub	age	age	-0.0768725	0.0412384	352	65	0.0631625	0.392702	maaslin2_all_with_metadata
semibin_SRR13068836.17_sub	age	age	-0.0899148	0.0485466	352	66	0.0648659	0.392702	maaslin2_all_with_metadata
semibin_SRR13068817.76	cancer_type	Other	0.295513	0.15882	352	40	0.0636361	0.392702	maaslin2_all_with_metadata
metabat_SRR16554711.16	age	age	0.1286	0.069241	352	49	0.0641177	0.392702	maaslin2_all_with_metadata
semibin_SRR5930523.43	response	R	0.174375	0.093903	352	36	0.0641735	0.392702	maaslin2_all_with_metadata
metabat_ERR12405933.43	gender	male	-0.536394	0.294645	352	229	0.0695503	0.413072	maaslin2_all_with_metadata
semibin_SRR25825514.3_sub	response	R	-0.432573	0.237237	352	136	0.0691093	0.413072	maaslin2_all_with_metadata
metabat_ERR12405918.3	gender	male	-0.303351	0.16653	352	75	0.0693756	0.413072	maaslin2_all_with_metadata
maxbin_SRR16554733.009	gender	male	0.314347	0.172564	352	81	0.0693832	0.413072	maaslin2_all_with_metadata
metabat_ERR2162214.7	gender	male	-0.387672	0.213349	352	65	0.0700746	0.413072	maaslin2_all_with_metadata
semibin_SRR16168930.38	age	age	0.107967	0.0593879	352	37	0.0699278	0.413072	maaslin2_all_with_metadata
metabat_SRR5930536.13	gender	male	-0.470078	0.260539	352	137	0.0720594	0.415656	maaslin2_all_with_metadata
semibin_SRR23364196.21	response	R	0.33841	0.187187	352	52	0.0714916	0.415656	maaslin2_all_with_metadata
semibin_SRR6000910.14	age	age	-0.1005	0.0556486	352	74	0.0717978	0.415656	maaslin2_all_with_metadata
maxbin_SRR5930508.026	age	age	-0.178261	0.0984714	352	94	0.0711205	0.415656	maaslin2_all_with_metadata
metabat_SRR16554669.41_sub	response	R	0.276967	0.153256	352	71	0.0716025	0.415656	maaslin2_all_with_metadata
semibin_ERR2162223.6	age	age	0.215371	0.120147	352	118	0.0739137	0.420761	maaslin2_all_with_metadata
semibin_SRR11413683.102	gender	male	0.349638	0.194711	352	42	0.0734176	0.420761	maaslin2_all_with_metadata
maxbin_ERR12406009.001	response	R	0.240892	0.134603	352	49	0.074384	0.420761	maaslin2_all_with_metadata
metabat_SRR16554669.41_sub	gender	male	0.286043	0.159875	352	71	0.07447	0.420761	maaslin2_all_with_metadata
semibin_SRR11413691.52	response	R	0.217769	0.121735	352	43	0.0745097	0.420761	maaslin2_all_with_metadata
metabat_ERR6232687.8_sub	age	age	-0.186238	0.104453	352	59	0.0754648	0.42108	maaslin2_all_with_metadata
semibin_SRR16554765.8	gender	male	-0.373841	0.211691	352	95	0.0782891	0.42108	maaslin2_all_with_metadata
semibin_ERR6279646.10	age	age	-0.0987462	0.0557988	352	75	0.0776687	0.42108	maaslin2_all_with_metadata
metabat_SRR13022323.1	age	age	-0.17465	0.0984056	352	97	0.0768101	0.42108	maaslin2_all_with_metadata
semibin_SRR16554730.5	age	age	-0.0918348	0.0517396	352	75	0.0767945	0.42108	maaslin2_all_with_metadata
metabat_SRR16554713.7	age	age	-0.178387	0.100756	352	91	0.0775289	0.42108	maaslin2_all_with_metadata
semibin_SRR25825502.47_sub	response	R	0.327358	0.184313	352	58	0.0765968	0.42108	maaslin2_all_with_metadata
semibin_SRR5930519.26	age	age	-0.096533	0.0543101	352	66	0.0763818	0.42108	maaslin2_all_with_metadata
metabat_ERR12405997.59	gender	male	-0.373975	0.211794	352	61	0.0783259	0.42108	maaslin2_all_with_metadata
metabat_ERR12405956.11	cancer_type	Other	-0.547567	0.224538	352	39	0.077259	0.42108	maaslin2_all_with_metadata
metabat_SRR13068843.68	age	age	-0.0737481	0.0415744	352	54	0.0769694	0.42108	maaslin2_all_with_metadata
semibin_SRR5930534.11	age	age	-0.0721332	0.0408388	352	36	0.078235	0.42108	maaslin2_all_with_metadata
semibin_ERR6273965.5	age	age	-0.0921998	0.0524759	352	64	0.0798114	0.427357	maaslin2_all_with_metadata
maxbin_SRR13068842.057_sub	gender	male	0.269792	0.153761	352	50	0.0802073	0.427428	maaslin2_all_with_metadata
maxbin_SRR8387707.004_sub	gender	male	0.256571	0.146344	352	75	0.0804607	0.427428	maaslin2_all_with_metadata
semibin_SRR16554776.8	gender	male	-0.382938	0.218844	352	60	0.0810389	0.428804	maaslin2_all_with_metadata
maxbin_SRR11413655.009_sub	response	R	-0.3773	0.216311	352	84	0.082005	0.432057	maaslin2_all_with_metadata
semibin_SRR5930498.62_sub	gender	male	0.155146	0.0890299	352	37	0.0822966	0.432057	maaslin2_all_with_metadata
metabat_SRR20881978.24	gender	male	0.445731	0.256249	352	150	0.0828455	0.432492	maaslin2_all_with_metadata
semibin_SRR16168929.15_sub	age	age	-0.0862002	0.0497574	352	67	0.0841002	0.432492	maaslin2_all_with_metadata
semibin_ERR6279655.40	age	age	-0.0849577	0.0490736	352	64	0.0843102	0.432492	maaslin2_all_with_metadata
metabat_SRR11413647.31	response	R	0.237717	0.137209	352	62	0.084081	0.432492	maaslin2_all_with_metadata
semibin_ERR12406007.1	gender	male	0.245398	0.141716	352	43	0.0842291	0.432492	maaslin2_all_with_metadata
semibin_SRR23364229.5	gender	male	0.162896	0.0938598	352	42	0.0835475	0.432492	maaslin2_all_with_metadata
semibin_SRR6000945.4	age	age	0.239082	0.138821	352	152	0.0859176	0.433462	maaslin2_all_with_metadata
semibin_SRR16554716.24	age	age	-0.182578	0.105904	352	107	0.0855989	0.433462	maaslin2_all_with_metadata
semibin_SRR16554693.19	cancer_type	Other	-0.318289	0.184747	352	36	0.085808	0.433462	maaslin2_all_with_metadata
metabat_SRR5930527.86	response	R	0.280492	0.162966	352	57	0.0861118	0.433462	maaslin2_all_with_metadata
semibin_SRR16168929.20_sub	gender	male	0.161624	0.0936951	352	36	0.0854298	0.433462	maaslin2_all_with_metadata
semibin_SRR11413653.97_sub	cancer_type	Other	0.958026	0.402506	352	178	0.0874615	0.436065	maaslin2_all_with_metadata
metabat_ERR12405990.2	age	age	0.157472	0.0923417	352	58	0.0890299	0.436065	maaslin2_all_with_metadata
maxbin_SRR16554707.013	response	R	0.390829	0.228259	352	102	0.0877494	0.436065	maaslin2_all_with_metadata
semibin_SRR23364199.62	age	age	-0.0874749	0.0513024	352	68	0.0890846	0.436065	maaslin2_all_with_metadata
semibin_ERR6243877.10	age	age	-0.0798087	0.0466637	352	64	0.0881158	0.436065	maaslin2_all_with_metadata
semibin_SRR25825502.47_sub	gender	male	0.328677	0.192476	352	58	0.0886062	0.436065	maaslin2_all_with_metadata
semibin_SRR6000901.29	gender	male	-0.349004	0.204361	352	57	0.0885789	0.436065	maaslin2_all_with_metadata
metabat_SRR5930527.86	cancer_type	Other	-0.303128	0.177863	352	57	0.0892247	0.436065	maaslin2_all_with_metadata
semibin_SRR11413686.80	cancer_type	Other	0.724253	0.298075	352	62	0.0919378	0.436955	maaslin2_all_with_metadata
semibin_ERR2162217.22	cancer_type	Other	0.463291	0.275653	352	85	0.0937203	0.436955	maaslin2_all_with_metadata
semibin_ERR6230326.3	age	age	-0.0826364	0.0487592	352	70	0.0910243	0.436955	maaslin2_all_with_metadata
semibin_SRR16554739.16	age	age	-0.1614	0.0965012	352	94	0.0953242	0.436955	maaslin2_all_with_metadata
maxbin_ERR2162223.012	gender	male	-0.390428	0.232536	352	126	0.0940574	0.436955	maaslin2_all_with_metadata
maxbin_SRR5930522.022	age	age	-0.077779	0.0464128	352	67	0.0946874	0.436955	maaslin2_all_with_metadata
metabat_ERR6279652.5	age	age	-0.069018	0.0405871	352	65	0.0899453	0.436955	maaslin2_all_with_metadata
metabat_ERR6279615.15	age	age	-0.0754485	0.044751	352	67	0.0927132	0.436955	maaslin2_all_with_metadata
semibin_ERR6264281.7	age	age	-0.0804475	0.0474295	352	65	0.0907656	0.436955	maaslin2_all_with_metadata
semibin_SRR16168913.31	age	age	-0.0737002	0.043817	352	64	0.093479	0.436955	maaslin2_all_with_metadata
semibin_SRR20881986.74	gender	male	0.260507	0.154873	352	72	0.0934661	0.436955	maaslin2_all_with_metadata
semibin_SRR23364193.36	gender	male	0.266081	0.159295	352	71	0.0957606	0.436955	maaslin2_all_with_metadata
semibin_SRR16554673.13	age	age	0.128163	0.075504	352	37	0.0905174	0.436955	maaslin2_all_with_metadata
semibin_ERR6233693.7	age	age	-0.115177	0.0689446	352	60	0.0957147	0.436955	maaslin2_all_with_metadata
maxbin_SRR6000869.050	gender	male	-0.314597	0.185905	352	86	0.0914977	0.436955	maaslin2_all_with_metadata
metabat_SRR11413685.32	response	R	0.203308	0.120898	352	48	0.0935455	0.436955	maaslin2_all_with_metadata
semibin_ERR12405984.5	gender	male	-0.186363	0.110846	352	36	0.0936105	0.436955	maaslin2_all_with_metadata
metabat_SRR11413620.24	gender	male	0.221997	0.132771	352	40	0.0954204	0.436955	maaslin2_all_with_metadata
metabat_SRR6000905.24	gender	male	-0.194788	0.11667	352	39	0.095909	0.436955	maaslin2_all_with_metadata
metabat_SRR5930526.60_sub	gender	male	0.137424	0.0812011	352	38	0.0914819	0.436955	maaslin2_all_with_metadata
semibin_SRR25825499.11	age	age	-0.0742804	0.0446709	352	67	0.0972594	0.440123	maaslin2_all_with_metadata
metabat_ERR6279627.10	age	age	-0.13398	0.0805176	352	57	0.0970192	0.440123	maaslin2_all_with_metadata
maxbin_ERR6282070.040_sub	age	age	-0.128992	0.0777335	352	47	0.0979358	0.44022	maaslin2_all_with_metadata
maxbin_ERR6279679.012	age	age	-0.0787988	0.0474694	352	61	0.0978305	0.44022	maaslin2_all_with_metadata
semibin_SRR20881988.7	cancer_type	Other	0.398349	0.240698	352	58	0.0988347	0.441308	maaslin2_all_with_metadata
metabat_SRR23364233.36	age	age	-0.165324	0.099823	352	101	0.0985937	0.441308	maaslin2_all_with_metadata
metabat_SRR16554674.5	age	age	-0.26545	0.160787	352	273	0.0996546	0.442242	maaslin2_all_with_metadata
metabat_ERR12405918.3	response	R	0.263226	0.159617	352	75	0.100031	0.442242	maaslin2_all_with_metadata
semibin_SRR5930534.11	gender	male	0.137195	0.0831832	352	36	0.100002	0.442242	maaslin2_all_with_metadata
metabat_SRR25825493.27	age	age	-0.167103	0.102348	352	59	0.103442	0.444728	maaslin2_all_with_metadata
semibin_ERR6279671.24	age	age	-0.0815582	0.0496887	352	68	0.101635	0.444728	maaslin2_all_with_metadata
maxbin_SRR23364240.011	age	age	-0.066721	0.0408642	352	65	0.103439	0.444728	maaslin2_all_with_metadata
metabat_SRR16554633.8	response	R	0.250124	0.152669	352	69	0.102257	0.444728	maaslin2_all_with_metadata
metabat_SRR13022372.10_sub	gender	male	0.253278	0.15403	352	68	0.101011	0.444728	maaslin2_all_with_metadata
semibin_SRR11413688.65_sub	gender	male	0.348333	0.21334	352	47	0.10343	0.444728	maaslin2_all_with_metadata
semibin_SRR13068817.76	gender	male	0.248137	0.151821	352	40	0.103079	0.444728	maaslin2_all_with_metadata
metabat_SRR13068851.17	response	R	0.231715	0.141978	352	36	0.103577	0.444728	maaslin2_all_with_metadata
metabat_SRR11413613.2	gender	male	-0.342728	0.20903	352	58	0.102	0.444728	maaslin2_all_with_metadata
semibin_SRR13068834.14_sub	gender	male	0.146568	0.0898877	352	36	0.103902	0.444728	maaslin2_all_with_metadata
metabat_ERR12405985.26	gender	male	-0.339588	0.209067	352	58	0.105228	0.448973	maaslin2_all_with_metadata
semibin_SRR23364171.72	age	age	-0.0897718	0.0553869	352	42	0.105972	0.450718	maaslin2_all_with_metadata
semibin_SRR11413690.7	gender	male	0.348412	0.21584	352	67	0.107392	0.452459	maaslin2_all_with_metadata
metabat_SRR16168982.24	response	R	-0.386696	0.2391	352	131	0.106725	0.452459	maaslin2_all_with_metadata
maxbin_SRR16168926.008	age	age	-0.0688277	0.0426335	352	68	0.107359	0.452459	maaslin2_all_with_metadata
semibin_SRR16554766.35_sub	age	age	-0.090839	0.0563452	352	75	0.107841	0.452932	maaslin2_all_with_metadata
maxbin_SRR13022336.003_sub	gender	male	-0.418555	0.262113	352	205	0.111214	0.459707	maaslin2_all_with_metadata
metabat_ERR12405981.15	gender	male	0.363696	0.228339	352	104	0.112127	0.459707	maaslin2_all_with_metadata
metabat_SRR16554786.10	response	R	-0.404124	0.253768	352	81	0.11219	0.459707	maaslin2_all_with_metadata
metabat_SRR16168941.17	age	age	-0.0738314	0.0462849	352	70	0.1116	0.459707	maaslin2_all_with_metadata
metabat_SRR13068838.21	response	R	0.191448	0.119912	352	44	0.111273	0.459707	maaslin2_all_with_metadata
metabat_ERR12406012.5	response	R	0.146857	0.0920857	352	40	0.111682	0.459707	maaslin2_all_with_metadata
semibin_ERR6279674.8	age	age	-0.0755848	0.04717	352	63	0.10999	0.459707	maaslin2_all_with_metadata
maxbin_SRR23364204.024	age	age	-0.0724381	0.0452279	352	63	0.11016	0.459707	maaslin2_all_with_metadata
semibin_ERR6279672.24	age	age	0.151593	0.0961578	352	55	0.11582	0.460051	maaslin2_all_with_metadata
maxbin_ERR6232518.013	age	age	-0.0724926	0.046144	352	76	0.117103	0.460051	maaslin2_all_with_metadata
metabat_SRR5930536.13	age	age	-0.198658	0.126575	352	137	0.117446	0.460051	maaslin2_all_with_metadata
metabat_SRR6000947.37_sub	age	age	-0.0768756	0.0488713	352	66	0.116636	0.460051	maaslin2_all_with_metadata
metabat_SRR16554633.8	gender	male	-0.250922	0.159281	352	69	0.116088	0.460051	maaslin2_all_with_metadata
semibin_ERR6279661.5	age	age	-0.0753078	0.0478097	352	66	0.116142	0.460051	maaslin2_all_with_metadata
metabat_SRR23364184.15	age	age	-0.0791134	0.0498357	352	68	0.113324	0.460051	maaslin2_all_with_metadata
semibin_SRR11413606.8	age	age	-0.0617217	0.039305	352	63	0.117261	0.460051	maaslin2_all_with_metadata
metabat_SRR6000874.13_sub	gender	male	-0.216693	0.137191	352	39	0.115146	0.460051	maaslin2_all_with_metadata
semibin_SRR5930501.2	gender	male	0.239842	0.152938	352	75	0.117751	0.460051	maaslin2_all_with_metadata
metabat_SRR13068853.24	age	age	-0.112796	0.0711041	352	63	0.113577	0.460051	maaslin2_all_with_metadata
semibin_SRR13068839.7	age	age	-0.0937516	0.0593741	352	45	0.115252	0.460051	maaslin2_all_with_metadata
maxbin_ERR6281505.022	age	age	-0.065357	0.0415128	352	63	0.116322	0.460051	maaslin2_all_with_metadata
maxbin_ERR6279662.030	age	age	-0.0671979	0.0424903	352	62	0.114689	0.460051	maaslin2_all_with_metadata
maxbin_SRR25825517.033_sub	age	age	-0.0665286	0.0422498	352	61	0.11626	0.460051	maaslin2_all_with_metadata
maxbin_SRR16168974.016_sub	age	age	-0.0662832	0.0417657	352	52	0.113428	0.460051	maaslin2_all_with_metadata
semibin_ERR6279672.24	gender	male	0.308498	0.198178	352	55	0.12046	0.460865	maaslin2_all_with_metadata
semibin_SRR16554655.39	cancer_type	Other	1.07646	0.599952	352	191	0.120822	0.460865	maaslin2_all_with_metadata
metabat_SRR5930494.64	age	age	-0.154117	0.0989192	352	55	0.120145	0.460865	maaslin2_all_with_metadata
maxbin_SRR16554707.013	gender	male	-0.372109	0.238144	352	102	0.119072	0.460865	maaslin2_all_with_metadata
metabat_ERR6275666.49	cancer_type	Other	0.521171	0.206413	352	53	0.121046	0.460865	maaslin2_all_with_metadata
semibin_ERR6267712.45	gender	male	0.257829	0.165348	352	75	0.119836	0.460865	maaslin2_all_with_metadata
maxbin_ERR2162223.012	response	R	-0.348548	0.222642	352	126	0.11838	0.460865	maaslin2_all_with_metadata
semibin_SRR25825516.1	age	age	-0.0770182	0.0494906	352	67	0.120579	0.460865	maaslin2_all_with_metadata
semibin_SRR6000896.44	gender	male	-0.318359	0.204826	352	53	0.121028	0.460865	maaslin2_all_with_metadata
maxbin_ERR6279614.017_sub	age	age	-0.067197	0.0432765	352	63	0.121409	0.460943	maaslin2_all_with_metadata
semibin_SRR11413691.62	cancer_type	Other	0.723809	0.379422	352	70	0.12304	0.465819	maaslin2_all_with_metadata
semibin_SRR16168930.38	gender	male	0.187835	0.122396	352	37	0.125782	0.474862	maaslin2_all_with_metadata
metabat_SRR6000874.30	age	age	0.116346	0.0759941	352	39	0.126682	0.476922	maaslin2_all_with_metadata
metabat_ERR12405954.8	gender	male	-0.32403	0.211955	352	60	0.127242	0.477689	maaslin2_all_with_metadata
semibin_SRR13022424.5	cancer_type	Other	-0.427533	0.208505	352	58	0.12833	0.47876	maaslin2_all_with_metadata
maxbin_SRR25825521.012_sub	response	R	0.249337	0.163663	352	85	0.12855	0.47876	maaslin2_all_with_metadata
semibin_SRR20881981.34	age	age	-0.0750323	0.0492551	352	68	0.128595	0.47876	maaslin2_all_with_metadata
maxbin_SRR16168920.025	gender	male	-0.168343	0.11078	352	38	0.12953	0.479581	maaslin2_all_with_metadata
metabat_SRR5930526.60_sub	age	age	-0.06059	0.039853	352	38	0.129345	0.479581	maaslin2_all_with_metadata
semibin_SRR11413689.110	gender	male	-0.185338	0.122742	352	41	0.131959	0.487233	maaslin2_all_with_metadata
semibin_SRR11413691.42	cancer_type	Other	-0.495624	0.247915	352	67	0.133772	0.489376	maaslin2_all_with_metadata
metabat_ERR6243878.23_sub	age	age	-0.0576901	0.0383864	352	61	0.13379	0.489376	maaslin2_all_with_metadata
maxbin_SRR5930498.027	age	age	-0.0607762	0.0404318	352	59	0.133714	0.489376	maaslin2_all_with_metadata
semibin_SRR16168929.20_sub	age	age	-0.0690703	0.0459833	352	36	0.133996	0.489376	maaslin2_all_with_metadata
maxbin_SRR11413655.005	age	age	0.183225	0.122644	352	230	0.136095	0.493467	maaslin2_all_with_metadata
metabat_ERR2162213.1	gender	male	-0.31565	0.211942	352	63	0.137319	0.493467	maaslin2_all_with_metadata
metabat_ERR6281586.4	gender	male	-0.307022	0.206127	352	56	0.137277	0.493467	maaslin2_all_with_metadata
semibin_SRR23364229.5	age	age	-0.0686042	0.046059	352	42	0.137276	0.493467	maaslin2_all_with_metadata
metabat_ERR6279677.48_sub	age	age	-0.0677839	0.0453429	352	62	0.135856	0.493467	maaslin2_all_with_metadata
semibin_SRR20881987.25	response	R	0.116997	0.0783631	352	38	0.136354	0.493467	maaslin2_all_with_metadata
metabat_SRR13068834.30	age	age	-0.0956138	0.0644119	352	56	0.138613	0.495468	maaslin2_all_with_metadata
metabat_SRR13068838.21	age	age	0.0904799	0.0609233	352	44	0.138414	0.495468	maaslin2_all_with_metadata
maxbin_SRR16168913.015	gender	male	0.281141	0.189719	352	97	0.13928	0.495897	maaslin2_all_with_metadata
metabat_SRR16168986.5	age	age	-0.0751831	0.0507582	352	62	0.139471	0.495897	maaslin2_all_with_metadata
semibin_ERR12406007.1	response	R	0.200986	0.135833	352	43	0.139873	0.496012	maaslin2_all_with_metadata
metabat_SRR25825508.34_sub	age	age	-0.0621939	0.0421671	352	57	0.141146	0.499211	maaslin2_all_with_metadata
metabat_SRR13068853.24	gender	male	0.213237	0.14498	352	63	0.142263	0.501255	maaslin2_all_with_metadata
metabat_SRR11413647.31	age	age	-0.103078	0.0701863	352	62	0.142843	0.501255	maaslin2_all_with_metadata
semibin_SRR23364183.27	response	R	0.197177	0.134209	352	58	0.142701	0.501255	maaslin2_all_with_metadata
metabat_SRR6000907.1_sub	gender	male	-0.301406	0.205653	352	98	0.143661	0.502812	maaslin2_all_with_metadata
semibin_SRR13068817.76	response	R	0.212852	0.145519	352	40	0.144451	0.504265	maaslin2_all_with_metadata
semibin_ERR12405916.16	response	R	0.2423	0.166039	352	74	0.145389	0.506226	maaslin2_all_with_metadata
maxbin_SRR13068842.057_sub	age	age	0.10857	0.0746063	352	50	0.146509	0.508806	maaslin2_all_with_metadata
metabat_SRR6000905.24	cancer_type	Other	-0.295841	0.169377	352	39	0.149017	0.516184	maaslin2_all_with_metadata
metabat_SRR6000907.1_sub	cancer_type	Other	-0.310116	0.215134	352	98	0.150345	0.516941	maaslin2_all_with_metadata
metabat_SRR5930523.5	response	R	-0.306203	0.212443	352	103	0.15039	0.516941	maaslin2_all_with_metadata
semibin_ERR12405923.28	gender	male	-0.30125	0.208607	352	58	0.149621	0.516941	maaslin2_all_with_metadata
metabat_SRR16554674.5	gender	male	0.473437	0.32968	352	273	0.151895	0.519459	maaslin2_all_with_metadata
maxbin_SRR13068818.010	response	R	0.244821	0.17037	352	81	0.151621	0.519459	maaslin2_all_with_metadata
maxbin_ERR6279673.036	age	age	-0.0556874	0.0389144	352	55	0.153334	0.521724	maaslin2_all_with_metadata
semibin_SRR13068834.14_sub	age	age	-0.0631863	0.0441167	352	36	0.152979	0.521724	maaslin2_all_with_metadata
metabat_SRR16168982.24	gender	male	-0.3561	0.249741	352	131	0.154806	0.523822	maaslin2_all_with_metadata
semibin_SRR6000892.71	response	R	0.213011	0.149501	352	70	0.15512	0.523822	maaslin2_all_with_metadata
semibin_SRR25825510.41_sub	age	age	-0.0627057	0.0439839	352	65	0.154879	0.523822	maaslin2_all_with_metadata
semibin_SRR20881980.56	age	age	-0.0932901	0.0655524	352	63	0.1556	0.524127	maaslin2_all_with_metadata
semibin_SRR11413689.18	response	R	0.202966	0.143242	352	70	0.157406	0.527564	maaslin2_all_with_metadata
metabat_SRR5930528.37	cancer_type	Other	-0.394849	0.200622	352	42	0.157328	0.527564	maaslin2_all_with_metadata
semibin_SRR5930523.22	response	R	0.19133	0.135408	352	70	0.158566	0.53013	maaslin2_all_with_metadata
semibin_SRR11413689.110	age	age	0.0839617	0.0595556	352	41	0.159493	0.531908	maaslin2_all_with_metadata
metabat_ERR6279627.10	response	R	0.223068	0.158392	352	57	0.159932	0.532051	maaslin2_all_with_metadata
semibin_SRR13022464.9	gender	male	0.20206	0.14385	352	44	0.161021	0.534352	maaslin2_all_with_metadata
semibin_SRR5930507.29	response	R	-0.307564	0.219289	352	112	0.161649	0.535113	maaslin2_all_with_metadata
semibin_SRR5930501.2	age	age	-0.104801	0.0749997	352	75	0.163204	0.538934	maaslin2_all_with_metadata
metabat_SRR6000877.7	response	R	-0.276177	0.198626	352	126	0.165295	0.5445	maaslin2_all_with_metadata
metabat_SRR5930498.82	cancer_type	Other	1.03766	0.250766	352	74	0.167616	0.547917	maaslin2_all_with_metadata
semibin_SRR6000903.13	age	age	-0.0652954	0.047211	352	63	0.167548	0.547917	maaslin2_all_with_metadata
semibin_SRR13068834.14_sub	response	R	0.119085	0.0861869	352	36	0.167963	0.547917	maaslin2_all_with_metadata
metabat_SRR5930526.60_sub	response	R	0.107875	0.0778579	352	38	0.16679	0.547917	maaslin2_all_with_metadata
semibin_SRR13068818.12_sub	response	R	0.113691	0.0827215	352	51	0.170223	0.553947	maaslin2_all_with_metadata
semibin_SRR16168903.11	cancer_type	Other	-0.564472	0.345864	352	77	0.172591	0.554932	maaslin2_all_with_metadata
semibin_SRR25825508.4_sub	age	age	-0.135084	0.0986525	352	60	0.171797	0.554932	maaslin2_all_with_metadata
metabat_ERR12405917.12	gender	male	-0.268722	0.196544	352	50	0.172446	0.554932	maaslin2_all_with_metadata
maxbin_ERR6280910.023_sub	age	age	-0.0603404	0.0439812	352	54	0.170973	0.554932	maaslin2_all_with_metadata
semibin_SRR16168929.20_sub	response	R	0.123098	0.0898369	352	36	0.17151	0.554932	maaslin2_all_with_metadata
semibin_SRR23364195.41	gender	male	-0.398267	0.292844	352	210	0.174721	0.555793	maaslin2_all_with_metadata
semibin_SRR11413686.80	response	R	0.32661	0.239762	352	62	0.17401	0.555793	maaslin2_all_with_metadata
maxbin_SRR16554775.001	gender	male	-0.312041	0.228804	352	126	0.173525	0.555793	maaslin2_all_with_metadata
metabat_SRR16168896.4	age	age	0.129437	0.0952211	352	63	0.174926	0.555793	maaslin2_all_with_metadata
metabat_SRR16168896.4	gender	male	-0.266889	0.196248	352	63	0.174725	0.555793	maaslin2_all_with_metadata
semibin_SRR11413691.62	gender	male	-0.372918	0.275079	352	70	0.176084	0.556839	maaslin2_all_with_metadata
metabat_SRR16554646.5	response	R	-0.36055	0.265825	352	86	0.175872	0.556839	maaslin2_all_with_metadata
semibin_SRR20881976.18_sub	age	age	-0.064653	0.0477958	352	40	0.177043	0.558558	maaslin2_all_with_metadata
semibin_SRR5930536.88	gender	male	0.192437	0.142685	352	64	0.178319	0.561266	maaslin2_all_with_metadata
semibin_SRR16554655.39	age	age	0.209497	0.156319	352	191	0.181061	0.568566	maaslin2_all_with_metadata
semibin_SRR16554672.14	gender	male	0.223192	0.166888	352	49	0.181975	0.570105	maaslin2_all_with_metadata
maxbin_SRR11413620.019	cancer_type	Other	0.533992	0.299133	352	103	0.183594	0.573837	maaslin2_all_with_metadata
metabat_SRR16168974.17	gender	male	-0.158693	0.119243	352	37	0.184126	0.574166	maaslin2_all_with_metadata
semibin_SRR20881987.25	age	age	-0.0533048	0.0401159	352	38	0.184805	0.57495	maaslin2_all_with_metadata
metabat_SRR13022352.3	response	R	0.372558	0.281489	352	239	0.186537	0.576336	maaslin2_all_with_metadata
semibin_SRR23364193.36	age	age	-0.103424	0.0781088	352	71	0.186347	0.576336	maaslin2_all_with_metadata
semibin_SRR5930495.29	response	R	-0.263232	0.198583	352	61	0.185863	0.576336	maaslin2_all_with_metadata
metabat_ERR6279619.19_sub	age	age	-0.0422328	0.0319625	352	38	0.187274	0.577284	maaslin2_all_with_metadata
metabat_SRR16554713.7	cancer_type	Other	-0.411378	0.224605	352	91	0.188783	0.579332	maaslin2_all_with_metadata
maxbin_SRR23364240.009_sub	gender	male	0.140183	0.106461	352	49	0.1888	0.579332	maaslin2_all_with_metadata
semibin_SRR20881980.15_sub	gender	male	0.177094	0.134882	352	58	0.190075	0.581915	maaslin2_all_with_metadata
maxbin_SRR16168913.015	response	R	0.237427	0.181698	352	97	0.192178	0.587015	maaslin2_all_with_metadata
metabat_SRR16168975.22	age	age	-0.0487986	0.0373908	352	48	0.192734	0.587379	maaslin2_all_with_metadata
semibin_SRR20881986.74	age	age	-0.0984858	0.0759328	352	72	0.195493	0.594441	maaslin2_all_with_metadata
metabat_SRR20881987.29	response	R	0.184695	0.142548	352	69	0.195963	0.594523	maaslin2_all_with_metadata
semibin_SRR5930507.29	gender	male	-0.294986	0.229056	352	112	0.198667	0.597309	maaslin2_all_with_metadata
metabat_SRR16554713.7	response	R	0.25576	0.198989	352	91	0.199547	0.597309	maaslin2_all_with_metadata
maxbin_SRR8387707.004_sub	age	age	-0.0925002	0.0717617	352	75	0.198265	0.597309	maaslin2_all_with_metadata
maxbin_SRR23364240.009_sub	age	age	-0.0672953	0.0522144	352	49	0.198322	0.597309	maaslin2_all_with_metadata
semibin_SRR16554627.102	response	R	-0.145667	0.112905	352	38	0.197857	0.597309	maaslin2_all_with_metadata
metabat_SRR23364213.66	response	R	0.185262	0.144119	352	48	0.199482	0.597309	maaslin2_all_with_metadata
maxbin_SRR16554755.007_sub	cancer_type	Other	-0.566274	0.356613	352	93	0.201004	0.600333	maaslin2_all_with_metadata
semibin_SRR16168903.11	age	age	0.118619	0.0930742	352	77	0.203353	0.604661	maaslin2_all_with_metadata
semibin_SRR6000900.14	age	age	-0.107136	0.0840398	352	38	0.203227	0.604661	maaslin2_all_with_metadata
semibin_SRR16554716.24	cancer_type	Other	-0.289928	0.228327	352	107	0.205009	0.608237	maaslin2_all_with_metadata
maxbin_SRR5930518.019_sub	age	age	-0.131874	0.103996	352	74	0.205625	0.608722	maaslin2_all_with_metadata
semibin_SRR16554630.20	age	age	0.130496	0.103465	352	131	0.208063	0.612997	maaslin2_all_with_metadata
maxbin_SRR5930497.004	gender	male	-0.152071	0.120608	352	47	0.208206	0.612997	maaslin2_all_with_metadata
semibin_ERR12405918.0	age	age	0.100485	0.0797365	352	41	0.208437	0.612997	maaslin2_all_with_metadata
semibin_SRR5930502.48	cancer_type	Other	-0.369715	0.295461	352	149	0.211662	0.619767	maaslin2_all_with_metadata
metabat_SRR23364233.36	response	R	0.246757	0.197113	352	101	0.211466	0.619767	maaslin2_all_with_metadata
semibin_SRR11413653.97_sub	gender	male	0.37663	0.30164	352	178	0.212651	0.621312	maaslin2_all_with_metadata
metabat_SRR16554771.5	response	R	0.175677	0.140933	352	67	0.21342	0.622205	maaslin2_all_with_metadata
semibin_SRR5930499.112	age	age	0.148618	0.120226	352	153	0.21724	0.629675	maaslin2_all_with_metadata
maxbin_SRR6000869.050	cancer_type	Other	0.38151	0.2318	352	86	0.216479	0.629675	maaslin2_all_with_metadata
metabat_SRR5930506.9_sub	age	age	-0.0583679	0.0472318	352	64	0.217388	0.629675	maaslin2_all_with_metadata
semibin_SRR23364171.72	gender	male	0.138546	0.112904	352	42	0.220625	0.637678	maaslin2_all_with_metadata
semibin_ERR12405970.61	response	R	0.173413	0.141636	352	38	0.221652	0.63927	maaslin2_all_with_metadata
metabat_SRR16554771.26	age	age	0.130971	0.107554	352	192	0.224157	0.645113	maaslin2_all_with_metadata
metabat_SRR25825507.13_sub	gender	male	0.145587	0.119913	352	44	0.225542	0.647709	maaslin2_all_with_metadata
semibin_ERR12405964.2	cancer_type	Other	0.494199	0.359624	352	37	0.226822	0.649997	maaslin2_all_with_metadata
semibin_SRR5930511.52	cancer_type	Other	0.593095	0.428553	352	183	0.231358	0.652244	maaslin2_all_with_metadata
semibin_SRR6000900.32	age	age	0.169135	0.140648	352	162	0.229977	0.652244	maaslin2_all_with_metadata
semibin_SRR11413608.137	cancer_type	Other	-0.529063	0.399077	352	87	0.228774	0.652244	maaslin2_all_with_metadata
semibin_SRR16168903.11	response	R	-0.219806	0.183077	352	77	0.230721	0.652244	maaslin2_all_with_metadata
semibin_SRR11413683.102	age	age	-0.113261	0.0944908	352	42	0.231488	0.652244	maaslin2_all_with_metadata
metabat_SRR13022323.1	response	R	0.233698	0.194257	352	97	0.229783	0.652244	maaslin2_all_with_metadata
semibin_SRR16554790.42	cancer_type	Other	-0.326887	0.210358	352	52	0.23062	0.652244	maaslin2_all_with_metadata
metabat_SRR11413687.86	gender	male	0.175806	0.146636	352	40	0.231375	0.652244	maaslin2_all_with_metadata
metabat_SRR13068843.68	response	R	0.0971649	0.0811716	352	54	0.232123	0.652664	maaslin2_all_with_metadata
semibin_SRR16554653.1	cancer_type	Other	0.245589	0.205549	352	55	0.232984	0.653718	maaslin2_all_with_metadata
semibin_SRR16168913.44_sub	response	R	-0.245301	0.205701	352	94	0.233878	0.654096	maaslin2_all_with_metadata
metabat_SRR16554744.3	response	R	0.269252	0.226118	352	112	0.234564	0.654096	maaslin2_all_with_metadata
maxbin_SRR23364240.011	response	R	0.0949827	0.0797675	352	65	0.234579	0.654096	maaslin2_all_with_metadata
semibin_SRR16554671.9	cancer_type	Other	-0.463913	0.355761	352	91	0.237139	0.654641	maaslin2_all_with_metadata
semibin_SRR11413690.7	age	age	0.124181	0.104989	352	67	0.237697	0.654641	maaslin2_all_with_metadata
semibin_ERR2162202.11	cancer_type	Other	-0.345237	0.221523	352	100	0.23727	0.654641	maaslin2_all_with_metadata
metabat_SRR6000947.37_sub	response	R	0.113406	0.0954009	352	66	0.23537	0.654641	maaslin2_all_with_metadata
metabat_SRR6000907.39	gender	male	-0.241966	0.204312	352	118	0.237105	0.654641	maaslin2_all_with_metadata
semibin_SRR20881980.56	gender	male	0.158539	0.133667	352	63	0.236415	0.654641	maaslin2_all_with_metadata
semibin_SRR16554630.20	cancer_type	Other	-0.654802	0.475335	352	131	0.239608	0.655872	maaslin2_all_with_metadata
metabat_ERR6243880.3	cancer_type	Other	-0.49939	0.385653	352	90	0.239595	0.655872	maaslin2_all_with_metadata
metabat_ERR12405939.30	cancer_type	Other	-0.499981	0.384267	352	78	0.238633	0.655872	maaslin2_all_with_metadata
semibin_SRR20881985.46_sub	response	R	0.120368	0.102677	352	39	0.241889	0.66077	maaslin2_all_with_metadata
semibin_SRR23364183.27	age	age	-0.0803357	0.068652	352	58	0.242733	0.661732	maaslin2_all_with_metadata
metabat_SRR16554662.30_sub	cancer_type	Other	-0.459285	0.358399	352	94	0.244067	0.664019	maaslin2_all_with_metadata
semibin_SRR11413683.102	cancer_type	Other	0.361135	0.225066	352	42	0.244668	0.664312	maaslin2_all_with_metadata
metabat_SRR6000877.7	cancer_type	Other	-0.690079	0.516496	352	126	0.245377	0.664893	maaslin2_all_with_metadata
maxbin_SRR16554775.001	cancer_type	Other	-0.612796	0.45064	352	126	0.246159	0.665671	maaslin2_all_with_metadata
metabat_SRR5930527.85	gender	male	-0.158126	0.136493	352	38	0.24747	0.667211	maaslin2_all_with_metadata
semibin_SRR20881976.18_sub	response	R	0.108113	0.0933723	352	40	0.247722	0.667211	maaslin2_all_with_metadata
semibin_SRR5930502.48	response	R	-0.310069	0.270715	352	149	0.252845	0.676212	maaslin2_all_with_metadata
metabat_ERR12405930.6	cancer_type	Other	0.422075	0.324117	352	46	0.253076	0.676212	maaslin2_all_with_metadata
maxbin_SRR16168913.015	age	age	0.105452	0.092085	352	97	0.252938	0.676212	maaslin2_all_with_metadata
metabat_SRR16554687.19	cancer_type	Other	0.187095	0.163117	352	48	0.252171	0.676212	maaslin2_all_with_metadata
semibin_SRR16554673.13	gender	male	-0.177811	0.155531	352	37	0.253721	0.67659	maaslin2_all_with_metadata
semibin_SRR5930498.62_sub	age	age	-0.0496289	0.0437	352	37	0.256884	0.683668	maaslin2_all_with_metadata
semibin_SRR5930507.29	cancer_type	Other	-0.564757	0.387907	352	112	0.258272	0.685334	maaslin2_all_with_metadata
semibin_ERR12405947.71	response	R	0.222141	0.196495	352	104	0.25904	0.685334	maaslin2_all_with_metadata
metabat_ERR6279652.5	response	R	0.0896586	0.0792265	352	65	0.258564	0.685334	maaslin2_all_with_metadata
maxbin_ERR6279655.020	cancer_type	Other	-0.454858	0.3693	352	87	0.260876	0.687804	maaslin2_all_with_metadata
semibin_SRR20881976.18_sub	gender	male	0.109641	0.0973812	352	40	0.260997	0.687804	maaslin2_all_with_metadata
semibin_SRR23364171.72	response	R	0.121501	0.108247	352	42	0.26246	0.690307	maaslin2_all_with_metadata
maxbin_ERR6279658.017_sub	response	R	0.166822	0.149046	352	53	0.263805	0.691139	maaslin2_all_with_metadata
semibin_ERR6243877.10	response	R	0.101962	0.0910906	352	64	0.263777	0.691139	maaslin2_all_with_metadata
maxbin_SRR16554733.009	age	age	0.0937327	0.0840796	352	81	0.265704	0.694759	maaslin2_all_with_metadata
metabat_SRR16168984.8_sub	response	R	0.112419	0.101169	352	45	0.267262	0.697475	maaslin2_all_with_metadata
semibin_SRR16554630.20	response	R	-0.225271	0.203138	352	131	0.268223	0.698462	maaslin2_all_with_metadata
semibin_ERR6273965.5	response	R	0.113208	0.102436	352	64	0.269867	0.698462	maaslin2_all_with_metadata
semibin_ERR2162202.9	cancer_type	Other	0.182356	0.165136	352	54	0.270238	0.698462	maaslin2_all_with_metadata
maxbin_SRR16168920.025	age	age	-0.0600852	0.0543754	352	38	0.269929	0.698462	maaslin2_all_with_metadata
metabat_SRR16168984.8_sub	age	age	-0.0572414	0.0517955	352	45	0.26987	0.698462	maaslin2_all_with_metadata
maxbin_SRR16168926.008	response	R	0.0916757	0.0832323	352	68	0.271478	0.699534	maaslin2_all_with_metadata
metabat_SRR16554687.19	response	R	0.164538	0.149455	352	48	0.271694	0.699534	maaslin2_all_with_metadata
maxbin_ERR12406000.010	cancer_type	Other	0.485282	0.384245	352	57	0.272519	0.700317	maaslin2_all_with_metadata
semibin_SRR16554716.24	response	R	0.229064	0.209204	352	107	0.274307	0.702226	maaslin2_all_with_metadata
maxbin_SRR5930515.007	gender	male	0.240727	0.219685	352	81	0.273935	0.702226	maaslin2_all_with_metadata
metabat_ERR12405967.40_sub	gender	male	-0.151997	0.139562	352	37	0.27688	0.707466	maaslin2_all_with_metadata
semibin_ERR2162223.6	gender	male	0.268003	0.246773	352	118	0.278227	0.708214	maaslin2_all_with_metadata
metabat_ERR2162222.11_sub	age	age	-0.0839117	0.0772302	352	74	0.278006	0.708214	maaslin2_all_with_metadata
metabat_SRR13068832.4	gender	male	0.138984	0.128662	352	61	0.280801	0.712069	maaslin2_all_with_metadata
maxbin_ERR6282070.040_sub	response	R	0.165201	0.1529	352	47	0.280693	0.712069	maaslin2_all_with_metadata
semibin_SRR16554633.6	gender	male	0.175075	0.162452	352	44	0.281916	0.713551	maaslin2_all_with_metadata
metabat_ERR12405981.15	response	R	-0.234212	0.218692	352	104	0.284934	0.716684	maaslin2_all_with_metadata
semibin_ERR6264280.18	cancer_type	Other	-0.464451	0.398814	352	90	0.285287	0.716684	maaslin2_all_with_metadata
metabat_SRR16554744.3	age	age	0.122891	0.114576	352	112	0.284213	0.716684	maaslin2_all_with_metadata
semibin_SRR5930498.62_sub	response	R	0.0913997	0.0853658	352	37	0.285066	0.716684	maaslin2_all_with_metadata
semibin_SRR5930498.73	age	age	-0.0675551	0.0633798	352	46	0.287223	0.7202	maaslin2_all_with_metadata
maxbin_SRR25825509.002	cancer_type	Other	-0.437629	0.336086	352	122	0.288683	0.721432	maaslin2_all_with_metadata
semibin_SRR20881975.0	age	age	-0.093411	0.0881197	352	58	0.289861	0.721432	maaslin2_all_with_metadata
metabat_SRR16554669.41_sub	age	age	-0.0831226	0.0783543	352	71	0.289497	0.721432	maaslin2_all_with_metadata
semibin_ERR6233693.7	gender	male	0.149161	0.140566	352	60	0.289372	0.721432	maaslin2_all_with_metadata
metabat_SRR16554633.8	age	age	0.0817829	0.0772844	352	69	0.290697	0.721509	maaslin2_all_with_metadata
semibin_SRR16554672.14	cancer_type	Other	-0.184641	0.174582	352	49	0.290966	0.721509	maaslin2_all_with_metadata
semibin_SRR11413654.21	age	age	-0.063632	0.0603128	352	36	0.292145	0.7231	maaslin2_all_with_metadata
metabat_SRR16554746.22	age	age	0.120403	0.114324	352	109	0.292993	0.723866	maaslin2_all_with_metadata
metabat_SRR13068832.4	age	age	-0.0661075	0.0631079	352	61	0.295589	0.728938	maaslin2_all_with_metadata
semibin_SRR11413657.102	response	R	0.141864	0.135707	352	63	0.296587	0.73006	maaslin2_all_with_metadata
metabat_SRR11413649.62	cancer_type	Other	0.456667	0.388222	352	58	0.304047	0.731019	maaslin2_all_with_metadata
semibin_SRR16554765.8	cancer_type	Other	-0.539858	0.44925	352	95	0.301645	0.731019	maaslin2_all_with_metadata
metabat_ERR6275681.8	cancer_type	Other	-0.438056	0.392637	352	93	0.302453	0.731019	maaslin2_all_with_metadata
metabat_ERR6281505.14	cancer_type	Other	-0.449341	0.399819	352	88	0.301264	0.731019	maaslin2_all_with_metadata
metabat_SRR16554744.3	gender	male	0.244965	0.236076	352	112	0.300155	0.731019	maaslin2_all_with_metadata
semibin_SRR13022424.5	age	age	-0.0783458	0.0759835	352	58	0.303219	0.731019	maaslin2_all_with_metadata
maxbin_ERR6279658.017_sub	gender	male	0.160593	0.155569	352	53	0.302662	0.731019	maaslin2_all_with_metadata
maxbin_ERR6279658.017_sub	cancer_type	Other	-0.463778	0.408196	352	53	0.303723	0.731019	maaslin2_all_with_metadata
maxbin_SRR16554647.003	response	R	-0.148163	0.143097	352	46	0.301202	0.731019	maaslin2_all_with_metadata
semibin_SRR16554693.19	age	age	0.0888172	0.08569	352	36	0.300693	0.731019	maaslin2_all_with_metadata
semibin_SRR16168945.59_sub	age	age	-0.0737739	0.0710614	352	61	0.299918	0.731019	maaslin2_all_with_metadata
semibin_SRR23364229.5	response	R	0.0936673	0.0899932	352	42	0.29869	0.731019	maaslin2_all_with_metadata
metabat_SRR23364213.66	cancer_type	Other	0.164086	0.157293	352	48	0.297587	0.731019	maaslin2_all_with_metadata
semibin_ERR2162202.11	response	R	0.207472	0.201832	352	100	0.304693	0.731263	maaslin2_all_with_metadata
metabat_ERR12405956.16	response	R	0.264856	0.259513	352	138	0.30816	0.731809	maaslin2_all_with_metadata
metabat_SRR16554626.7	age	age	0.117694	0.115325	352	94	0.308181	0.731809	maaslin2_all_with_metadata
maxbin_SRR5930508.026	cancer_type	Other	-0.291707	0.234335	352	94	0.308424	0.731809	maaslin2_all_with_metadata
semibin_ERR6279671.24	response	R	0.0991923	0.096994	352	68	0.307189	0.731809	maaslin2_all_with_metadata
semibin_SRR20881980.15_sub	age	age	-0.0676781	0.0660263	352	58	0.306071	0.731809	maaslin2_all_with_metadata
metabat_SRR11413686.5	cancer_type	Other	0.301553	0.238086	352	41	0.308732	0.731809	maaslin2_all_with_metadata
semibin_SRR5930498.118	cancer_type	Other	0.26676	0.193735	352	46	0.307808	0.731809	maaslin2_all_with_metadata
metabat_SRR6000907.39	cancer_type	Other	0.412305	0.253938	352	118	0.310585	0.734905	maaslin2_all_with_metadata
semibin_SRR11413683.102	response	R	0.188869	0.186528	352	42	0.311979	0.736906	maaslin2_all_with_metadata
maxbin_SRR5930501.002	cancer_type	Other	0.491267	0.435015	352	52	0.313851	0.7395	maaslin2_all_with_metadata
metabat_SRR16554786.10	cancer_type	Other	-0.694532	0.623506	352	81	0.314295	0.7395	maaslin2_all_with_metadata
maxbin_ERR6281505.022	response	R	0.0815268	0.0810345	352	63	0.315091	0.7395	maaslin2_all_with_metadata
maxbin_ERR6279614.017_sub	response	R	0.0849567	0.0844765	352	63	0.315278	0.7395	maaslin2_all_with_metadata
metabat_SRR5930514.58	response	R	0.185919	0.185623	352	44	0.31724	0.742805	maaslin2_all_with_metadata
semibin_SRR13068844.35	gender	male	0.140632	0.141011	352	68	0.319313	0.745571	maaslin2_all_with_metadata
metabat_SRR13068838.21	cancer_type	Other	-0.229061	0.210551	352	44	0.31953	0.745571	maaslin2_all_with_metadata
maxbin_ERR2162223.012	age	age	-0.11246	0.113206	352	126	0.321199	0.748165	maaslin2_all_with_metadata
semibin_SRR16168913.44_sub	cancer_type	Other	-0.423375	0.372196	352	94	0.322303	0.749439	maaslin2_all_with_metadata
maxbin_ERR6275667.027	age	age	-0.0581699	0.0588405	352	48	0.323551	0.75104	maaslin2_all_with_metadata
semibin_SRR20881975.0	response	R	0.170143	0.173568	352	58	0.327639	0.751445	maaslin2_all_with_metadata
metabat_SRR5930536.13	response	R	-0.244533	0.249427	352	137	0.327584	0.751445	maaslin2_all_with_metadata
semibin_SRR23364199.62	response	R	0.0984075	0.100145	352	68	0.326474	0.751445	maaslin2_all_with_metadata
maxbin_SRR16554733.009	response	R	0.162095	0.165245	352	81	0.32731	0.751445	maaslin2_all_with_metadata
semibin_SRR11413679.4	age	age	-0.0846056	0.085994	352	60	0.325872	0.751445	maaslin2_all_with_metadata
semibin_SRR13022464.9	cancer_type	Other	0.222989	0.162819	352	44	0.324898	0.751445	maaslin2_all_with_metadata
metabat_SRR20881977.25_sub	age	age	-0.0473924	0.0482214	352	38	0.326392	0.751445	maaslin2_all_with_metadata
metabat_SRR13022323.1	cancer_type	Other	-0.267025	0.234201	352	97	0.330091	0.754495	maaslin2_all_with_metadata
semibin_ERR2162202.9	gender	male	-0.154077	0.157858	352	54	0.329719	0.754495	maaslin2_all_with_metadata
metabat_SRR6000877.7	age	age	0.098421	0.101254	352	126	0.331718	0.754993	maaslin2_all_with_metadata
semibin_SRR20881981.34	response	R	0.0935772	0.0961476	352	68	0.331109	0.754993	maaslin2_all_with_metadata
metabat_SRR16554665.10	gender	male	-0.191892	0.197528	352	107	0.331995	0.754993	maaslin2_all_with_metadata
metabat_ERR6271719.4	cancer_type	Other	0.412905	0.386674	352	54	0.339753	0.755912	maaslin2_all_with_metadata
maxbin_SRR16554728.024	gender	male	0.195923	0.204701	352	53	0.339175	0.755912	maaslin2_all_with_metadata
semibin_SRR11413691.42	age	age	-0.093781	0.0983204	352	67	0.340835	0.755912	maaslin2_all_with_metadata
metabat_SRR16554662.30_sub	response	R	0.18748	0.19611	352	94	0.339743	0.755912	maaslin2_all_with_metadata
semibin_SRR13022424.5	response	R	-0.145087	0.149836	352	58	0.333567	0.755912	maaslin2_all_with_metadata
metabat_SRR16554626.7	gender	male	-0.227481	0.236428	352	94	0.336648	0.755912	maaslin2_all_with_metadata
semibin_SRR16554730.5	response	R	0.0971791	0.101007	352	75	0.336677	0.755912	maaslin2_all_with_metadata
metabat_ERR6235716.8_sub	response	R	0.076947	0.0804985	352	65	0.339807	0.755912	maaslin2_all_with_metadata
semibin_ERR6232458.16	age	age	-0.0767967	0.0793045	352	73	0.333534	0.755912	maaslin2_all_with_metadata
metabat_SRR11413647.31	gender	male	0.137123	0.14312	352	62	0.33869	0.755912	maaslin2_all_with_metadata
metabat_SRR16554711.16	response	R	-0.132223	0.13678	352	49	0.334376	0.755912	maaslin2_all_with_metadata
semibin_SRR20881985.46_sub	age	age	-0.0501889	0.0525325	352	39	0.340052	0.755912	maaslin2_all_with_metadata
semibin_ERR6279674.8	response	R	0.0879242	0.0920778	352	63	0.340307	0.755912	maaslin2_all_with_metadata
maxbin_SRR23364204.024	response	R	0.0846274	0.0882863	352	63	0.338459	0.755912	maaslin2_all_with_metadata
maxbin_ERR6280910.023_sub	response	R	0.0821191	0.0858674	352	54	0.339571	0.755912	maaslin2_all_with_metadata
maxbin_SRR25825509.002	gender	male	0.255167	0.272723	352	122	0.350117	0.756699	maaslin2_all_with_metadata
semibin_SRR5930533.9	cancer_type	Other	-0.44079	0.405375	352	135	0.342997	0.756699	maaslin2_all_with_metadata
metabat_ERR12405956.16	cancer_type	Other	0.263901	0.283235	352	138	0.352119	0.756699	maaslin2_all_with_metadata
maxbin_SRR16554755.007_sub	response	R	-0.187309	0.200659	352	93	0.35123	0.756699	maaslin2_all_with_metadata
semibin_SRR16554738.0	cancer_type	Other	-0.357376	0.353976	352	101	0.348818	0.756699	maaslin2_all_with_metadata
metabat_ERR12405970.10	cancer_type	Other	-0.43873	0.428841	352	74	0.347	0.756699	maaslin2_all_with_metadata
semibin_SRR20881988.7	response	R	-0.207208	0.220539	352	58	0.348101	0.756699	maaslin2_all_with_metadata
maxbin_SRR16554647.003	age	age	-0.0674543	0.0724391	352	46	0.352404	0.756699	maaslin2_all_with_metadata
semibin_SRR25825499.11	response	R	0.0811939	0.0872007	352	67	0.35245	0.756699	maaslin2_all_with_metadata
metabat_SRR16168941.17	response	R	0.0848646	0.090354	352	70	0.348267	0.756699	maaslin2_all_with_metadata
metabat_ERR6279615.15	response	R	0.0822734	0.087357	352	67	0.346956	0.756699	maaslin2_all_with_metadata
semibin_ERR6233695.43_sub	age	age	-0.0715786	0.0754943	352	70	0.343724	0.756699	maaslin2_all_with_metadata
semibin_ERR12405970.61	cancer_type	Other	0.296609	0.281288	352	38	0.346532	0.756699	maaslin2_all_with_metadata
maxbin_SRR16554787.017_sub	age	age	0.100501	0.105756	352	74	0.34262	0.756699	maaslin2_all_with_metadata
semibin_SRR16168913.31	response	R	0.0796419	0.0855324	352	64	0.352442	0.756699	maaslin2_all_with_metadata
semibin_SRR16168945.59_sub	gender	male	0.137741	0.144889	352	61	0.342444	0.756699	maaslin2_all_with_metadata
metabat_SRR13068834.30	gender	male	0.122328	0.131339	352	56	0.352308	0.756699	maaslin2_all_with_metadata
metabat_SRR11413687.86	cancer_type	Other	0.222862	0.190575	352	40	0.348837	0.756699	maaslin2_all_with_metadata
metabat_SRR25825507.13_sub	response	R	0.108466	0.114902	352	44	0.345836	0.756699	maaslin2_all_with_metadata
metabat_SRR16168984.8_sub	gender	male	0.0993403	0.105509	352	45	0.347097	0.756699	maaslin2_all_with_metadata
semibin_SRR11413690.11	response	R	-0.119539	0.128782	352	42	0.353937	0.75747	maaslin2_all_with_metadata
maxbin_ERR6279673.036	response	R	0.0705222	0.0759706	352	55	0.353915	0.75747	maaslin2_all_with_metadata
maxbin_SRR11413655.005	gender	male	-0.233015	0.251561	352	230	0.354952	0.758431	maaslin2_all_with_metadata
semibin_SRR11413688.2	response	R	0.0876071	0.09469	352	67	0.355514	0.758431	maaslin2_all_with_metadata
maxbin_ERR12405962.011_sub	gender	male	0.190184	0.206471	352	115	0.357629	0.759067	maaslin2_all_with_metadata
maxbin_ERR12406000.010	response	R	-0.173422	0.187875	352	57	0.356615	0.759067	maaslin2_all_with_metadata
semibin_SRR5930499.112	gender	male	-0.224622	0.245065	352	153	0.360005	0.759067	maaslin2_all_with_metadata
maxbin_ERR6279658.017_sub	age	age	-0.0696808	0.07601	352	53	0.35992	0.759067	maaslin2_all_with_metadata
maxbin_SRR5930501.087_sub	cancer_type	Other	-0.401326	0.403052	352	68	0.357152	0.759067	maaslin2_all_with_metadata
semibin_SRR16554790.42	gender	male	0.172765	0.188841	352	52	0.360896	0.759067	maaslin2_all_with_metadata
maxbin_SRR16554787.017_sub	gender	male	-0.199388	0.217725	352	74	0.360419	0.759067	maaslin2_all_with_metadata
metabat_ERR2162222.11_sub	gender	male	0.144969	0.158341	352	74	0.360544	0.759067	maaslin2_all_with_metadata
maxbin_ERR6282070.040_sub	cancer_type	Other	-0.290061	0.289405	352	47	0.358592	0.759067	maaslin2_all_with_metadata
maxbin_SRR5930515.007	cancer_type	Other	-0.385287	0.315792	352	81	0.361793	0.759765	maaslin2_all_with_metadata
metabat_SRR16554779.30	gender	male	-0.27554	0.303003	352	238	0.363796	0.761069	maaslin2_all_with_metadata
metabat_SRR5930536.13	cancer_type	Other	-0.404245	0.37908	352	137	0.364113	0.761069	maaslin2_all_with_metadata
semibin_SRR5930517.113	age	age	0.0526629	0.0579351	352	60	0.363987	0.761069	maaslin2_all_with_metadata
metabat_ERR6279619.19_sub	response	R	0.0566019	0.0624139	352	38	0.365108	0.761964	maaslin2_all_with_metadata
semibin_SRR16554738.0	response	R	0.178537	0.197919	352	101	0.367644	0.76512	maaslin2_all_with_metadata
metabat_SRR16168986.5	response	R	0.0893625	0.0990855	352	62	0.367759	0.76512	maaslin2_all_with_metadata
metabat_ERR12405990.2	response	R	-0.163595	0.182414	352	58	0.370428	0.769483	maaslin2_all_with_metadata
semibin_SRR13068844.35	age	age	-0.0615801	0.0689806	352	68	0.372629	0.770482	maaslin2_all_with_metadata
semibin_SRR16168909.12	response	R	0.0986184	0.110251	352	70	0.371689	0.770482	maaslin2_all_with_metadata
maxbin_SRR5930507.045	cancer_type	Other	0.264494	0.248048	352	38	0.372239	0.770482	maaslin2_all_with_metadata
maxbin_ERR6275667.027	gender	male	0.106929	0.119943	352	48	0.373291	0.770666	maaslin2_all_with_metadata
semibin_SRR25825509.21	cancer_type	Other	0.459869	0.473348	352	94	0.375355	0.771845	maaslin2_all_with_metadata
semibin_SRR16554653.1	response	R	-0.167269	0.188334	352	55	0.375075	0.771845	maaslin2_all_with_metadata
metabat_SRR6000949.51_sub	age	age	-0.0579053	0.0652669	352	62	0.375585	0.771845	maaslin2_all_with_metadata
semibin_SRR20881985.46_sub	gender	male	0.0944127	0.107096	352	39	0.378625	0.776904	maaslin2_all_with_metadata
metabat_SRR16554687.19	gender	male	0.136159	0.155927	352	48	0.383145	0.780223	maaslin2_all_with_metadata
metabat_SRR13068828.29	response	R	0.144275	0.165097	352	44	0.382788	0.780223	maaslin2_all_with_metadata
semibin_SRR16554627.102	age	age	0.0504767	0.0575592	352	38	0.381119	0.780223	maaslin2_all_with_metadata
metabat_SRR5930498.82	age	age	0.0861986	0.0986762	352	74	0.382974	0.780223	maaslin2_all_with_metadata
metabat_SRR5930498.82	gender	male	-0.178019	0.203295	352	74	0.381817	0.780223	maaslin2_all_with_metadata
maxbin_ERR6232523.003	response	R	-0.108923	0.125796	352	51	0.387165	0.786027	maaslin2_all_with_metadata
metabat_SRR13068843.53_sub	response	R	0.109496	0.126407	352	58	0.386977	0.786027	maaslin2_all_with_metadata
metabat_SRR13022352.3	gender	male	-0.251389	0.293943	352	239	0.39302	0.789281	maaslin2_all_with_metadata
maxbin_SRR11413649.010	gender	male	0.197977	0.231314	352	67	0.392655	0.789281	maaslin2_all_with_metadata
semibin_SRR16168929.15_sub	response	R	0.0834934	0.0971297	352	67	0.390607	0.789281	maaslin2_all_with_metadata
metabat_SRR11413686.5	age	age	0.0686709	0.0803442	352	41	0.393304	0.789281	maaslin2_all_with_metadata
semibin_ERR6279669.74	gender	male	0.108821	0.127623	352	59	0.394435	0.789281	maaslin2_all_with_metadata
metabat_SRR13022401.12	gender	male	0.135827	0.159421	352	69	0.394809	0.789281	maaslin2_all_with_metadata
metabat_SRR11413685.32	age	age	-0.0527729	0.0618193	352	48	0.393884	0.789281	maaslin2_all_with_metadata
semibin_SRR5930498.118	gender	male	0.141872	0.165959	352	46	0.393217	0.789281	maaslin2_all_with_metadata
semibin_SRR11413691.52	cancer_type	Other	0.205229	0.199224	352	43	0.395228	0.789281	maaslin2_all_with_metadata
metabat_SRR5930527.85	age	age	-0.0573664	0.0665912	352	38	0.389574	0.789281	maaslin2_all_with_metadata
metabat_SRR5930516.94	response	R	0.078098	0.0914635	352	45	0.393773	0.789281	maaslin2_all_with_metadata
semibin_SRR6000910.14	response	R	0.0916372	0.108635	352	74	0.399522	0.796672	maaslin2_all_with_metadata
semibin_ERR6267712.45	cancer_type	Other	0.248262	0.258668	352	75	0.400813	0.798064	maaslin2_all_with_metadata
metabat_SRR5930502.31	age	age	-0.0737582	0.0879271	352	51	0.40213	0.799502	maaslin2_all_with_metadata
semibin_SRR6000903.13	response	R	0.0771058	0.0921587	352	63	0.403366	0.800774	maaslin2_all_with_metadata
[truncated: 2,551 more rows]
